# Supplementary material for: The KH-domain genes FLK and HOS5 integrate flowering and stress responses in Arabidopsis thaliana
Source: J Exp Bot. 2025 Jun 27;76(18):5382–400. doi: 10.1093/jxb/eraf286 (PMC12598764; doi:10.1093/jxb/eraf286)
Supplement: eraf286_Supplementary_Data [file eraf286_supplementary_data.zip]

Archive with 3 entries (3 files):
- jexbot314878-file001.pdf
- jexbot314878-file002.pdf
- jexbot314878-file003.xlsx
