# Supplementary material for: The KH-domain genes FLK and HOS5 integrate flowering and stress responses in Arabidopsis thaliana
Source: J Exp Bot. 2025 Jun 27;76(18):5382–400. doi: 10.1093/jxb/eraf286 (PMC12598764; doi:10.1093/jxb/eraf286)
Supplement: eraf286_Supplementary_Data [file eraf286_supplementary_data.zip › jexbot314878-file003.xlsx]

## Sheet: Table S2 WT vs flk
Table S2 Differentially expressed genes in flk, hos5 and flk hos5
DEGs	WT(Col-0) vs flk-2
gene_id	locus	sample_1	sample_2	value_1	value_2	log2(fold_change)		test_stat	p_value	q_value
AT5G44120	Chr5:17756237-17758336	WT	flk-2	17.7505	0.326135	-5.76625	-1	-8.30672	5e-05	0.00113391
AT1G48130	Chr1:17780428-17781727	WT	flk-2	1.85645	0.0756419	-4.61721	-1	-2.51756	0.00265	0.0321722
AT5G38910	Chr5:15578748-15579733	WT	flk-2	2.38269	0.220028	-3.43684	-1	-2.68897	0.00095	0.0141114
AT4G01490	Chr4:631135-636899	WT	flk-2	0.694576	0.0717432	-3.27522	-1	-4.86504	5e-05	0.00113391
AT5G46500	Chr5:18855954-18858552	WT	flk-2	4.07914	0.468561	-3.12195	-1	-4.85818	5e-05	0.00113391
AT2G12460	Chr2:5045951-5047581	WT	flk-2	0.76102	0.0875894	-3.11911	-1	-2.41039	0.0006	0.00966656
AT3G44690	Chr3:16230684-16234310	WT	flk-2	1.37506	0.166898	-3.04246	-1	-4.88267	5e-05	0.00113391
AT3G17520	Chr3:5999173-6000447	WT	flk-2	1.49111	0.198336	-2.91036	-1	-3.14823	0.0005	0.00831241
AT3G15670	Chr3:5309885-5310988	WT	flk-2	2.50392	0.35449	-2.82037	-1	-3.55483	0.0002	0.00385965
AT4G19430	Chr4:10598370-10599182	WT	flk-2	6.88116	0.978676	-2.81375	-1	-4.82677	5e-05	0.00113391
AT5G50680	Chr5:20618732-20621103	WT	flk-2	1.2623	0.196041	-2.68683	-1	-2.49947	0.00045	0.0076244
AT5G35940	Chr5:14090573-14093007	WT	flk-2	3.35221	0.596156	-2.49135	-1	-4.83072	5e-05	0.00113391
AT3G26040	Chr3:9519740-9521094	WT	flk-2	1.2928	0.236357	-2.45146	-1	-3.00933	0.00085	0.0128684
AT4G15210	Chr4:8666333-8669526	WT	flk-2	4.48855	0.829932	-2.43518	-1	-5.60035	5e-05	0.00113391
AT1G16090	Chr1:5516258-5517822	WT	flk-2	3.44953	0.683114	-2.3362	-1	-4.33914	5e-05	0.00113391
AT4G23320	Chr4:12189088-12191704	WT	flk-2	1.5694	0.313186	-2.32512	-1	-3.37927	5e-05	0.00113391
AT4G03450	Chr4:1529371-1531819	WT	flk-2	3.13575	0.645822	-2.2796	-1	-5.00978	5e-05	0.00113391
AT5G25140	Chr5:8672315-8674749	WT	flk-2	7.96001	1.7232	-2.20768	-1	-6.51121	5e-05	0.00113391
AT2G45135	Chr2:18608823-18610574	WT	flk-2	1.95931	0.458258	-2.09611	-1	-2.47132	0.00125	0.0176958
AT4G00960	Chr4:414203-416355	WT	flk-2	1.74163	0.430618	-2.01596	-1	-2.4762	5e-05	0.00113391
AT4G23310	Chr4:12185368-12188961	WT	flk-2	0.917625	0.238278	-1.94526	-1	-3.20616	5e-05	0.00113391
AT2G18660	Chr2:8089410-8091736	WT	flk-2	6.29467	1.67912	-1.90643	-1	-5.54454	5e-05	0.00113391
AT3G23120	Chr3:8227221-8229619	WT	flk-2	7.88293	2.11558	-1.89768	-1	-6.22314	5e-05	0.00113391
AT4G04220	Chr4:2033167-2036495	WT	flk-2	3.01461	0.811194	-1.89385	-1	-3.20143	5e-05	0.00113391
AT4G22545	Chr4:11875448-11877854	WT	flk-2	1.11402	0.301856	-1.88384	-1	-2.23088	0.0001	0.0021168
AT5G37300	Chr5:14767425-14770396	WT	flk-2	2.078	0.569838	-1.86657	-1	-3.32582	5e-05	0.00113391
AT1G65480	Chr1:24331372-24333999	WT	flk-2	1.88955	0.560052	-1.75441	-1	-2.21819	0.00145	0.02
AT2G46572	Chr2:19126133-19129105	WT	flk-2	1.31653	0.390493	-1.75337	-1	-1.98286	0.0029	0.0344491
AT1G35710	Chr1:13220470-13224681	WT	flk-2	40.3479	12.0781	-1.7401	-1	-7.87358	5e-05	0.00113391
AT4G39250	Chr4:18271197-18272129	WT	flk-2	1.79064	0.539662	-1.73035	-1	-2.13966	0.0023	0.0288102
AT3G15536	Chr3:5260722-5261322	WT	flk-2	9.1182	2.75965	-1.72427	-1	-3.03381	5e-05	0.00113391
AT5G52740	Chr5:21382481-21383432	WT	flk-2	3.28805	0.998369	-1.71959	-1	-2.34517	0.00055	0.00898577
AT5G06760	Chr5:2089444-2090430	WT	flk-2	3.7672	1.14698	-1.71566	-1	-3.04487	5e-05	0.00113391
AT5G37410	Chr5:14836574-14838687	WT	flk-2	0.870914	0.266588	-1.70792	-1	-2.35183	0.00035	0.00619816
AT5G05640	Chr5:1684553-1685812	WT	flk-2	2.81129	0.869072	-1.69368	-1	-3.22469	5e-05	0.00113391
AT4G12440	Chr4:7375854-7380372	WT	flk-2	2.86743	0.889495	-1.6887	-1	-2.48551	5e-05	0.00113391
AT2G14220	Chr2:6024059-6027028	WT	flk-2	1.68604	0.531677	-1.66502	-1	-3.757	5e-05	0.00113391
AT5G37440	Chr5:14844333-14845685	WT	flk-2	1.34719	0.424855	-1.66491	-1	-2.45654	0.00035	0.00619816
AT3G59750	Chr3:22069829-22071837	WT	flk-2	0.870085	0.279486	-1.63838	-1	-2.38166	0.00085	0.0128684
AT5G02065	Chr5:404464-408334	WT	flk-2	1.82705	0.597038	-1.61362	-1	-2.50557	0.00015	0.00301537
AT2G45130	Chr2:18606409-18607853	WT	flk-2	13.9237	4.57643	-1.60525	-1	-4.63083	5e-05	0.00113391
AT3G23110	Chr3:8220681-8226400	WT	flk-2	8.62839	2.83907	-1.60367	-1	-3.5623	5e-05	0.00113391
AT3G19550	Chr3:6787126-6788424	WT	flk-2	1.4308	0.470868	-1.60343	-1	-1.96804	0.0041	0.0451422
AT4G11550	Chr4:6996746-6999693	WT	flk-2	0.8201	0.274792	-1.57746	-1	-2.75077	5e-05	0.00113391
AT1G58225	Chr1:21564110-21565261	WT	flk-2	4.69528	1.58078	-1.57057	-1	-2.81504	0.0001	0.0021168
AT5G43300	Chr5:17376618-17379282	WT	flk-2	0.668653	0.230981	-1.53348	-1	-1.7789	0.00345	0.0394473
AT4G12680	Chr4:7475103-7478356	WT	flk-2	4.70325	1.65387	-1.50781	-1	-4.21546	5e-05	0.00113391
AT4G11890	Chr4:7147864-7153681	WT	flk-2	12.1351	4.3273	-1.48764	-1	-2.03917	0.0017	0.022663
AT3G23010	Chr3:8174340-8176911	WT	flk-2	2.52542	0.904555	-1.48125	-1	-3.69543	5e-05	0.00113391
AT2G04070	Chr2:1353754-1355883	WT	flk-2	0.883724	0.31872	-1.47131	-1	-2.12319	0.0016	0.021592
AT1G69930	Chr1:26337480-26338818	WT	flk-2	1.40084	0.513463	-1.44796	-1	-1.96686	0.0032	0.0372466
AT5G59670	Chr5:24041130-24045666	WT	flk-2	15.2155	5.60425	-1.44095	-1	-5.94806	5e-05	0.00113391
AT4G13575	Chr4:7890248-7893761	WT	flk-2	9.50699	3.50675	-1.43886	-1	-3.00206	5e-05	0.00113391
AT2G16970	Chr2:7369451-7375688	WT	flk-2	1.2738	0.470188	-1.43783	-1	-1.84712	0.00025	0.00468206
AT5G48775	Chr5:19772843-19777242	WT	flk-2	2.22748	0.823969	-1.43475	-1	-3.61467	5e-05	0.00113391
AT2G32680	Chr2:13857876-13862614	WT	flk-2	8.03718	2.99521	-1.42403	-1	-5.04916	5e-05	0.00113391
AT3G11010	Chr3:3447567-3453985	WT	flk-2	17.2437	6.46872	-1.41452	-1	-5.79325	5e-05	0.00113391
AT3G48640	Chr3:18021355-18022648	WT	flk-2	3.47394	1.31709	-1.39923	-1	-2.22386	0.00015	0.00301537
AT3G11080	Chr3:3470303-3473685	WT	flk-2	2.44278	0.927396	-1.39727	-1	-3.79869	5e-05	0.00113391
AT2G13810	Chr2:5768416-5772266	WT	flk-2	3.98853	1.52376	-1.38822	-1	-3.46074	5e-05	0.00113391
AT4G34400	Chr4:16445140-16447822	WT	flk-2	1.28643	0.49788	-1.3695	-1	-2.09864	0.0008	0.0122563
AT5G37400	Chr5:14834207-14836408	WT	flk-2	1.23424	0.47887	-1.36592	-1	-2.45849	0.0002	0.00385965
AT2G15042	Chr2:6510840-6512641	WT	flk-2	10.5622	4.11348	-1.36048	-1	-4.70659	5e-05	0.00113391
AT4G36700	Chr4:17298199-17300367	WT	flk-2	0.766765	0.303835	-1.3355	-1	-1.83688	0.00325	0.0376789
AT3G19470	Chr3:6749431-6751083	WT	flk-2	3.0872	1.22351	-1.33528	-1	-2.99337	5e-05	0.00113391
AT2G32830	Chr2:13927605-13929763	WT	flk-2	1.18815	0.472248	-1.33111	-1	-2.3078	0.0002	0.00385965
AT3G16030	Chr3:5437961-5442997	WT	flk-2	4.12303	1.63902	-1.33087	-1	-4.14492	5e-05	0.00113391
AT1G14880	Chr1:5132505-5133860	WT	flk-2	56.7502	22.5855	-1.32923	-1	-5.21694	5e-05	0.00113391
AT1G64320	Chr1:23867970-23870703	WT	flk-2	0.811707	0.323474	-1.32731	-1	-1.94684	0.0016	0.021592
AT4G12450	Chr4:7385694-7386931	WT	flk-2	1.68686	0.673079	-1.32549	-1	-2.19122	0.0007	0.0109926
AT1G52570	Chr1:19583616-19587531	WT	flk-2	1.69599	0.676992	-1.32492	-1	-3.05228	5e-05	0.00113391
AT3G27660	Chr3:10243243-10245023	WT	flk-2	5.19016	2.07673	-1.32146	-1	-2.70875	5e-05	0.00113391
AT4G23340	Chr4:12195452-12196826	WT	flk-2	1.39509	0.561128	-1.31395	-1	-2.06514	0.00155	0.0210419
AT1G62930	Chr1:23306533-23308686	WT	flk-2	3.1725	1.27674	-1.31315	-1	-3.47129	5e-05	0.00113391
AT3G19270	Chr3:6673688-6676521	WT	flk-2	1.1324	0.462746	-1.29109	-1	-1.94109	0.00145	0.02
AT2G44700	Chr2:18431005-18432333	WT	flk-2	1.63549	0.670484	-1.28645	-1	-2.21988	0.00045	0.0076244
AT4G35180	Chr4:16736756-16740601	WT	flk-2	1.71551	0.704719	-1.28352	-1	-2.62914	5e-05	0.00113391
AT2G32160	Chr2:13662137-13666383	WT	flk-2	18.4284	7.60255	-1.27738	-1	-4.92848	5e-05	0.00113391
AT1G35230	Chr1:12917069-12917829	WT	flk-2	9.41997	3.88757	-1.27686	-1	-3.07605	5e-05	0.00113391
AT1G65500	Chr1:24357748-24358732	WT	flk-2	7.76431	3.22294	-1.26848	-1	-2.84907	5e-05	0.00113391
AT2G04450	Chr2:1543319-1545535	WT	flk-2	8.46336	3.52781	-1.26246	-1	-3.85978	5e-05	0.00113391
AT4G30570	Chr4:14930598-14932021	WT	flk-2	3.05197	1.27251	-1.26206	-1	-2.58274	0.00015	0.00301537
AT3G05370	Chr3:1535949-1538870	WT	flk-2	6.32798	2.64444	-1.25878	-1	-4.50962	5e-05	0.00113391
AT3G59880	Chr3:22120875-22121957	WT	flk-2	2.35059	0.982551	-1.25842	-1	-2.26345	0.00045	0.0076244
AT2G33060	Chr2:14025482-14028261	WT	flk-2	2.50224	1.04641	-1.25778	-1	-3.39901	5e-05	0.00113391
AT4G13900	Chr4:8035571-8041337	WT	flk-2	17.0909	7.16572	-1.25404	-1	-5.3029	5e-05	0.00113391
AT2G17060	Chr2:7422335-7427119	WT	flk-2	0.794067	0.333147	-1.2531	-1	-2.55936	0.00015	0.00301537
AT5G44565	Chr5:17951441-17953180	WT	flk-2	15.041	6.31778	-1.25141	-1	-3.27756	5e-05	0.00113391
AT5G48780	Chr5:19777452-19779815	WT	flk-2	0.786293	0.331084	-1.24787	-1	-1.94904	0.0017	0.022663
AT1G45229	Chr1:17154864-17159397	WT	flk-2	2.74611	1.15999	-1.24329	-1	-2.09107	0.00135	0.018834
AT2G24160	Chr2:10268007-10270612	WT	flk-2	7.09736	3.00426	-1.24027	-1	-4.43717	5e-05	0.00113391
AT2G35736	Chr2:15022581-15023364	WT	flk-2	25.5971	10.8591	-1.23708	-1	-3.86205	5e-05	0.00113391
AT4G11900	Chr4:7147864-7153681	WT	flk-2	11.989	5.08798	-1.23655	-1	-3.5895	5e-05	0.00113391
AT4G23210	Chr4:12148672-12151638	WT	flk-2	1.23197	0.525201	-1.23003	-1	-2.30429	0.0001	0.0021168
AT1G58602	Chr1:21746353-21766048	WT	flk-2	56.6913	24.3804	-1.21741	-1	-5.54074	5e-05	0.00113391
AT1G01680	Chr1:246261-248440	WT	flk-2	2.5647	1.10436	-1.21558	-1	-2.34911	0.0005	0.00831241
AT1G57630	Chr1:21345444-21346157	WT	flk-2	7.85101	3.39432	-1.20975	-1	-2.69829	5e-05	0.00113391
AT5G52570	Chr5:21330607-21337126	WT	flk-2	24.2245	10.4948	-1.20679	-1	-2.37522	0.0005	0.00831241
AT4G14390	Chr4:8289609-8292203	WT	flk-2	1.56218	0.680314	-1.19929	-1	-2.41799	5e-05	0.00113391
AT3G45860	Chr3:16863087-16866261	WT	flk-2	7.11977	3.10792	-1.19588	-1	-4.23627	5e-05	0.00113391
AT3G09922	Chr3:3050988-3051530	WT	flk-2	58.0566	25.3624	-1.19477	-1	-4.36241	5e-05	0.00113391
AT2G43000	Chr2:17878943-17882636	WT	flk-2	4.08767	1.79285	-1.18902	-1	-2.46402	5e-05	0.00113391
AT1G26420	Chr1:9141518-9143336	WT	flk-2	2.10671	0.924413	-1.18838	-1	-2.58523	5e-05	0.00113391
AT3G25010	Chr3:9110056-9112936	WT	flk-2	10.1361	4.45443	-1.18618	-1	-4.40316	5e-05	0.00113391
AT1G33030	Chr1:11962745-11966320	WT	flk-2	2.08907	0.922257	-1.17962	-1	-2.0996	0.00065	0.0103341
AT5G66630	Chr5:26592647-26595922	WT	flk-2	1.29726	0.572918	-1.17907	-1	-2.44232	0.0002	0.00385965
AT5G26170	Chr5:9146878-9148391	WT	flk-2	1.88606	0.835279	-1.17505	-1	-1.95582	0.0018	0.0236906
AT3G05650	Chr3:1644881-1648742	WT	flk-2	1.99552	0.88775	-1.16854	-1	-3.32852	5e-05	0.00113391
AT1G73870	Chr1:27778983-27780809	WT	flk-2	28.0805	12.5896	-1.15733	-1	-4.97093	5e-05	0.00113391
AT1G12805	Chr1:4366576-4367136	WT	flk-2	7.75137	3.48045	-1.15517	-1	-2.32114	0.0004	0.00693877
AT4G13280	Chr4:7731188-7736745	WT	flk-2	5.97363	2.684	-1.15423	-1	-1.79318	0.00195	0.0252223
AT3G26220	Chr3:9595929-9597927	WT	flk-2	7.86746	3.54882	-1.14856	-1	-3.85183	5e-05	0.00113391
AT4G23150	Chr4:12125663-12128490	WT	flk-2	1.91723	0.865208	-1.14791	-1	-2.58495	0.00015	0.00301537
AT4G04490	Chr4:2231716-2234689	WT	flk-2	2.23391	1.00862	-1.14719	-1	-2.76493	5e-05	0.00113391
AT4G23140	Chr4:12121368-12124564	WT	flk-2	4.73429	2.1381	-1.14682	-1	-3.51587	5e-05	0.00113391
AT3G50570	Chr3:18766748-18767607	WT	flk-2	4.17672	1.88669	-1.14651	-1	-2.19251	0.00045	0.0076244
AT1G21525	Chr1:7537074-7537650	WT	flk-2	7.43083	3.36262	-1.14394	-1	-2.23667	0.00065	0.0103341
AT1G69730	Chr1:26226730-26231375	WT	flk-2	19.9661	9.04855	-1.1418	-1	-4.50325	5e-05	0.00113391
AT2G15080	Chr2:6533260-6537002	WT	flk-2	18.2213	8.2666	-1.14026	-1	-5.05526	5e-05	0.00113391
AT3G09450	Chr3:2907478-2910206	WT	flk-2	1.18675	0.540211	-1.13543	-1	-2.34064	0.00035	0.00619816
AT1G26790	Chr1:9273683-9275193	WT	flk-2	1.54378	0.706934	-1.12682	-1	-1.95477	0.0017	0.022663
AT4G14548	Chr4:8347009-8347764	WT	flk-2	3.22145	1.47576	-1.12625	-1	-1.92351	0.00175	0.0231689
AT2G15040	Chr2:6507401-6509319	WT	flk-2	5.69269	2.61223	-1.12383	-1	-3.4889	5e-05	0.00113391
AT1G59780	Chr1:21993219-21999632	WT	flk-2	0.913615	0.420443	-1.11968	-1	-2.20873	0.0004	0.00693877
AT4G34060	Chr4:16313365-16319426	WT	flk-2	2.17421	1.00688	-1.1106	-1	-3.09663	5e-05	0.00113391
AT3G55240	Chr3:20473334-20475332	WT	flk-2	8.24349	3.82126	-1.10921	-1	-3.49711	5e-05	0.00113391
AT1G26380	Chr1:9126736-9128568	WT	flk-2	3.02862	1.40819	-1.10482	-1	-2.74705	5e-05	0.00113391
AT5G60900	Chr5:24498368-24501770	WT	flk-2	7.90578	3.68178	-1.1025	-1	-4.18589	5e-05	0.00113391
AT5G27890	Chr5:9903639-9905921	WT	flk-2	1.48581	0.692275	-1.10184	-1	-2.01143	0.00165	0.0221405
AT4G04500	Chr4:2238369-2240921	WT	flk-2	1.53248	0.714834	-1.10019	-1	-2.20152	0.0002	0.00385965
AT1G29560	Chr1:10332370-10335714	WT	flk-2	2.08294	0.971988	-1.09961	-1	-2.64299	5e-05	0.00113391
AT3G06360	Chr3:1928867-1929684	WT	flk-2	2.67534	1.24893	-1.09903	-1	-1.8649	0.0026	0.0317028
AT1G09240	Chr1:2984828-2986231	WT	flk-2	7.92166	3.69865	-1.0988	-1	-3.3779	5e-05	0.00113391
AT2G35150	Chr2:14817046-14818211	WT	flk-2	2.91027	1.36191	-1.09552	-1	-2.27024	0.0004	0.00693877
AT3G58900	Chr3:21772812-21774873	WT	flk-2	6.71507	3.14288	-1.09532	-1	-3.50631	5e-05	0.00113391
AT4G25020	Chr4:12860331-12861975	WT	flk-2	1.86475	0.873099	-1.09477	-1	-2.23003	0.00055	0.00898577
AT1G45201	Chr1:17123784-17129223	WT	flk-2	182.907	85.6591	-1.09443	-1	-5.11026	5e-05	0.00113391
AT1G50180	Chr1:18583963-18587136	WT	flk-2	3.07524	1.44188	-1.09275	-1	-3.26155	5e-05	0.00113391
AT3G06455	Chr3:1980541-1982162	WT	flk-2	2.21008	1.03921	-1.08861	-1	-2.27498	0.00025	0.00468206
AT4G29990	Chr4:14665683-14670030	WT	flk-2	0.850039	0.400191	-1.08684	-1	-2.20294	0.00065	0.0103341
AT5G10410	Chr5:3271766-3276535	WT	flk-2	3.49506	1.64704	-1.08544	-1	-2.70163	5e-05	0.00113391
AT2G45660	Chr2:18807504-18811125	WT	flk-2	22.1637	10.4477	-1.08501	-1	-4.37242	5e-05	0.00113391
AT5G10760	Chr5:3400321-3402389	WT	flk-2	27.007	12.7477	-1.08309	-1	-4.50618	5e-05	0.00113391
AT5G10250	Chr5:3216880-3219436	WT	flk-2	2.89633	1.36845	-1.08168	-1	-2.82045	5e-05	0.00113391
AT3G26230	Chr3:9597940-9599988	WT	flk-2	15.7606	7.45224	-1.08058	-1	-4.31401	5e-05	0.00113391
AT1G20390	Chr1:7065493-7071561	WT	flk-2	3.03894	1.43952	-1.07798	-1	-3.96387	5e-05	0.00113391
AT1G74200	Chr1:27906908-27910187	WT	flk-2	1.26977	0.601567	-1.07777	-1	-2.06273	0.00095	0.0141114
AT1G62085	Chr1:22947413-22950488	WT	flk-2	4.07974	1.93382	-1.07703	-1	-3.11194	5e-05	0.00113391
AT1G17710	Chr1:6090404-6092027	WT	flk-2	26.9763	12.8007	-1.07548	-1	-4.31274	5e-05	0.00113391
AT3G57460	Chr3:21262985-21265827	WT	flk-2	1.70618	0.811124	-1.07278	-1	-2.04173	0.0011	0.0159467
AT2G02990	Chr2:873505-874886	WT	flk-2	10.2269	4.86445	-1.07202	-1	-3.19959	5e-05	0.00113391
AT1G31540	Chr1:11288377-11293799	WT	flk-2	12.6883	6.05081	-1.0683	-1	-4.61543	5e-05	0.00113391
AT2G41480	Chr2:17296893-17298725	WT	flk-2	3.51106	1.6779	-1.06525	-1	-2.30958	0.0002	0.00385965
AT4G38010	Chr4:17859337-17861407	WT	flk-2	1.09551	0.52374	-1.06468	-1	-1.97321	0.0017	0.022663
AT3G25020	Chr3:9116683-9119804	WT	flk-2	4.0665	1.945	-1.06402	-1	-3.51364	5e-05	0.00113391
AT1G10340	Chr1:3390321-3392633	WT	flk-2	4.24325	2.03843	-1.05771	-1	-3.0899	5e-05	0.00113391
AT2G15030	Chr2:6503073-6506409	WT	flk-2	0.627082	0.301863	-1.05476	-1	-1.56897	0.0045	0.0485895
AT1G61420	Chr1:22659660-22668651	WT	flk-2	2.7063	1.30432	-1.05302	-1	-2.03281	0.0007	0.0109926
AT3G28890	Chr3:10895976-10898900	WT	flk-2	0.740193	0.356774	-1.05289	-1	-1.7388	0.00305	0.0358775
AT3G29410	Chr3:11302430-11305198	WT	flk-2	5.05517	2.4366	-1.05289	-1	-3.31007	5e-05	0.00113391
AT2G29120	Chr2:12511245-12515947	WT	flk-2	6.77914	3.26869	-1.05239	-1	-3.99853	5e-05	0.00113391
AT1G49390	Chr1:18279558-18281122	WT	flk-2	1.84534	0.889867	-1.05223	-1	-1.9634	0.00225	0.028331
AT3G62455	Chr3:23100567-23104580	WT	flk-2	0.780239	0.376435	-1.05151	-1	-2.25385	0.0006	0.00966656
AT5G46330	Chr5:18791574-18800122	WT	flk-2	5.76281	2.78079	-1.05128	-1	-2.68219	5e-05	0.00113391
AT1G74290	Chr1:27931835-27934268	WT	flk-2	2.91697	1.40758	-1.05125	-1	-2.15598	0.0007	0.0109926
AT2G20520	Chr2:8840556-8841565	WT	flk-2	3.3524	1.6268	-1.04315	-1	-2.10447	0.0009	0.0134827
AT1G51520	Chr1:19106686-19109648	WT	flk-2	1.45865	0.708722	-1.04134	-1	-2.12747	0.0006	0.00966656
AT5G39860	Chr5:15957367-15958559	WT	flk-2	2.75337	1.33797	-1.04115	-1	-1.83214	0.0025	0.0307825
AT1G53887	Chr1:20122331-20123140	WT	flk-2	3.12354	1.53144	-1.0283	-1	-1.77086	0.00315	0.0368249
AT1G15300	Chr1:5265725-5268602	WT	flk-2	0.944601	0.464069	-1.02537	-1	-1.99643	0.0015	0.0205148
AT2G30750	Chr2:13099485-13101371	WT	flk-2	12.6289	6.21162	-1.02369	-1	-3.6451	5e-05	0.00113391
AT1G51820	Chr1:19237218-19241965	WT	flk-2	1.49746	0.736994	-1.02279	-1	-2.4182	0.00015	0.00301537
AT1G58190	Chr1:21540583-21548119	WT	flk-2	2.12016	1.04436	-1.02155	-1	-2.78998	5e-05	0.00113391
AT4G16920	Chr4:9516723-9525955	WT	flk-2	1.39751	0.688537	-1.02125	-1	-2.81694	5e-05	0.00113391
AT1G03410	Chr1:844435-847739	WT	flk-2	6.30903	3.10851	-1.0212	-1	-2.04604	0.00095	0.0141114
AT1G34510	Chr1:12615689-12617032	WT	flk-2	3.61992	1.78785	-1.01773	-1	-2.35002	0.0002	0.00385965
AT5G03860	Chr5:1032098-1034973	WT	flk-2	1.38879	0.687261	-1.0149	-1	-1.96131	0.001	0.0147243
AT1G58170	Chr1:21535894-21537216	WT	flk-2	3.79719	1.87938	-1.01468	-1	-2.47504	0.0001	0.0021168
AT3G48650	Chr3:18024659-18026235	WT	flk-2	4.015	1.98913	-1.01327	-1	-2.48345	5e-05	0.00113391
AT4G01200	Chr4:506510-507626	WT	flk-2	2.55858	1.27653	-1.00312	-1	-1.96727	0.0015	0.0205148
AT5G01320	Chr5:129262-131687	WT	flk-2	0.974292	0.48727	-0.999633	-1	-1.77939	0.0043	0.0468743
AT2G19650	Chr2:8493468-8495892	WT	flk-2	9.47092	4.75928	-0.992762	-1	-3.84692	5e-05	0.00113391
AT3G16150	Chr3:5471734-5473360	WT	flk-2	4.39396	2.20988	-0.991553	-1	-2.58091	5e-05	0.00113391
AT5G55790	Chr5:22578714-22581335	WT	flk-2	17.9615	9.03971	-0.99056	-1	-2.75914	5e-05	0.00113391
AT1G14640	Chr1:5023425-5025955	WT	flk-2	1.97212	0.994608	-0.987547	-1	-2.39182	5e-05	0.00113391
AT4G23230	Chr4:12157826-12160279	WT	flk-2	1.4093	0.714027	-0.980925	-1	-1.93075	0.00235	0.0292785
AT4G10500	Chr4:6491016-6492578	WT	flk-2	8.97594	4.54865	-0.980624	-1	-3.03378	5e-05	0.00113391
AT4G04990	Chr4:2554996-2557258	WT	flk-2	2.71376	1.37929	-0.976365	-1	-2.04775	0.00105	0.0153302
AT1G53625	Chr1:20014378-20015038	WT	flk-2	6.54948	3.34627	-0.968827	-1	-2.07758	0.0008	0.0122563
AT4G01740	Chr4:753421-755456	WT	flk-2	2.14354	1.09593	-0.967833	-1	-2.27695	0.00025	0.00468206
AT5G38240	Chr5:15276928-15279384	WT	flk-2	1.08774	0.556374	-0.967209	-1	-1.80872	0.0021	0.0267684
AT1G01060	Chr1:33364-37871	WT	flk-2	82.2448	42.1067	-0.965877	-1	-4.42653	5e-05	0.00113391
AT4G19870	Chr4:10782545-10784327	WT	flk-2	5.68746	2.91666	-0.963467	-1	-2.95538	5e-05	0.00113391
AT1G50790	Chr1:18823821-18826637	WT	flk-2	0.812238	0.416654	-0.963051	-1	-1.85069	0.0027	0.0326471
AT1G09170	Chr1:2956260-2962546	WT	flk-2	1.46825	0.753455	-0.962505	-1	-2.35557	0.0001	0.0021168
AT5G49000	Chr5:19864409-19865825	WT	flk-2	3.00889	1.54447	-0.962115	-1	-2.22704	0.0005	0.00831241
AT4G24540	Chr4:12670896-12674106	WT	flk-2	13.513	6.93897	-0.961552	-1	-3.2995	5e-05	0.00113391
AT3G57770	Chr3:21397261-21398923	WT	flk-2	3.79417	1.9586	-0.953966	-1	-2.29873	0.0001	0.0021168
AT4G14400	Chr4:8294164-8299195	WT	flk-2	193.565	100	-0.952815	-1	-4.31827	5e-05	0.00113391
AT4G15070	Chr4:8603423-8606141	WT	flk-2	1.40411	0.725443	-0.952721	-1	-2.16152	0.00085	0.0128684
AT2G23330	Chr2:9927825-9932319	WT	flk-2	2.02885	1.04839	-0.95248	-1	-2.95931	5e-05	0.00113391
AT1G78865	Chr1:29647737-29649951	WT	flk-2	2.52015	1.30413	-0.950416	-1	-2.33583	0.0002	0.00385965
AT4G13920	Chr4:8043084-8047176	WT	flk-2	3.34569	1.73319	-0.948875	-1	-2.19619	0.0002	0.00385965
AT3G01890	Chr3:310006-312073	WT	flk-2	6.1065	3.16932	-0.946174	-1	-3.14251	5e-05	0.00113391
AT1G09080	Chr1:2929216-2931850	WT	flk-2	2.65298	1.38162	-0.941251	-1	-2.39779	5e-05	0.00113391
AT5G10380	Chr5:3267634-3268813	WT	flk-2	37.8437	19.7382	-0.939059	-1	-3.84905	5e-05	0.00113391
AT4G11211	Chr4:6836105-6836588	WT	flk-2	76.1585	39.7589	-0.937728	-1	-3.6159	5e-05	0.00113391
AT4G22560	Chr4:11880079-11881088	WT	flk-2	6.20895	3.24204	-0.937446	-1	-2.40906	0.0002	0.00385965
AT2G12490	Chr2:5074383-5079646	WT	flk-2	1.35834	0.709748	-0.93647	-1	-2.71289	5e-05	0.00113391
AT3G11402	Chr3:3573318-3575803	WT	flk-2	1.44007	0.75258	-0.936223	-1	-2.10594	0.0007	0.0109926
AT1G09932	Chr1:3230449-3233259	WT	flk-2	9.91746	5.19658	-0.932408	-1	-3.04599	5e-05	0.00113391
AT2G18560	Chr2:8059105-8061073	WT	flk-2	5.68748	2.98228	-0.931375	-1	-3.0049	5e-05	0.00113391
AT5G66270	Chr5:26473085-26475839	WT	flk-2	1.68265	0.884729	-0.927431	-1	-2.05202	0.00055	0.00898577
AT4G23220	Chr4:12154090-12156881	WT	flk-2	3.30475	1.7386	-0.92661	-1	-2.51731	5e-05	0.00113391
AT1G19250	Chr1:6650475-6653195	WT	flk-2	4.00683	2.1097	-0.925422	-1	-2.59432	5e-05	0.00113391
AT2G23680	Chr2:10066116-10067737	WT	flk-2	10.2344	5.40061	-0.922237	-1	-3.07187	5e-05	0.00113391
AT5G57760	Chr5:23400714-23403150	WT	flk-2	23.0732	12.1868	-0.920894	-1	-2.39863	5e-05	0.00113391
AT3G02380	Chr3:484255-489474	WT	flk-2	26.0448	13.7642	-0.920077	-1	-3.93019	5e-05	0.00113391
AT5G01550	Chr5:214372-216773	WT	flk-2	1.05481	0.557894	-0.918925	-1	-1.83322	0.0028	0.0335397
AT2G19660	Chr2:8496601-8498807	WT	flk-2	1.04518	0.553157	-0.917995	-1	-1.72293	0.0037	0.0416172
AT5G28626	Chr5:10632240-10633944	WT	flk-2	4.14471	2.19598	-0.916407	-1	-2.55435	0.0002	0.00385965
AT1G65790	Chr1:24468769-24472475	WT	flk-2	2.4713	1.30992	-0.915791	-1	-2.4288	5e-05	0.00113391
AT2G29300	Chr2:12588190-12589759	WT	flk-2	7.51894	3.99532	-0.912218	-1	-2.52947	5e-05	0.00113391
AT1G74440	Chr1:27975167-27980456	WT	flk-2	7.28363	3.87784	-0.909402	-1	-2.05882	0.0006	0.00966656
AT2G39040	Chr2:16299241-16301245	WT	flk-2	2.25526	1.20255	-0.907198	-1	-1.88365	0.0022	0.0277982
AT4G14610	Chr4:8380847-8383496	WT	flk-2	2.47714	1.32146	-0.906549	-1	-2.51903	5e-05	0.00113391
AT4G11521	Chr4:6985516-6986819	WT	flk-2	5.18181	2.76847	-0.904365	-1	-2.46579	0.00015	0.00301537
AT5G57320	Chr5:23211951-23218041	WT	flk-2	0.756348	0.405446	-0.89954	-1	-1.78252	0.0026	0.0317028
AT4G21830	Chr4:11584345-11585542	WT	flk-2	9.08395	4.8768	-0.897384	-1	-2.53896	5e-05	0.00113391
AT5G42830	Chr5:17176292-17178130	WT	flk-2	6.6625	3.57948	-0.896315	-1	-2.86365	5e-05	0.00113391
AT2G29710	Chr2:12698572-12700343	WT	flk-2	1.34809	0.724786	-0.895292	-1	-1.73491	0.0046	0.0494522
AT3G48020	Chr3:17724399-17725198	WT	flk-2	4.57083	2.46028	-0.89363	-1	-1.88607	0.00215	0.0272869
AT2G24540	Chr2:10424687-10427683	WT	flk-2	18.6349	10.0383	-0.892492	-1	-3.29887	5e-05	0.00113391
AT1G49990	Chr1:18513623-18517290	WT	flk-2	3.84794	2.07366	-0.891911	-1	-1.9109	0.002	0.0257364
AT3G47480	Chr3:17496084-17497164	WT	flk-2	13.6226	7.35456	-0.889291	-1	-2.93448	5e-05	0.00113391
AT5G56370	Chr5:22835930-22837972	WT	flk-2	2.05232	1.10991	-0.88681	-1	-1.94206	0.00105	0.0153302
AT1G07180	Chr1:2204103-2207099	WT	flk-2	58.2686	31.5186	-0.886513	-1	-4.06985	5e-05	0.00113391
AT3G50480	Chr3:18733020-18734420	WT	flk-2	83.8851	45.4105	-0.885388	-1	-3.82438	5e-05	0.00113391
AT4G25110	Chr4:12887473-12890262	WT	flk-2	3.29722	1.78572	-0.884749	-1	-2.34706	0.00025	0.00468206
AT2G34960	Chr2:14743996-14746124	WT	flk-2	2.29426	1.24404	-0.883003	-1	-2.22	0.00045	0.0076244
AT4G00955	Chr4:412106-413810	WT	flk-2	8.68056	4.71888	-0.879343	-1	-2.76418	5e-05	0.00113391
AT2G21320	Chr2:9126262-9127987	WT	flk-2	22.7905	12.4	-0.87809	-1	-3.41135	5e-05	0.00113391
AT1G19200	Chr1:6625011-6626217	WT	flk-2	11.2572	6.13588	-0.875501	-1	-2.45133	5e-05	0.00113391
AT3G21890	Chr3:7708832-7709933	WT	flk-2	5.77224	3.16849	-0.865335	-1	-2.30016	0.00025	0.00468206
AT1G61400	Chr1:22654506-22658469	WT	flk-2	1.34619	0.739041	-0.865154	-1	-2.06973	0.0008	0.0122563
AT1G21520	Chr1:7534018-7534927	WT	flk-2	12.1206	6.65525	-0.86489	-1	-2.6755	5e-05	0.00113391
AT5G61350	Chr5:24667872-24670749	WT	flk-2	2.07006	1.13768	-0.863574	-1	-2.34896	5e-05	0.00113391
AT3G49160	Chr3:18220777-18224905	WT	flk-2	3.49276	1.92031	-0.863027	-1	-2.67149	5e-05	0.00113391
AT2G17050	Chr2:7410703-7415802	WT	flk-2	0.719117	0.397017	-0.857026	-1	-1.86452	0.00115	0.0165584
AT5G15850	Chr5:5170161-5181761	WT	flk-2	46.4757	25.7166	-0.85378	-1	-2.96386	5e-05	0.00113391
AT5G07700	Chr5:2450026-2451807	WT	flk-2	2.50656	1.38775	-0.852965	-1	-1.81393	0.0025	0.0307825
AT4G01920	Chr4:828825-831288	WT	flk-2	1.84435	1.02223	-0.851395	-1	-2.11798	0.00055	0.00898577
AT5G02670	Chr5:602721-604682	WT	flk-2	3.10763	1.72552	-0.848783	-1	-2.02922	0.00125	0.0176958
AT4G05110	Chr4:2624866-2629058	WT	flk-2	4.38809	2.43813	-0.847818	-1	-2.41047	5e-05	0.00113391
AT3G63380	Chr3:23406483-23410360	WT	flk-2	3.48869	1.93903	-0.847353	-1	-2.91308	5e-05	0.00113391
AT5G44568	Chr5:17961018-17962276	WT	flk-2	17.6525	9.84532	-0.842365	-1	-2.62794	5e-05	0.00113391
AT3G27690	Chr3:10255905-10261975	WT	flk-2	807.499	450.412	-0.842216	-1	-3.85262	5e-05	0.00113391
AT1G73330	Chr1:27568713-27569823	WT	flk-2	318.405	177.671	-0.841654	-1	-3.93638	5e-05	0.00113391
AT4G13420	Chr4:7796781-7802251	WT	flk-2	2.83813	1.58472	-0.840712	-1	-2.48087	5e-05	0.00113391
AT3G43110	Chr3:15091520-15092521	WT	flk-2	8.42181	4.72392	-0.834144	-1	-2.39604	0.0001	0.0021168
AT1G65180	Chr1:24211677-24213946	WT	flk-2	1.30113	0.730525	-0.832763	-1	-1.78962	0.0034	0.0389989
AT1G16420	Chr1:5612149-5614020	WT	flk-2	2.09212	1.17466	-0.832726	-1	-1.75232	0.00335	0.0385404
AT4G19865	Chr4:10780891-10782448	WT	flk-2	2.45592	1.37908	-0.832553	-1	-1.9138	0.0015	0.0205148
AT3G44400	Chr3:16044661-16049803	WT	flk-2	3.53432	1.98601	-0.831562	-1	-2.84274	5e-05	0.00113391
AT2G15370	Chr2:6697917-6699836	WT	flk-2	1.8412	1.03528	-0.83063	-1	-1.8366	0.00235	0.0292785
AT5G40780	Chr5:16323566-16327382	WT	flk-2	13.1169	7.37756	-0.830211	-1	-3.21059	5e-05	0.00113391
AT4G04410	Chr4:2189514-2193763	WT	flk-2	0.673607	0.378992	-0.829739	-1	-1.79317	0.00275	0.0330923
AT4G11830	Chr4:7115680-7121919	WT	flk-2	23.5138	13.2384	-0.828785	-1	-3.77554	5e-05	0.00113391
AT5G42460	Chr5:16979772-16981195	WT	flk-2	3.57022	2.01224	-0.82721	-1	-2.06843	0.0007	0.0109926
AT3G51340	Chr3:19056765-19060087	WT	flk-2	1.38428	0.78023	-0.827166	-1	-1.66697	0.003	0.0354011
AT1G67520	Chr1:25302627-25306357	WT	flk-2	1.22038	0.689268	-0.824191	-1	-1.8412	0.0009	0.0134827
AT1G33960	Chr1:12346137-12348733	WT	flk-2	11.5808	6.54177	-0.823986	-1	-2.74888	5e-05	0.00113391
AT5G16940	Chr5:5568387-5572405	WT	flk-2	15.162	8.57911	-0.821558	-1	-1.84058	0.0031	0.0363267
AT2G46880	Chr2:19264572-19266456	WT	flk-2	7.9016	4.47104	-0.821533	-1	-2.7148	5e-05	0.00113391
AT1G29720	Chr1:10393658-10399873	WT	flk-2	12.9748	7.34914	-0.820063	-1	-3.58795	5e-05	0.00113391
AT5G25120	Chr5:8661969-8664681	WT	flk-2	13.0498	7.39189	-0.820013	-1	-3.29995	5e-05	0.00113391
AT3G57380	Chr3:21229726-21231833	WT	flk-2	2.24962	1.27466	-0.819572	-1	-1.98033	0.00105	0.0153302
AT5G24150	Chr5:8172299-8175525	WT	flk-2	81.5496	46.214	-0.819349	-1	-3.74206	5e-05	0.00113391
AT5G44390	Chr5:17882078-17885012	WT	flk-2	4.56475	2.58788	-0.818762	-1	-2.5186	5e-05	0.00113391
AT1G48745	Chr1:18030703-18031593	WT	flk-2	9.66085	5.48323	-0.817123	-1	-2.35233	0.0002	0.00385965
AT3G25510	Chr3:9263794-9268972	WT	flk-2	1.29407	0.73692	-0.812339	-1	-2.23273	0.0002	0.00385965
AT3G12320	Chr3:3923514-3929473	WT	flk-2	33.4965	19.0852	-0.811552	-1	-2.7747	5e-05	0.00113391
AT1G51840	Chr1:19249400-19250863	WT	flk-2	13.7746	7.85054	-0.811145	-1	-2.71192	5e-05	0.00113391
AT4G21940	Chr4:11640734-11643762	WT	flk-2	3.22062	1.83571	-0.811	-1	-2.25562	0.00025	0.00468206
AT3G43190	Chr3:15179009-15184105	WT	flk-2	12.4694	7.11002	-0.810467	-1	-3.39712	5e-05	0.00113391
AT1G32900	Chr1:11920389-11923866	WT	flk-2	81.8875	46.7059	-0.810039	-1	-3.76637	5e-05	0.00113391
AT5G13320	Chr5:4267455-4271064	WT	flk-2	9.08446	5.18355	-0.80946	-1	-2.89582	5e-05	0.00113391
AT3G29680	Chr3:11531352-11533028	WT	flk-2	1.88058	1.0754	-0.806307	-1	-1.7455	0.0035	0.0398781
AT3G47090	Chr3:17341234-17345113	WT	flk-2	1.20425	0.689095	-0.805356	-1	-1.96144	0.0019	0.0247342
AT5G53200	Chr5:21582613-21584243	WT	flk-2	6.62382	3.79694	-0.802827	-1	-2.05865	0.0005	0.00831241
AT1G54890	Chr1:20462939-20464697	WT	flk-2	2.90869	1.66968	-0.800796	-1	-1.93169	0.0013	0.0182586
AT1G47580	Chr1:17485575-17486463	WT	flk-2	35.0481	20.1251	-0.800343	-1	-3.22665	5e-05	0.00113391
AT2G23180	Chr2:9874906-9876711	WT	flk-2	4.45514	2.55848	-0.800183	-1	-2.3821	5e-05	0.00113391
AT5G16570	Chr5:5421588-5424749	WT	flk-2	5.24108	3.01401	-0.798179	-1	-2.39363	0.0001	0.0021168
AT3G28270	Chr3:10538004-10540070	WT	flk-2	17.8889	10.2993	-0.796514	-1	-3.22968	5e-05	0.00113391
AT2G33790	Chr2:14293560-14295353	WT	flk-2	6.42193	3.69838	-0.796115	-1	-2.21459	0.00035	0.00619816
AT2G26400	Chr2:11231769-11233388	WT	flk-2	11.4311	6.59689	-0.793109	-1	-2.42178	5e-05	0.00113391
AT5G52760	Chr5:21386726-21387714	WT	flk-2	15.2611	8.81116	-0.79246	-1	-2.41551	0.0001	0.0021168
AT2G14610	Chr2:6241639-6242541	WT	flk-2	195.329	112.837	-0.79166	-1	-3.39994	5e-05	0.00113391
AT1G66880	Chr1:24945483-24955694	WT	flk-2	16.3141	9.42671	-0.791297	-1	-3.21728	5e-05	0.00113391
AT5G46260	Chr5:18758698-18763503	WT	flk-2	2.60389	1.50499	-0.790912	-1	-2.62351	5e-05	0.00113391
AT2G18690	Chr2:8097419-8099393	WT	flk-2	16.7597	9.69154	-0.790197	-1	-2.90844	5e-05	0.00113391
AT5G67160	Chr5:26797595-26799265	WT	flk-2	3.73686	2.16126	-0.789954	-1	-2.16627	0.00035	0.00619816
AT4G14370	Chr4:8279633-8283535	WT	flk-2	1.46547	0.848231	-0.788837	-1	-2.01771	0.00075	0.0116381
AT3G26210	Chr3:9592726-9595283	WT	flk-2	11.2689	6.53415	-0.78628	-1	-3.1216	5e-05	0.00113391
AT4G33040	Chr4:15940227-15941493	WT	flk-2	9.96902	5.78197	-0.785889	-1	-2.61687	5e-05	0.00113391
AT5G03545	Chr5:894581-895517	WT	flk-2	72.5867	42.118	-0.785268	-1	-3.48397	5e-05	0.00113391
AT2G27990	Chr2:11921349-11924748	WT	flk-2	1.44688	0.840225	-0.7841	-1	-1.72133	0.0042	0.0460167
AT1G65870	Chr1:24503314-24504390	WT	flk-2	8.46592	4.92169	-0.782514	-1	-2.32152	0.00025	0.00468206
AT5G20480	Chr5:6921233-6925901	WT	flk-2	1.80352	1.05025	-0.780081	-1	-2.33563	5e-05	0.00113391
AT5G24140	Chr5:8164318-8167776	WT	flk-2	1.96971	1.1486	-0.778101	-1	-1.75669	0.0035	0.0398781
AT1G47565	Chr1:17473921-17476333	WT	flk-2	3.01677	1.76531	-0.773083	-1	-2.25127	0.0002	0.00385965
AT1G55960	Chr1:20927642-20930209	WT	flk-2	69.8092	40.8953	-0.771483	-1	-3.5394	5e-05	0.00113391
AT4G25280	Chr4:12938955-12941207	WT	flk-2	18.2716	10.7207	-0.769202	-1	-2.81459	5e-05	0.00113391
AT3G01550	Chr3:216804-219136	WT	flk-2	38.5508	22.6543	-0.766976	-1	-3.41383	5e-05	0.00113391
AT1G07745	Chr1:2400588-2402942	WT	flk-2	5.27754	3.10447	-0.76552	-1	-2.13886	0.0002	0.00385965
AT5G44820	Chr5:18095613-18097611	WT	flk-2	9.39082	5.52762	-0.764592	-1	-2.55374	5e-05	0.00113391
AT5G65690	Chr5:26266179-26269763	WT	flk-2	2.67626	1.57942	-0.760829	-1	-2.12666	0.0002	0.00385965
AT1G77520	Chr1:29130374-29132272	WT	flk-2	5.28927	3.12661	-0.758469	-1	-2.27632	0.0002	0.00385965
AT1G56120	Chr1:20987127-20993572	WT	flk-2	9.93403	5.87314	-0.758247	-1	-3.12944	5e-05	0.00113391
AT5G11920	Chr5:3839315-3842409	WT	flk-2	5.56749	3.29984	-0.754629	-1	-2.47816	5e-05	0.00113391
AT2G26220	Chr2:11159480-11162392	WT	flk-2	4.2602	2.52841	-0.75269	-1	-2.13219	0.0004	0.00693877
AT4G23130	Chr4:12117490-12120220	WT	flk-2	3.78845	2.24865	-0.75255	-1	-2.29832	0.0002	0.00385965
AT1G27180	Chr1:9439652-9446223	WT	flk-2	2.31038	1.37438	-0.749346	-1	-2.48219	5e-05	0.00113391
AT4G25790	Chr4:13122046-13123354	WT	flk-2	5.88846	3.5039	-0.74893	-1	-1.86334	0.002	0.0257364
AT5G54710	Chr5:22227482-22230663	WT	flk-2	13.5878	8.09182	-0.747775	-1	-3.01603	5e-05	0.00113391
AT3G28540	Chr3:10694174-10696249	WT	flk-2	13.2889	7.91403	-0.747735	-1	-2.80518	5e-05	0.00113391
AT1G66920	Chr1:24965133-24967586	WT	flk-2	4.74671	2.82846	-0.746913	-1	-2.42384	5e-05	0.00113391
AT4G37380	Chr4:17571815-17573938	WT	flk-2	3.10545	1.85183	-0.745848	-1	-2.10952	0.0007	0.0109926
AT2G27420	Chr2:11726133-11727654	WT	flk-2	18.0047	10.7378	-0.745674	-1	-2.90334	5e-05	0.00113391
AT3G24715	Chr3:9024942-9030894	WT	flk-2	2.06129	1.22951	-0.745464	-1	-1.81416	0.0023	0.0288102
AT4G03440	Chr4:1523946-1527628	WT	flk-2	2.0541	1.22523	-0.745448	-1	-2.0668	0.00065	0.0103341
AT5G44510	Chr5:17927442-17934222	WT	flk-2	12.5565	7.50013	-0.743452	-1	-2.98584	5e-05	0.00113391
AT5G24530	Chr5:8378758-8383401	WT	flk-2	43.916	26.2428	-0.742823	-1	-3.27227	5e-05	0.00113391
AT4G15430	Chr4:8827599-8831573	WT	flk-2	6.42492	3.84895	-0.739215	-1	-2.79388	5e-05	0.00113391
AT1G43650	Chr1:16443581-16446918	WT	flk-2	4.40682	2.64027	-0.739051	-1	-2.01695	0.0008	0.0122563
AT5G62430	Chr5:25069092-25071111	WT	flk-2	17.1092	10.2585	-0.737952	-1	-2.92705	5e-05	0.00113391
AT1G73010	Chr1:27464527-27466348	WT	flk-2	40.4835	24.2805	-0.737537	-1	-3.19723	5e-05	0.00113391
AT3G24420	Chr3:8862812-8865239	WT	flk-2	3.84523	2.30768	-0.736626	-1	-1.93905	0.00105	0.0153302
AT1G32780	Chr1:11869751-11872926	WT	flk-2	2.65171	1.59364	-0.734597	-1	-1.8459	0.0021	0.0267684
AT4G19810	Chr4:10763205-10765795	WT	flk-2	26.8433	16.1501	-0.733016	-1	-3.11062	5e-05	0.00113391
AT2G38995	Chr2:16281958-16284872	WT	flk-2	8.42771	5.07332	-0.73221	-1	-2.43119	5e-05	0.00113391
AT5G04235	Chr5:1164286-1168411	WT	flk-2	2.7898	1.67945	-0.732173	-1	-2.48338	5e-05	0.00113391
AT3G54500	Chr3:20173604-20179070	WT	flk-2	99.9741	60.185	-0.732151	-1	-3.42793	5e-05	0.00113391
AT3G54150	Chr3:20050563-20052931	WT	flk-2	3.5934	2.1651	-0.730915	-1	-1.68839	0.00365	0.041232
AT5G66740	Chr5:26646899-26648731	WT	flk-2	5.07771	3.06053	-0.730398	-1	-2.11717	0.0008	0.0122563
AT5G12880	Chr5:4068425-4069094	WT	flk-2	9.74161	5.88196	-0.727865	-1	-1.86339	0.00225	0.028331
AT1G43800	Chr1:16577520-16579722	WT	flk-2	21.5978	13.0495	-0.726885	-1	-3.01566	5e-05	0.00113391
AT5G52810	Chr5:21395943-21400686	WT	flk-2	34.0573	20.6907	-0.718977	-1	-3.00628	5e-05	0.00113391
AT4G14365	Chr4:8271269-8273903	WT	flk-2	19.6533	11.9427	-0.718645	-1	-2.96139	5e-05	0.00113391
AT1G74810	Chr1:28107821-28112579	WT	flk-2	4.44465	2.70217	-0.717951	-1	-2.40808	5e-05	0.00113391
AT3G61280	Chr3:22680959-22683769	WT	flk-2	11.1067	6.75441	-0.717528	-1	-2.77917	5e-05	0.00113391
AT5G25130	Chr5:8668231-8670237	WT	flk-2	10.4145	6.33534	-0.717093	-1	-2.68504	5e-05	0.00113391
AT4G34930	Chr4:16637321-16638962	WT	flk-2	2.98445	1.81641	-0.716379	-1	-1.83027	0.00175	0.0231689
AT1G65486	Chr1:24349398-24350524	WT	flk-2	39.6655	24.2195	-0.711713	-1	-1.97131	0.00095	0.0141114
AT4G18253	Chr4:10091100-10092224	WT	flk-2	7.55783	4.61823	-0.710632	-1	-2.02629	0.0008	0.0122563
AT1G08050	Chr1:2498793-2501581	WT	flk-2	3.96508	2.42307	-0.710514	-1	-2.29459	0.00015	0.00301537
AT1G74680	Chr1:28059107-28061130	WT	flk-2	9.91509	6.06858	-0.708268	-1	-2.70638	5e-05	0.00113391
AT5G59920	Chr5:24128490-24131081	WT	flk-2	10.8818	6.66295	-0.707679	-1	-2.93258	5e-05	0.00113391
AT1G19640	Chr1:6788884-6791919	WT	flk-2	2.32666	1.42537	-0.706927	-1	-1.67666	0.00455	0.0490347
AT5G53110	Chr5:21528949-21533159	WT	flk-2	5.19237	3.18519	-0.705011	-1	-2.00697	0.00085	0.0128684
AT1G21240	Chr1:7434234-7436830	WT	flk-2	3.02972	1.85904	-0.70463	-1	-1.98276	0.0007	0.0109926
AT1G26560	Chr1:9178211-9181967	WT	flk-2	19.6938	12.0942	-0.703424	-1	-3.06132	5e-05	0.00113391
AT1G52060	Chr1:19358799-19360822	WT	flk-2	8.7183	5.35538	-0.703058	-1	-2.32214	0.0001	0.0021168
AT5G48530	Chr5:19666789-19668830	WT	flk-2	6.02019	3.69881	-0.702748	-1	-2.03307	0.00065	0.0103341
AT1G07620	Chr1:2344389-2346889	WT	flk-2	7.08231	4.35234	-0.702431	-1	-2.43386	0.0001	0.0021168
AT4G17480	Chr4:9744912-9747104	WT	flk-2	3.37902	2.07716	-0.701992	-1	-1.7804	0.00185	0.0242114
AT5G06630	Chr5:2036311-2037855	WT	flk-2	10.367	6.38473	-0.699306	-1	-2.51994	5e-05	0.00113391
AT5G48540	Chr5:19668963-19669920	WT	flk-2	19.0748	11.7609	-0.697666	-1	-2.53862	0.0002	0.00385965
AT5G50800	Chr5:20665067-20667312	WT	flk-2	5.85409	3.60984	-0.697511	-1	-2.012	0.00075	0.0116381
AT5G24155	Chr5:8179702-8181107	WT	flk-2	5.73707	3.54209	-0.695715	-1	-1.69207	0.00385	0.0429548
AT5G45380	Chr5:18390941-18395928	WT	flk-2	10.1847	6.29801	-0.693439	-1	-2.85252	5e-05	0.00113391
AT2G28990	Chr2:12454630-12459726	WT	flk-2	1.87587	1.16165	-0.691384	-1	-1.91921	0.00145	0.02
AT2G39310	Chr2:16414033-16416845	WT	flk-2	80.2994	49.7689	-0.690146	-1	-3.19021	5e-05	0.00113391
AT4G33560	Chr4:16135156-16135921	WT	flk-2	15.0571	9.34851	-0.687634	-1	-2.15249	0.0003	0.00545405
AT1G23110	Chr1:8195775-8198331	WT	flk-2	11.0122	6.83891	-0.687265	-1	-1.86023	0.0016	0.021592
AT2G16870	Chr2:7307969-7311796	WT	flk-2	2.01564	1.25348	-0.685293	-1	-2.03496	0.0008	0.0122563
AT3G09600	Chr3:2946238-2949017	WT	flk-2	45.1789	28.1472	-0.682661	-1	-3.06646	5e-05	0.00113391
AT1G74710	Chr1:28070294-28074177	WT	flk-2	12.4682	7.7788	-0.680634	-1	-2.72883	5e-05	0.00113391
AT2G01520	Chr2:235924-237253	WT	flk-2	130.086	81.3784	-0.676746	-1	-3.09357	5e-05	0.00113391
AT1G50520	Chr1:18719377-18721729	WT	flk-2	2.99066	1.87221	-0.675721	-1	-1.7843	0.003	0.0354011
AT4G38960	Chr4:18160902-18163341	WT	flk-2	9.53701	5.9767	-0.674188	-1	-2.33711	5e-05	0.00113391
AT4G13495	Chr4:7842966-7846899	WT	flk-2	223.815	140.384	-0.672929	-1	-3.12562	5e-05	0.00113391
AT1G54380	Chr1:20297804-20300979	WT	flk-2	7.93276	4.97899	-0.67197	-1	-2.50212	5e-05	0.00113391
AT3G57260	Chr3:21188396-21189967	WT	flk-2	124.729	78.3017	-0.671682	-1	-2.69991	5e-05	0.00113391
AT2G05540	Chr2:2033153-2034283	WT	flk-2	16.9249	10.6407	-0.669559	-1	-2.22644	0.0001	0.0021168
AT4G23290	Chr4:12177733-12180936	WT	flk-2	16.6704	10.5008	-0.666787	-1	-2.88252	5e-05	0.00113391
AT1G73600	Chr1:27669151-27673572	WT	flk-2	365.275	230.13	-0.666535	-1	-3.14015	5e-05	0.00113391
AT1G17440	Chr1:5982144-5987934	WT	flk-2	17.8676	11.2605	-0.666077	-1	-2.56667	5e-05	0.00113391
AT3G03470	Chr3:824551-826585	WT	flk-2	18.1969	11.468	-0.666077	-1	-2.80504	5e-05	0.00113391
AT3G28510	Chr3:10685469-10687429	WT	flk-2	4.29812	2.71099	-0.664886	-1	-2.0217	0.0007	0.0109926
AT5G05340	Chr5:1578868-1580875	WT	flk-2	3.94162	2.49021	-0.662522	-1	-1.6688	0.00385	0.0429548
AT1G80130	Chr1:30140911-30142697	WT	flk-2	13.421	8.48433	-0.661614	-1	-2.51383	5e-05	0.00113391
AT4G03230	Chr4:1417471-1424772	WT	flk-2	4.75545	3.00775	-0.660895	-1	-1.81936	0.00145	0.02
AT5G66250	Chr5:26468531-26470556	WT	flk-2	25.7213	16.2835	-0.659555	-1	-2.75048	5e-05	0.00113391
AT1G67865	Chr1:25445993-25447622	WT	flk-2	115.292	73.2553	-0.654289	-1	-2.9422	5e-05	0.00113391
AT2G11880	Chr2:4799789-4802422	WT	flk-2	2.11089	1.34591	-0.649273	-1	-1.76789	0.0028	0.0335397
AT3G47340	Chr3:17437839-17441567	WT	flk-2	17.2889	11.0245	-0.649125	-1	-2.72926	5e-05	0.00113391
AT1G80290	Chr1:30187919-30189823	WT	flk-2	7.89638	5.04041	-0.647649	-1	-1.84991	0.00195	0.0252223
AT4G35770	Chr4:16944877-16946266	WT	flk-2	20.1445	12.8602	-0.647465	-1	-2.37165	5e-05	0.00113391
AT1G50290	Chr1:18627550-18628452	WT	flk-2	13.5948	8.68132	-0.647064	-1	-2.12019	0.00025	0.00468206
AT3G30214	Chr3:11860568-11861592	WT	flk-2	9.24036	5.905	-0.646011	-1	-1.73849	0.00315	0.0368249
AT3G59700	Chr3:22052120-22054394	WT	flk-2	3.32081	2.12229	-0.645914	-1	-1.93442	0.00125	0.0176958
AT1G17270	Chr1:5909084-5911708	WT	flk-2	3.93094	2.51301	-0.645459	-1	-1.94498	0.00065	0.0103341
AT5G55620	Chr5:22530006-22530987	WT	flk-2	84.5981	54.093	-0.645184	-1	-2.91937	5e-05	0.00113391
AT1G60960	Chr1:22445298-22447299	WT	flk-2	12.2643	7.84442	-0.644728	-1	-2.45586	5e-05	0.00113391
AT5G66620	Chr5:26588217-26592330	WT	flk-2	4.10145	2.62594	-0.6433	-1	-2.01751	0.0006	0.00966656
AT2G39681	Chr2:16539383-16540417	WT	flk-2	20.2611	12.9778	-0.642663	-1	-2.44018	5e-05	0.00113391
AT1G44125	Chr1:16780058-16789436	WT	flk-2	1.96171	1.25676	-0.64241	-1	-2.12041	0.00035	0.00619816
AT4G21380	Chr4:11388826-11393226	WT	flk-2	5.86988	3.76083	-0.642281	-1	-2.42597	5e-05	0.00113391
AT2G29995	Chr2:12796502-12799441	WT	flk-2	9.35283	5.99872	-0.640749	-1	-1.91571	0.0012	0.0171359
AT5G46270	Chr5:18763971-18769090	WT	flk-2	9.33657	5.98944	-0.640472	-1	-2.74473	5e-05	0.00113391
AT1G62290	Chr1:23009884-23013601	WT	flk-2	5.03501	3.23458	-0.638417	-1	-2.00905	0.00075	0.0116381
AT2G17710	Chr2:7693595-7694746	WT	flk-2	18.6568	11.9987	-0.636826	-1	-2.28413	0.00015	0.00301537
AT4G15765	Chr4:8975279-8977451	WT	flk-2	6.30238	4.05448	-0.63638	-1	-1.88654	0.00105	0.0153302
AT3G17710	Chr3:6055494-6056778	WT	flk-2	4.36973	2.81384	-0.635005	-1	-1.68815	0.00435	0.047302
AT1G13080	Chr1:4459001-4460996	WT	flk-2	28.282	18.2173	-0.634579	-1	-2.78682	5e-05	0.00113391
AT2G23000	Chr2:9791891-9796408	WT	flk-2	18.8315	12.132	-0.63434	-1	-2.6239	5e-05	0.00113391
AT1G21120	Chr1:7395178-7396823	WT	flk-2	4.35681	2.80931	-0.633058	-1	-1.74877	0.00235	0.0292785
AT5G14760	Chr5:4768262-4775833	WT	flk-2	22.1609	14.3035	-0.631647	-1	-2.50741	5e-05	0.00113391
AT5G57530	Chr5:23300320-23301689	WT	flk-2	7.24654	4.67727	-0.631626	-1	-1.88106	0.0015	0.0205148
AT1G61800	Chr1:22824413-22826902	WT	flk-2	6.16684	3.98473	-0.630048	-1	-1.99374	0.00065	0.0103341
AT4G14060	Chr4:8107253-8108379	WT	flk-2	20.4723	13.2387	-0.628912	-1	-2.22247	0.0002	0.00385965
AT5G52640	Chr5:21352556-21355147	WT	flk-2	8.0351	5.19638	-0.62881	-1	-2.34373	5e-05	0.00113391
AT1G21250	Chr1:7439170-7442113	WT	flk-2	68.7216	44.6114	-0.623349	-1	-2.84463	5e-05	0.00113391
AT1G31170	Chr1:11133409-11135189	WT	flk-2	111.548	72.4451	-0.622706	-1	-2.552	5e-05	0.00113391
AT1G35560	Chr1:13115823-13117235	WT	flk-2	16.7657	10.8918	-0.622266	-1	-2.47776	5e-05	0.00113391
AT3G09490	Chr3:2915549-2916870	WT	flk-2	4.70314	3.05549	-0.62222	-1	-1.71569	0.0035	0.0398781
AT4G17695	Chr4:9847932-9850927	WT	flk-2	8.12736	5.28159	-0.621814	-1	-2.0657	0.00075	0.0116381
AT5G39670	Chr5:15883178-15886449	WT	flk-2	22.0865	14.3536	-0.621753	-1	-2.0853	0.0007	0.0109926
AT5G44572	Chr5:17968091-17971456	WT	flk-2	5.36211	3.48919	-0.619907	-1	-1.72569	0.0039	0.0433985
AT4G02420	Chr4:1064113-1066571	WT	flk-2	12.3008	8.01143	-0.618624	-1	-2.58235	5e-05	0.00113391
AT1G78970	Chr1:29703054-29711421	WT	flk-2	12.991	8.46268	-0.618326	-1	-2.60651	5e-05	0.00113391
AT5G39890	Chr5:15974269-15976270	WT	flk-2	6.37405	4.15281	-0.618121	-1	-1.74817	0.0034	0.0389989
AT4G13390	Chr4:7783790-7785366	WT	flk-2	17.1424	11.1847	-0.616041	-1	-2.43601	5e-05	0.00113391
AT2G32870	Chr2:13944537-13946790	WT	flk-2	28.9117	18.8747	-0.615197	-1	-2.72862	5e-05	0.00113391
AT1G27940	Chr1:9733429-9738236	WT	flk-2	1.47578	0.964141	-0.614163	-1	-1.74112	0.00255	0.0312512
AT1G64360	Chr1:23887808-23888615	WT	flk-2	22.9311	14.9864	-0.613644	-1	-2.08676	0.0005	0.00831241
AT4G11840	Chr4:7121964-7126317	WT	flk-2	8.53927	5.58226	-0.613263	-1	-2.542	5e-05	0.00113391
AT5G49360	Chr5:20011811-20016857	WT	flk-2	26.0564	17.0368	-0.612979	-1	-2.79028	5e-05	0.00113391
AT3G16990	Chr3:5794391-5796893	WT	flk-2	8.48727	5.55857	-0.610586	-1	-2.09827	0.00035	0.00619816
AT1G01560	Chr1:202102-204440	WT	flk-2	3.82582	2.50813	-0.609154	-1	-1.66786	0.0043	0.0468743
AT4G19700	Chr4:10713409-10714745	WT	flk-2	21.6133	14.1715	-0.608932	-1	-2.47863	5e-05	0.00113391
AT2G43910	Chr2:18184408-18187358	WT	flk-2	177.899	116.728	-0.607901	-1	-2.83117	5e-05	0.00113391
AT3G60960	Chr3:22535675-22538684	WT	flk-2	5.15495	3.38437	-0.607071	-1	-1.7765	0.00285	0.0339601
AT1G22160	Chr1:7823065-7823971	WT	flk-2	24.5095	16.0995	-0.606327	-1	-2.24902	5e-05	0.00113391
AT1G49200	Chr1:18198226-18200366	WT	flk-2	13.617	8.95219	-0.605101	-1	-1.99653	0.0004	0.00693877
AT1G04530	Chr1:1234175-1236206	WT	flk-2	58.2877	38.3217	-0.605032	-1	-2.77793	5e-05	0.00113391
AT1G55910	Chr1:20905913-20907414	WT	flk-2	30.7026	20.1912	-0.604634	-1	-2.62865	5e-05	0.00113391
AT1G66910	Chr1:24961633-24963946	WT	flk-2	10.2959	6.77747	-0.603247	-1	-2.36295	0.0001	0.0021168
AT3G04130	Chr3:1083771-1086418	WT	flk-2	3.49602	2.30317	-0.602094	-1	-1.8864	0.00155	0.0210419
AT5G62130	Chr5:24950263-24953362	WT	flk-2	18.5974	12.2544	-0.601796	-1	-2.5582	5e-05	0.00113391
AT4G22570	Chr4:11882065-11885533	WT	flk-2	61.7995	40.7244	-0.601701	-1	-2.7138	5e-05	0.00113391
AT2G46830	Chr2:19245590-19248915	WT	flk-2	55.6917	36.7154	-0.601076	-1	-2.69362	5e-05	0.00113391
AT1G16930	Chr1:5789678-5791752	WT	flk-2	4.89053	3.22471	-0.600819	-1	-1.87732	0.00145	0.02
AT5G51740	Chr5:21016640-21019221	WT	flk-2	7.82809	5.17173	-0.598013	-1	-2.07898	0.00035	0.00619816
AT2G22200	Chr2:9443072-9444428	WT	flk-2	6.91707	4.57633	-0.59597	-1	-1.84912	0.00205	0.0262671
AT1G16260	Chr1:5556963-5562192	WT	flk-2	13.9801	9.25598	-0.59492	-1	-2.08188	0.00075	0.0116381
AT5G06530	Chr5:1989649-1994961	WT	flk-2	15.6777	10.3844	-0.594298	-1	-2.64173	5e-05	0.00113391
AT2G26030	Chr2:11091329-11093444	WT	flk-2	10.4082	6.89445	-0.59422	-1	-2.19376	0.0001	0.0021168
AT5G61160	Chr5:24608604-24610329	WT	flk-2	11.5891	7.68244	-0.593126	-1	-2.27424	5e-05	0.00113391
AT2G41330	Chr2:17226947-17228519	WT	flk-2	4.64094	3.07721	-0.592792	-1	-1.74658	0.00335	0.0385404
AT4G11460	Chr4:6963520-6967200	WT	flk-2	3.42405	2.27042	-0.592748	-1	-1.76635	0.00305	0.0358775
AT2G34150	Chr2:14419262-14423478	WT	flk-2	5.7337	3.80241	-0.592552	-1	-2.17483	0.00025	0.00468206
AT1G48260	Chr1:17813885-17817441	WT	flk-2	4.8002	3.18906	-0.589963	-1	-1.85127	0.00145	0.02
AT5G59680	Chr5:24046511-24051112	WT	flk-2	2.42365	1.61116	-0.589086	-1	-1.80276	0.0022	0.0277982
AT4G23670	Chr4:12332428-12333904	WT	flk-2	879.579	585.21	-0.58786	-1	-2.76316	5e-05	0.00113391
AT5G12100	Chr5:3911333-3914167	WT	flk-2	3.12955	2.08429	-0.5864	-1	-1.87442	0.0015	0.0205148
AT3G26170	Chr3:9573262-9575215	WT	flk-2	9.51505	6.3374	-0.58632	-1	-2.19845	5e-05	0.00113391
AT1G44446	Chr1:16847683-16851271	WT	flk-2	124.46	82.8996	-0.586249	-1	-2.7138	5e-05	0.00113391
AT5G57565	Chr5:23310283-23311855	WT	flk-2	8.13662	5.42098	-0.585876	-1	-1.71649	0.00335	0.0385404
AT5G64320	Chr5:25723048-25725534	WT	flk-2	2.58677	1.72377	-0.585583	-1	-1.68864	0.00335	0.0385404
AT1G75040	Chr1:28177669-28179022	WT	flk-2	29.5278	19.6833	-0.5851	-1	-2.35131	5e-05	0.00113391
AT1G11880	Chr1:4007704-4010461	WT	flk-2	4.33918	2.89279	-0.584961	-1	-1.76658	0.0028	0.0335397
AT2G30520	Chr2:13002685-13005746	WT	flk-2	151.539	101.064	-0.58442	-1	-2.74285	5e-05	0.00113391
AT5G42440	Chr5:16973201-16974877	WT	flk-2	4.35489	2.90572	-0.58374	-1	-1.71495	0.00275	0.0330923
AT4G15530	Chr4:8862743-8870979	WT	flk-2	63.38	42.2922	-0.583636	-1	-2.56554	5e-05	0.00113391
AT3G51895	Chr3:19251286-19255922	WT	flk-2	14.7018	9.81684	-0.582665	-1	-2.49534	0.0001	0.0021168
AT2G20560	Chr2:8847444-8850111	WT	flk-2	6.82924	4.56655	-0.58062	-1	-1.89905	0.00135	0.018834
AT3G26310	Chr3:9640931-9642779	WT	flk-2	12.9825	8.6861	-0.579783	-1	-2.27057	0.0002	0.00385965
AT3G52430	Chr3:19431094-19434450	WT	flk-2	12.2632	8.2051	-0.579739	-1	-2.38375	5e-05	0.00113391
AT5G65730	Chr5:26298727-26300529	WT	flk-2	52.8394	35.3925	-0.578172	-1	-2.64358	5e-05	0.00113391
AT1G76960	Chr1:28920316-28920976	WT	flk-2	140.787	94.3115	-0.578005	-1	-2.5468	5e-05	0.00113391
AT2G47880	Chr2:19605029-19605704	WT	flk-2	19.0516	12.7691	-0.57725	-1	-1.86752	0.00155	0.0210419
AT5G57345	Chr5:23225950-23230749	WT	flk-2	155.37	104.137	-0.577224	-1	-2.59348	5e-05	0.00113391
AT3G30875	Chr3:12649578-12655954	WT	flk-2	1.92227	1.28846	-0.57717	-1	-1.763	0.00235	0.0292785
AT1G55120	Chr1:20566029-20569322	WT	flk-2	7.38935	4.95433	-0.576758	-1	-2.0998	0.00035	0.00619816
AT3G60160	Chr3:22221971-22229487	WT	flk-2	2.13206	1.43151	-0.574714	-1	-1.77323	0.0026	0.0317028
AT4G16690	Chr4:9391963-9393650	WT	flk-2	12.5237	8.40865	-0.574713	-1	-2.16693	0.00025	0.00468206
AT4G23680	Chr4:12336133-12337599	WT	flk-2	43.9934	29.5501	-0.574122	-1	-2.46392	5e-05	0.00113391
AT2G24850	Chr2:10582073-10585216	WT	flk-2	17.3364	11.6466	-0.5739	-1	-2.19161	0.00015	0.00301537
AT2G42950	Chr2:17863677-17866572	WT	flk-2	6.8202	4.58667	-0.572368	-1	-2.03315	0.00065	0.0103341
AT4G17030	Chr4:9581561-9583290	WT	flk-2	26.7947	18.0282	-0.571694	-1	-2.36553	5e-05	0.00113391
AT5G66170	Chr5:26447641-26448776	WT	flk-2	23.7306	15.9931	-0.5693	-1	-2.07384	0.00045	0.0076244
AT1G14240	Chr1:4864880-4868011	WT	flk-2	6.38823	4.30675	-0.568816	-1	-1.94838	0.00055	0.00898577
AT1G69750	Chr1:26235070-26238542	WT	flk-2	17.6213	11.8911	-0.567443	-1	-2.24331	0.00015	0.00301537
AT4G31870	Chr4:15410077-15412486	WT	flk-2	7.18154	4.8472	-0.567143	-1	-1.83894	0.00135	0.018834
AT4G29270	Chr4:14423626-14424898	WT	flk-2	42.9495	29.0028	-0.566448	-1	-2.44604	0.00015	0.00301537
AT3G47250	Chr3:17399756-17401871	WT	flk-2	74.6206	50.4444	-0.564881	-1	-2.59381	5e-05	0.00113391
AT4G19060	Chr4:10444915-10446300	WT	flk-2	15.0913	10.2259	-0.561489	-1	-2.1786	0.0003	0.00545405
AT2G11810	Chr2:4743161-4746813	WT	flk-2	12.8189	8.68818	-0.561145	-1	-1.9889	0.00035	0.00619816
AT2G36630	Chr2:15352490-15355330	WT	flk-2	23.1819	15.7399	-0.558573	-1	-2.46773	5e-05	0.00113391
AT1G75100	Chr1:28190739-28196033	WT	flk-2	26.2803	17.8605	-0.557204	-1	-2.46356	5e-05	0.00113391
AT2G42690	Chr2:17774831-17777717	WT	flk-2	142.716	97.005	-0.557017	-1	-2.045	0.00065	0.0103341
AT1G24575	Chr1:8710846-8711578	WT	flk-2	18.0879	12.305	-0.555783	-1	-1.8425	0.0015	0.0205148
AT4G36280	Chr4:17165252-17169375	WT	flk-2	3.47438	2.36386	-0.55561	-1	-1.69672	0.0044	0.047715
AT3G21950	Chr3:7734218-7736493	WT	flk-2	10.8358	7.38044	-0.554032	-1	-2.08136	0.00045	0.0076244
AT5G61990	Chr5:24894052-24903131	WT	flk-2	3.89291	2.65276	-0.553351	-1	-1.7894	0.002	0.0257364
AT2G46735	Chr2:19204184-19205136	WT	flk-2	24.815	16.9312	-0.551526	-1	-2.16151	0.0002	0.00385965
AT5G38850	Chr5:15555155-15558882	WT	flk-2	4.69189	3.20734	-0.54879	-1	-2.06409	0.0003	0.00545405
AT1G27020	Chr1:9378403-9380790	WT	flk-2	33.7464	23.0725	-0.548558	-1	-2.41367	5e-05	0.00113391
AT5G38210	Chr5:15260663-15265630	WT	flk-2	9.18207	6.27898	-0.548288	-1	-2.00983	0.00065	0.0103341
AT2G04170	Chr2:1417177-1419621	WT	flk-2	18.4451	12.6363	-0.545666	-1	-2.21914	5e-05	0.00113391
AT2G14560	Chr2:6213616-6215932	WT	flk-2	208.426	142.844	-0.545089	-1	-2.38586	5e-05	0.00113391
AT3G26280	Chr3:9630127-9632145	WT	flk-2	20.2235	13.8625	-0.544846	-1	-2.33743	5e-05	0.00113391
AT1G14280	Chr1:4877505-4879307	WT	flk-2	25.1977	17.2832	-0.543924	-1	-2.40489	5e-05	0.00113391
AT1G61500	Chr1:22689622-22693799	WT	flk-2	2.65299	1.82032	-0.543426	-1	-1.70939	0.004	0.044263
AT4G37480	Chr4:17619126-17621820	WT	flk-2	9.17839	6.30676	-0.541343	-1	-2.00206	0.0006	0.00966656
AT3G44970	Chr3:16432285-16435124	WT	flk-2	14.1901	9.75248	-0.541048	-1	-2.21801	0.00025	0.00468206
AT2G33530	Chr2:14196731-14200674	WT	flk-2	37.1965	25.5706	-0.54068	-1	-2.44725	5e-05	0.00113391
AT2G43250	Chr2:17977227-17981309	WT	flk-2	3.23191	2.22326	-0.539711	-1	-1.68484	0.00325	0.0376789
AT1G26440	Chr1:9143936-9146106	WT	flk-2	16.5041	11.3544	-0.539576	-1	-2.19985	0.00015	0.00301537
AT2G40100	Chr2:16745627-16747424	WT	flk-2	173.797	119.655	-0.538518	-1	-2.47506	5e-05	0.00113391
AT3G01970	Chr3:325951-327412	WT	flk-2	6.70369	4.61985	-0.537108	-1	-1.6727	0.00415	0.0455703
AT3G55710	Chr3:20673563-20676021	WT	flk-2	6.99368	4.82146	-0.536582	-1	-1.89114	0.00105	0.0153302
AT3G28140	Chr3:10470391-10471523	WT	flk-2	14.0566	9.6942	-0.536051	-1	-1.65214	0.0037	0.0416172
AT4G08300	Chr4:5244864-5248394	WT	flk-2	8.00346	5.52723	-0.534068	-1	-1.82334	0.00245	0.0302669
AT2G22240	Chr2:9449929-9454399	WT	flk-2	29.6946	20.5099	-0.53388	-1	-1.66805	0.0039	0.0433985
AT5G64940	Chr5:25948953-25953823	WT	flk-2	156.909	108.392	-0.533673	-1	-2.53917	5e-05	0.00113391
AT1G51890	Chr1:19274603-19278798	WT	flk-2	3.93002	2.71596	-0.533073	-1	-1.8326	0.00205	0.0262671
AT2G24280	Chr2:10332482-10337170	WT	flk-2	33.9458	23.4612	-0.532955	-1	-2.48678	5e-05	0.00113391
AT5G47610	Chr5:19301129-19302117	WT	flk-2	16.2853	11.2574	-0.532704	-1	-1.91553	0.0008	0.0122563
AT5G56850	Chr5:22985114-22988110	WT	flk-2	62.7379	43.3839	-0.532178	-1	-2.35709	5e-05	0.00113391
AT1G51270	Chr1:19007363-19011285	WT	flk-2	12.6985	8.78425	-0.531671	-1	-2.15082	0.00015	0.00301537
AT1G51830	Chr1:19242653-19246154	WT	flk-2	23.3781	16.1919	-0.529882	-1	-2.38939	5e-05	0.00113391
AT5G18370	Chr5:6083400-6089041	WT	flk-2	2.41579	1.6748	-0.528508	-1	-1.83245	0.0015	0.0205148
AT3G47420	Chr3:17472296-17475274	WT	flk-2	41.0891	28.4969	-0.527947	-1	-2.42381	5e-05	0.00113391
AT2G36430	Chr2:15289974-15291763	WT	flk-2	14.9532	10.3708	-0.527918	-1	-2.17633	0.0001	0.0021168
AT1G71340	Chr1:26885169-26888364	WT	flk-2	17.0851	11.8504	-0.527808	-1	-2.32598	0.0001	0.0021168
AT4G33070	Chr4:15952256-15954803	WT	flk-2	17.6297	12.2337	-0.527149	-1	-2.25751	0.00015	0.00301537
AT5G27360	Chr5:9656948-9662663	WT	flk-2	6.61203	4.58974	-0.526682	-1	-1.79885	0.00215	0.0272869
AT1G62030	Chr1:22924038-22926625	WT	flk-2	3.80302	2.64221	-0.525398	-1	-1.71855	0.00315	0.0368249
AT5G64840	Chr5:25916721-25920254	WT	flk-2	173.386	120.469	-0.525331	-1	-2.46686	5e-05	0.00113391
AT2G25000	Chr2:10629661-10631413	WT	flk-2	11.5514	8.03812	-0.523144	-1	-1.86679	0.00095	0.0141114
AT3G04110	Chr3:1077235-1080504	WT	flk-2	6.39251	4.45493	-0.52098	-1	-2.00994	0.0003	0.00545405
AT4G23700	Chr4:12342375-12346051	WT	flk-2	5.86134	4.0852	-0.520825	-1	-1.9459	0.00075	0.0116381
AT2G41290	Chr2:17210427-17213179	WT	flk-2	7.92187	5.52344	-0.520273	-1	-1.80042	0.0026	0.0317028
AT5G23760	Chr5:8013084-8016913	WT	flk-2	46.0511	32.11	-0.520213	-1	-2.00978	0.0005	0.00831241
AT4G19510	Chr4:10633618-10639036	WT	flk-2	15.7002	10.954	-0.519317	-1	-2.35892	5e-05	0.00113391
AT4G26450	Chr4:13361868-13365169	WT	flk-2	18.8279	13.1448	-0.518379	-1	-2.33494	0.0001	0.0021168
AT1G24147	Chr1:8542211-8543545	WT	flk-2	45.0807	31.4976	-0.517268	-1	-2.21469	0.00025	0.00468206
AT4G14746	Chr4:8462436-8464485	WT	flk-2	11.1043	7.76412	-0.516224	-1	-1.74664	0.00255	0.0312512
AT1G08450	Chr1:2667797-2671957	WT	flk-2	71.677	50.1684	-0.514732	-1	-2.36084	5e-05	0.00113391
AT5G41020	Chr5:16425882-16427797	WT	flk-2	11.2544	7.87782	-0.514618	-1	-2.04769	0.0003	0.00545405
AT3G22235	Chr3:7854418-7855814	WT	flk-2	727.62	509.427	-0.514309	-1	-2.36019	5e-05	0.00113391
AT2G25510	Chr2:10856270-10857217	WT	flk-2	1763.77	1235.62	-0.513427	-1	-2.33914	5e-05	0.00113391
AT5G19850	Chr5:6709733-6711723	WT	flk-2	39.6389	27.7695	-0.513419	-1	-2.30017	5e-05	0.00113391
AT4G30270	Chr4:14819191-14820595	WT	flk-2	95.2308	66.741	-0.512854	-1	-2.28847	5e-05	0.00113391
AT3G60980	Chr3:22564002-22566773	WT	flk-2	9.19561	6.44614	-0.512509	-1	-1.80803	0.00235	0.0292785
AT2G46440	Chr2:19061687-19064937	WT	flk-2	23.234	16.3078	-0.510674	-1	-2.306	5e-05	0.00113391
AT3G56080	Chr3:20810308-20813110	WT	flk-2	9.05685	6.35925	-0.510153	-1	-2.00889	0.0004	0.00693877
AT5G37990	Chr5:15133866-15135169	WT	flk-2	45.6422	32.0823	-0.508589	-1	-2.24802	0.00015	0.00301537
AT1G52780	Chr1:19658613-19662186	WT	flk-2	12.4838	8.77819	-0.508066	-1	-2.2639	5e-05	0.00113391
AT5G42530	Chr5:17004737-17005510	WT	flk-2	2490.04	1752.23	-0.506979	-1	-2.34888	0.0001	0.0021168
AT2G46450	Chr2:19065535-19071083	WT	flk-2	40.1222	28.2409	-0.506613	-1	-2.31288	5e-05	0.00113391
AT4G37560	Chr4:17646407-17650067	WT	flk-2	30.6398	21.5694	-0.506416	-1	-2.2024	0.0001	0.0021168
AT3G62460	Chr3:23104664-23105650	WT	flk-2	13.0211	9.16991	-0.505872	-1	-1.65889	0.00435	0.047302
AT5G59050	Chr5:23839107-23842958	WT	flk-2	9.68985	6.82785	-0.505044	-1	-1.89715	0.0012	0.0171359
AT2G15020	Chr2:6491424-6493512	WT	flk-2	47.5356	33.5496	-0.502714	-1	-2.263	5e-05	0.00113391
AT3G10420	Chr3:3238995-3242599	WT	flk-2	59.2497	41.8262	-0.502399	-1	-2.32331	5e-05	0.00113391
AT1G32520	Chr1:11758210-11759324	WT	flk-2	40.21	28.4238	-0.500453	-1	-2.14669	0.00015	0.00301537
AT3G06910	Chr3:2178629-2181341	WT	flk-2	5.79048	4.09359	-0.500316	-1	-1.70514	0.00345	0.0394473
AT4G25820	Chr4:13130290-13131860	WT	flk-2	38.1978	27.0121	-0.499881	-1	-2.18904	0.00015	0.00301537
AT1G26580	Chr1:9184566-9187578	WT	flk-2	40.2207	28.4832	-0.497825	-1	-2.29762	0.0001	0.0021168
AT2G38940	Chr2:16257156-16260253	WT	flk-2	19.9465	14.1279	-0.49759	-1	-2.16089	0.00025	0.00468206
AT3G16770	Chr3:5705540-5707084	WT	flk-2	128.908	91.3143	-0.497432	-1	-2.3041	5e-05	0.00113391
AT5G06640	Chr5:2039597-2041928	WT	flk-2	10.3439	7.32756	-0.497373	-1	-1.97742	0.0006	0.00966656
AT1G56510	Chr1:21167564-21173632	WT	flk-2	15.8118	11.2012	-0.497346	-1	-2.25667	0.0001	0.0021168
AT5G49730	Chr5:20201036-20204595	WT	flk-2	93.3887	66.1576	-0.49734	-1	-2.33599	0.0001	0.0021168
AT4G12290	Chr4:7303984-7307237	WT	flk-2	19.8611	14.071	-0.497219	-1	-2.20102	0.00015	0.00301537
AT1G54970	Chr1:20504900-20506504	WT	flk-2	16.3523	11.5943	-0.49607	-1	-1.95672	0.00085	0.0128684
AT5G17300	Chr5:5690224-5692992	WT	flk-2	24.5175	17.4091	-0.493968	-1	-2.19847	0.0001	0.0021168
AT5G22300	Chr5:7379186-7382025	WT	flk-2	29.0842	20.6539	-0.49382	-1	-2.15033	0.0002	0.00385965
AT5G06980	Chr5:2167119-2170606	WT	flk-2	20.4194	14.5258	-0.491319	-1	-1.93115	0.00075	0.0116381
AT5G12470	Chr5:4044619-4047448	WT	flk-2	94.8011	67.4643	-0.49078	-1	-2.28079	5e-05	0.00113391
AT3G45210	Chr3:16556683-16558169	WT	flk-2	16.5853	11.818	-0.488921	-1	-1.97095	0.0009	0.0134827
AT5G28490	Chr5:10454387-10455681	WT	flk-2	15.8368	11.3029	-0.48659	-1	-1.89651	0.00105	0.0153302
AT1G45191	Chr1:17115761-17119246	WT	flk-2	14.7795	10.5531	-0.485933	-1	-2.0298	0.0002	0.00385965
AT2G29990	Chr2:12793319-12796085	WT	flk-2	8.68731	6.20904	-0.484539	-1	-1.83119	0.0015	0.0205148
AT4G00050	Chr4:17638-20183	WT	flk-2	33.3002	23.8019	-0.484456	-1	-2.06136	0.00045	0.0076244
AT2G34620	Chr2:14577082-14578382	WT	flk-2	74.9543	53.6639	-0.482058	-1	-2.21775	0.0001	0.0021168
AT3G56210	Chr3:20852379-20855610	WT	flk-2	24.8317	17.797	-0.480549	-1	-2.09284	0.0001	0.0021168
AT5G24980	Chr5:8609022-8610005	WT	flk-2	15.8685	11.3752	-0.480272	-1	-1.66269	0.00465	0.049846
AT5G07100	Chr5:2204205-2205965	WT	flk-2	13.9783	10.0255	-0.479521	-1	-1.7646	0.00245	0.0302669
AT1G65800	Chr1:24472727-24476891	WT	flk-2	25.8148	18.5205	-0.479079	-1	-2.19837	0.0001	0.0021168
AT2G48020	Chr2:19644020-19647365	WT	flk-2	22.1571	15.8982	-0.478905	-1	-2.11069	5e-05	0.00113391
AT1G07010	Chr1:2152797-2156153	WT	flk-2	87.7759	62.9995	-0.478486	-1	-2.07055	0.00015	0.00301537
AT1G27921	Chr1:9726606-9730424	WT	flk-2	10.1491	7.2886	-0.477637	-1	-1.87497	0.001	0.0147243
AT1G02920	Chr1:658577-659980	WT	flk-2	107.213	77.0196	-0.477182	-1	-2.16151	5e-05	0.00113391
AT1G64500	Chr1:23953098-23954610	WT	flk-2	67.4132	48.4358	-0.476956	-1	-2.1747	0.0001	0.0021168
AT4G08850	Chr4:5636478-5640952	WT	flk-2	34.5411	24.8183	-0.476909	-1	-2.19702	5e-05	0.00113391
AT5G44870	Chr5:18114460-18119006	WT	flk-2	10.8785	7.81755	-0.476697	-1	-2.11732	0.0003	0.00545405
AT3G21870	Chr3:7703798-7704958	WT	flk-2	19.6293	14.1271	-0.474546	-1	-1.75393	0.0029	0.0344491
AT1G28660	Chr1:10071608-10073549	WT	flk-2	13.79	9.93301	-0.473319	-1	-1.84022	0.0019	0.0247342
AT2G27402	Chr2:11722769-11724400	WT	flk-2	48.3585	34.8402	-0.473017	-1	-2.08462	0.00015	0.00301537
AT4G37800	Chr4:17775369-17777445	WT	flk-2	168.918	121.751	-0.472398	-1	-2.20898	5e-05	0.00113391
AT3G26240	Chr3:9603178-9607193	WT	flk-2	5.78702	4.17309	-0.471702	-1	-1.85919	0.0015	0.0205148
AT1G53350	Chr1:19902473-19907068	WT	flk-2	5.50968	3.97803	-0.469915	-1	-1.68895	0.00385	0.0429548
AT3G51860	Chr3:19239304-19242913	WT	flk-2	18.1941	13.1372	-0.469816	-1	-1.99842	0.00035	0.00619816
AT1G51790	Chr1:19206614-19211971	WT	flk-2	3.76525	2.7204	-0.468927	-1	-1.68239	0.004	0.044263
AT3G60910	Chr3:22501543-22513244	WT	flk-2	23.7722	17.1757	-0.4689	-1	-1.905	0.00135	0.018834
AT1G15820	Chr1:5444219-5447880	WT	flk-2	2597.62	1877.52	-0.468362	-1	-2.16334	0.0002	0.00385965
AT3G59400	Chr3:21948500-21959410	WT	flk-2	168.854	122.188	-0.466673	-1	-1.96374	0.0013	0.0182586
AT4G25290	Chr4:12941241-12945052	WT	flk-2	27.8389	20.147	-0.466538	-1	-2.12541	0.00015	0.00301537
AT1G03055	Chr1:707484-711857	WT	flk-2	15.3944	11.1437	-0.466182	-1	-1.65336	0.00445	0.0481426
AT4G32770	Chr4:15804783-15808084	WT	flk-2	30.9655	22.4342	-0.464959	-1	-2.10498	0.00035	0.00619816
AT1G61310	Chr1:22612997-22616373	WT	flk-2	4.21602	3.05495	-0.464734	-1	-1.71578	0.0032	0.0372466
AT5G23730	Chr5:8005096-8006630	WT	flk-2	9.60017	6.95798	-0.46439	-1	-1.69003	0.0035	0.0398781
AT4G16140	Chr4:9128731-9129852	WT	flk-2	56.3792	40.8628	-0.464374	-1	-2.09279	0.00025	0.00468206
AT2G40800	Chr2:17022951-17027022	WT	flk-2	18.4106	13.3459	-0.464138	-1	-1.98712	0.0005	0.00831241
AT4G32570	Chr4:15713735-15718867	WT	flk-2	54.067	39.1976	-0.463984	-1	-1.93686	0.00085	0.0128684
AT1G24610	Chr1:8720308-8722825	WT	flk-2	21.5758	15.6533	-0.462946	-1	-2.01073	0.00045	0.0076244
AT2G33050	Chr2:14021652-14025239	WT	flk-2	10.8076	7.8411	-0.462919	-1	-1.70085	0.00365	0.041232
AT5G53370	Chr5:21647820-21651713	WT	flk-2	58.6051	42.5247	-0.462726	-1	-2.04592	0.0005	0.00831241
AT1G54010	Chr1:20158588-20160864	WT	flk-2	38.0158	27.5928	-0.462304	-1	-2.07958	0.0003	0.00545405
AT4G28390	Chr4:14041287-14043347	WT	flk-2	9.60019	6.97229	-0.461431	-1	-1.66472	0.00335	0.0385404
AT5G13770	Chr5:4445422-4448675	WT	flk-2	63.9908	46.479	-0.461287	-1	-1.73587	0.00295	0.0349149
AT1G65490	Chr1:24354645-24355490	WT	flk-2	218.169	158.74	-0.458779	-1	-2.07834	0.00035	0.00619816
AT5G02490	Chr5:550034-552827	WT	flk-2	18.1374	13.1999	-0.458443	-1	-2.03552	0.0003	0.00545405
AT4G28940	Chr4:14274340-14277252	WT	flk-2	19.4936	14.1994	-0.457167	-1	-1.76449	0.0021	0.0267684
AT4G36470	Chr4:17214765-17216530	WT	flk-2	10.0467	7.32104	-0.456603	-1	-1.67439	0.0042	0.0460167
AT1G15030	Chr1:5177479-5181402	WT	flk-2	34.0118	24.7875	-0.456424	-1	-1.76413	0.0031	0.0363267
AT2G23600	Chr2:10041819-10043840	WT	flk-2	128.393	93.5781	-0.456325	-1	-2.1216	0.00045	0.0076244
AT1G31690	Chr1:11343853-11347945	WT	flk-2	23.1461	16.8774	-0.455678	-1	-2.03907	0.0005	0.00831241
AT1G50732	Chr1:18802551-18803755	WT	flk-2	23.4779	17.1198	-0.45564	-1	-1.84105	0.00155	0.0210419
AT1G70250	Chr1:26452846-26456305	WT	flk-2	11.0819	8.08148	-0.455512	-1	-1.93841	0.0008	0.0122563
AT5G67350	Chr5:26868289-26869719	WT	flk-2	10.3283	7.53899	-0.454164	-1	-1.64512	0.00385	0.0429548
AT5G28919	Chr5:10939951-10943378	WT	flk-2	26.8019	19.5681	-0.453834	-1	-1.95457	0.00065	0.0103341
AT1G30900	Chr1:10996869-11000809	WT	flk-2	8.60878	6.28731	-0.453366	-1	-1.83054	0.0019	0.0247342
AT4G24460	Chr4:12642843-12645501	WT	flk-2	22.9199	16.7511	-0.452348	-1	-1.93849	0.00095	0.0141114
AT1G31190	Chr1:11144771-11147547	WT	flk-2	55.308	40.4397	-0.451714	-1	-2.04018	0.0002	0.00385965
AT4G16860	Chr4:9488465-9495837	WT	flk-2	21.0067	15.3612	-0.451555	-1	-2.07592	0.0003	0.00545405
AT2G36895	Chr2:15488534-15490449	WT	flk-2	86.6784	63.4041	-0.451097	-1	-1.98378	0.00055	0.00898577
AT5G13630	Chr5:4387306-4392429	WT	flk-2	417.077	305.264	-0.450257	-1	-2.10112	0.00015	0.00301537
AT1G75390	Chr1:28291697-28293008	WT	flk-2	14.66	10.7377	-0.449193	-1	-1.74163	0.00275	0.0330923
AT1G49050	Chr1:18150465-18153364	WT	flk-2	20.5675	15.0648	-0.449183	-1	-1.94767	0.001	0.0147243
AT2G26170	Chr2:11140808-11145103	WT	flk-2	19.6292	14.3782	-0.449118	-1	-1.72375	0.00285	0.0339601
AT5G08760	Chr5:2854856-2855617	WT	flk-2	110.409	80.8858	-0.448894	-1	-1.90871	0.00145	0.02
AT3G01060	Chr3:16630-18909	WT	flk-2	61.9708	45.4061	-0.448702	-1	-2.08543	0.00015	0.00301537
AT1G76020	Chr1:28532044-28533694	WT	flk-2	17.3964	12.747	-0.448629	-1	-1.67927	0.00355	0.0403246
AT3G06125	Chr3:1848847-1850596	WT	flk-2	120.958	88.7112	-0.447325	-1	-1.82613	0.00125	0.0176958
AT4G22880	Chr4:12004725-12006209	WT	flk-2	36.7655	26.9707	-0.446961	-1	-1.96131	0.00075	0.0116381
AT1G30460	Chr1:10770812-10775428	WT	flk-2	8.29371	6.09832	-0.443604	-1	-1.76515	0.00195	0.0252223
AT2G42975	Chr2:17873868-17874936	WT	flk-2	51.4282	37.8583	-0.44195	-1	-1.90799	0.00155	0.0210419
AT3G56290	Chr3:20878445-20879783	WT	flk-2	108.56	79.9475	-0.441368	-1	-2.01481	0.00025	0.00468206
AT5G67030	Chr5:26753468-26757402	WT	flk-2	178.077	131.143	-0.441353	-1	-2.07642	0.00045	0.0076244
AT1G58280	Chr1:21620277-21622611	WT	flk-2	28.5304	21.0123	-0.441266	-1	-1.90588	0.001	0.0147243
AT5G20220	Chr5:6821880-6826112	WT	flk-2	20.95	15.4318	-0.441044	-1	-1.85574	0.00125	0.0176958
AT5G64930	Chr5:25945682-25948397	WT	flk-2	13.0304	9.59915	-0.440898	-1	-1.82094	0.0016	0.021592
AT5G51460	Chr5:20900858-20905568	WT	flk-2	23.7516	17.5062	-0.440153	-1	-1.88053	0.00095	0.0141114
AT1G26690	Chr1:9224058-9225792	WT	flk-2	27.0978	19.9871	-0.43911	-1	-1.79218	0.00205	0.0262671
AT5G50100	Chr5:20371797-20373441	WT	flk-2	55.9299	41.2679	-0.4386	-1	-1.97068	0.00075	0.0116381
AT3G47470	Chr3:17486489-17495033	WT	flk-2	3395.19	2505.43	-0.438432	-1	-2.00972	0.00035	0.00619816
AT2G23200	Chr2:9879274-9883397	WT	flk-2	14.3743	10.6344	-0.434764	-1	-1.83753	0.00145	0.02
AT5G55450	Chr5:22467336-22468306	WT	flk-2	35.2366	26.1027	-0.432876	-1	-1.75981	0.0018	0.0236906
AT3G11670	Chr3:3680865-3684871	WT	flk-2	24.2328	17.9549	-0.432585	-1	-1.98871	0.0005	0.00831241
AT5G49630	Chr5:20142429-20146690	WT	flk-2	18.5309	13.7366	-0.431914	-1	-1.87966	0.0013	0.0182586
AT1G15260	Chr1:5249759-5250573	WT	flk-2	54.4441	40.3644	-0.431694	-1	-1.86518	0.00115	0.0165584
AT4G09350	Chr4:5931109-5932475	WT	flk-2	34.9508	25.9489	-0.429655	-1	-1.88481	0.00085	0.0128684
AT4G01690	Chr4:729862-733510	WT	flk-2	92.1371	68.4395	-0.428953	-1	-1.86305	0.00125	0.0176958
AT1G26761	Chr1:9250040-9251659	WT	flk-2	19.6274	14.5842	-0.428467	-1	-1.82228	0.00145	0.02
AT5G14330	Chr5:4619726-4620551	WT	flk-2	48.6433	36.1491	-0.428279	-1	-1.69805	0.0031	0.0363267
AT5G54270	Chr5:22038164-22046358	WT	flk-2	2342.48	1741.02	-0.428101	-1	-1.97064	0.0006	0.00966656
AT2G03220	Chr2:970244-972416	WT	flk-2	14.9183	11.0939	-0.427324	-1	-1.79685	0.00125	0.0176958
AT4G10380	Chr4:6431160-6435396	WT	flk-2	15.26	11.3508	-0.426956	-1	-1.84043	0.0015	0.0205148
AT3G08940	Chr3:2717556-2722624	WT	flk-2	1516.41	1128.04	-0.426842	-1	-1.96771	0.00075	0.0116381
AT2G19800	Chr2:8530864-8533779	WT	flk-2	13.9835	10.4044	-0.426526	-1	-1.70683	0.00315	0.0368249
AT2G22970	Chr2:9774748-9778561	WT	flk-2	18.5053	13.7721	-0.426192	-1	-1.75359	0.00245	0.0302669
AT3G52720	Chr3:19538539-19542298	WT	flk-2	68.8428	51.2366	-0.42613	-1	-1.94097	0.0009	0.0134827
AT2G46430	Chr2:19057998-19061492	WT	flk-2	16.4727	12.2681	-0.425168	-1	-1.87531	0.0013	0.0182586
AT5G44580	Chr5:17979148-17980550	WT	flk-2	216.76	161.447	-0.425035	-1	-1.97788	0.0004	0.00693877
AT1G30700	Chr1:10892444-10894714	WT	flk-2	13.649	10.1669	-0.424913	-1	-1.77704	0.002	0.0257364
AT3G26570	Chr3:9756006-9758701	WT	flk-2	167.92	125.163	-0.423969	-1	-2.00573	0.0005	0.00831241
AT1G79410	Chr1:29867853-29869784	WT	flk-2	9.39128	7.0021	-0.423534	-1	-1.63623	0.00465	0.049846
AT3G22060	Chr3:7770898-7772357	WT	flk-2	32.6683	24.3589	-0.423443	-1	-1.81496	0.00215	0.0272869
AT2G24980	Chr2:10622395-10624309	WT	flk-2	13.9208	10.3828	-0.423057	-1	-1.73232	0.0028	0.0335397
AT1G13190	Chr1:4498763-4503676	WT	flk-2	14.2135	10.6019	-0.42294	-1	-1.61281	0.0041	0.0451422
AT3G26165	Chr3:9570249-9572101	WT	flk-2	13.0298	9.73157	-0.421069	-1	-1.68796	0.0034	0.0389989
AT2G05620	Chr2:2080646-2081859	WT	flk-2	217.382	162.372	-0.420933	-1	-1.96139	0.00055	0.00898577
AT5G46490	Chr5:18850644-18853896	WT	flk-2	20.2517	15.1287	-0.420759	-1	-1.84584	0.00155	0.0210419
AT5G35970	Chr5:14118754-14123362	WT	flk-2	75.304	56.3089	-0.419364	-1	-1.96787	0.0008	0.0122563
AT4G26860	Chr4:13503052-13504876	WT	flk-2	78.8678	58.9804	-0.4192	-1	-1.92107	0.0006	0.00966656
AT3G54900	Chr3:20341356-20342464	WT	flk-2	140.859	105.459	-0.417573	-1	-1.93834	0.00045	0.0076244
AT3G18980	Chr3:6546199-6548092	WT	flk-2	18.0218	13.5115	-0.415555	-1	-1.77893	0.0015	0.0205148
AT4G28490	Chr4:14077675-14081457	WT	flk-2	9.25566	6.94156	-0.415076	-1	-1.79619	0.0018	0.0236906
AT4G19170	Chr4:10481618-10483879	WT	flk-2	94.7499	71.0804	-0.414672	-1	-1.93152	0.00075	0.0116381
AT5G35450	Chr5:13666523-13671200	WT	flk-2	5.84153	4.38301	-0.414424	-1	-1.68517	0.0033	0.0381292
AT5G46470	Chr5:18842552-18849741	WT	flk-2	14.918	11.1936	-0.414386	-1	-1.907	0.00075	0.0116381
AT5G19900	Chr5:6727341-6730407	WT	flk-2	14.4912	10.8746	-0.414218	-1	-1.78704	0.00185	0.0242114
AT2G19130	Chr2:8293639-8296485	WT	flk-2	6.66582	5.00248	-0.414139	-1	-1.63121	0.00455	0.0490347
AT3G27220	Chr3:10051068-10053761	WT	flk-2	9.04745	6.79035	-0.414026	-1	-1.62217	0.0046	0.0494522
AT3G60415	Chr3:22334423-22335858	WT	flk-2	47.5841	35.7159	-0.413913	-1	-1.78379	0.00185	0.0242114
AT3G17609	Chr3:6023843-6024710	WT	flk-2	62.3456	46.832	-0.412795	-1	-1.75633	0.0027	0.0326471
AT1G29050	Chr1:10136245-10139228	WT	flk-2	22.5846	16.9694	-0.412405	-1	-1.75736	0.00235	0.0292785
AT5G43450	Chr5:17457123-17458980	WT	flk-2	20.6514	15.5234	-0.411795	-1	-1.73645	0.00355	0.0403246
AT1G70980	Chr1:26761615-26764623	WT	flk-2	12.7879	9.61796	-0.410981	-1	-1.73364	0.00295	0.0349149
AT2G04039	Chr2:1333132-1336550	WT	flk-2	166.63	125.365	-0.410511	-1	-1.84387	0.00125	0.0176958
AT3G22420	Chr3:7946407-7950440	WT	flk-2	20.5785	15.4835	-0.410405	-1	-1.81393	0.00205	0.0262671
AT1G17050	Chr1:5828816-5831383	WT	flk-2	54.5697	41.0613	-0.410321	-1	-1.88573	0.0009	0.0134827
AT2G18160	Chr2:7898011-7899242	WT	flk-2	137.015	103.116	-0.410066	-1	-1.90855	0.00105	0.0153302
AT5G67400	Chr5:26894777-26898016	WT	flk-2	23.9577	18.0378	-0.409468	-1	-1.69265	0.00295	0.0349149
AT4G20170	Chr4:10896578-10899141	WT	flk-2	19.3547	14.5752	-0.409164	-1	-1.80349	0.00145	0.02
AT5G54130	Chr5:21962569-21965623	WT	flk-2	22.0683	16.6221	-0.408877	-1	-1.81033	0.0013	0.0182586
AT5G03555	Chr5:898164-900298	WT	flk-2	31.6288	23.841	-0.407794	-1	-1.8511	0.0016	0.021592
AT1G70230	Chr1:26450165-26452039	WT	flk-2	16.976	12.8082	-0.406427	-1	-1.72884	0.00275	0.0330923
AT3G21670	Chr3:7626756-7629205	WT	flk-2	53.4822	40.4569	-0.402671	-1	-1.83429	0.00145	0.02
AT3G01500	Chr3:194425-201810	WT	flk-2	3324.47	2515.06	-0.402531	-1	-1.67222	0.0036	0.0407796
AT1G29920	Chr1:10474655-10475969	WT	flk-2	2705.2	2048.58	-0.401108	-1	-1.85773	0.0015	0.0205148
AT4G36640	Chr4:17276881-17279428	WT	flk-2	29.4139	22.2835	-0.400521	-1	-1.76324	0.0025	0.0307825
AT5G49740	Chr5:20205301-20208777	WT	flk-2	68.4374	51.8691	-0.39991	-1	-1.85256	0.00095	0.0141114
AT1G61380	Chr1:22645922-22650072	WT	flk-2	11.9766	9.08293	-0.398993	-1	-1.73437	0.00285	0.0339601
AT1G52510	Chr1:19559879-19565272	WT	flk-2	129.762	98.4405	-0.398542	-1	-1.78434	0.00225	0.028331
AT5G65840	Chr5:26343727-26346123	WT	flk-2	62.5502	47.4542	-0.398479	-1	-1.82881	0.0018	0.0236906
AT3G22231	Chr3:7845822-7846833	WT	flk-2	273.464	207.852	-0.395795	-1	-1.80485	0.0017	0.022663
AT5G25560	Chr5:8897796-8903219	WT	flk-2	70.2647	53.4511	-0.394581	-1	-1.73758	0.00275	0.0330923
AT3G51920	Chr3:19267950-19269658	WT	flk-2	77.4776	58.9556	-0.39415	-1	-1.80039	0.00195	0.0252223
AT2G16060	Chr2:6982530-6983777	WT	flk-2	41.9282	31.9078	-0.394013	-1	-1.69552	0.0036	0.0407796
AT1G23740	Chr1:8395465-8399836	WT	flk-2	228.146	173.842	-0.392178	-1	-1.8039	0.00125	0.0176958
AT4G12470	Chr4:7401086-7401951	WT	flk-2	111.31	84.9414	-0.390044	-1	-1.73689	0.00255	0.0312512
AT5G15950	Chr5:5205868-5208036	WT	flk-2	71.4102	54.4941	-0.39003	-1	-1.80824	0.00145	0.02
AT4G04740	Chr4:2402896-2408737	WT	flk-2	11.8697	9.06277	-0.389266	-1	-1.64139	0.00465	0.049846
AT3G43670	Chr3:15567066-15569984	WT	flk-2	13.8893	10.6195	-0.387263	-1	-1.67041	0.00345	0.0394473
AT3G12500	Chr3:3962135-3964222	WT	flk-2	48.8248	37.3383	-0.386958	-1	-1.74606	0.0014	0.019439
AT3G48090	Chr3:17755328-17758147	WT	flk-2	20.5448	15.7136	-0.386755	-1	-1.7004	0.00345	0.0394473
AT1G19450	Chr1:6731410-6735024	WT	flk-2	39.3059	30.0661	-0.386607	-1	-1.77769	0.00175	0.0231689
AT1G79110	Chr1:29759029-29760789	WT	flk-2	35.0848	26.8515	-0.385843	-1	-1.71773	0.00255	0.0312512
AT5G19940	Chr5:6739623-6743850	WT	flk-2	389.722	298.772	-0.383401	-1	-1.78144	0.00125	0.0176958
AT5G39530	Chr5:15826016-15828035	WT	flk-2	61.942	47.5201	-0.382379	-1	-1.76757	0.0019	0.0247342
AT2G05100	Chr2:1822989-1824480	WT	flk-2	1403.24	1077.06	-0.381659	-1	-1.77093	0.002	0.0257364
AT2G42610	Chr2:17747780-17750524	WT	flk-2	38.5057	29.5643	-0.381213	-1	-1.65508	0.00375	0.0420911
AT4G38860	Chr4:18130236-18131284	WT	flk-2	53.8052	41.3571	-0.379611	-1	-1.65934	0.0039	0.0433985
AT1G03400	Chr1:842658-844251	WT	flk-2	29.2207	22.4615	-0.379535	-1	-1.67131	0.0039	0.0433985
AT2G13790	Chr2:5741591-5746833	WT	flk-2	14.2697	10.9792	-0.378183	-1	-1.65229	0.0046	0.0494522
AT2G41250	Chr2:17200656-17202848	WT	flk-2	31.42	24.1835	-0.377659	-1	-1.66895	0.00365	0.041232
AT3G44630	Chr3:16195847-16201225	WT	flk-2	22.4213	17.2643	-0.377077	-1	-1.74218	0.00255	0.0312512
AT1G02930	Chr1:661087-662475	WT	flk-2	198.643	152.981	-0.376832	-1	-1.6652	0.0038	0.042563
AT4G16990	Chr4:9558570-9565569	WT	flk-2	97.8836	75.4303	-0.375923	-1	-1.76159	0.00195	0.0252223
AT1G30530	Chr1:10814611-10816615	WT	flk-2	58.3163	44.9803	-0.374607	-1	-1.7321	0.0023	0.0288102
AT4G01883	Chr4:813047-815170	WT	flk-2	44.0206	33.9563	-0.3745	-1	-1.67724	0.00445	0.0481426
AT2G33250	Chr2:14097368-14098751	WT	flk-2	46.6177	36.0221	-0.371997	-1	-1.65066	0.004	0.044263
AT3G44670	Chr3:16216096-16221722	WT	flk-2	28.2881	21.8691	-0.3713	-1	-1.70322	0.0027	0.0326471
AT1G29700	Chr1:10384944-10387441	WT	flk-2	71.0653	55.0324	-0.368864	-1	-1.69812	0.0031	0.0363267
AT3G56940	Chr3:21076504-21079925	WT	flk-2	1291.9	1000.93	-0.368154	-1	-1.70468	0.00245	0.0302669
AT2G44670	Chr2:18425110-18426121	WT	flk-2	142.383	110.641	-0.36389	-1	-1.67287	0.00345	0.0394473
AT5G24120	Chr5:8157150-8160343	WT	flk-2	32.1749	25.0034	-0.363812	-1	-1.65763	0.00395	0.0438201
AT1G11330	Chr1:3809794-3813809	WT	flk-2	19.5294	15.1831	-0.363179	-1	-1.62813	0.0044	0.047715
AT5G14740	Chr5:4757855-4762666	WT	flk-2	1665.54	1297.92	-0.359782	-1	-1.64894	0.00375	0.0420911
AT1G18060	Chr1:6211831-6213591	WT	flk-2	127.055	99.0884	-0.358667	-1	-1.66201	0.00365	0.041232
AT5G20830	Chr5:7050216-7055398	WT	flk-2	22.0101	17.173	-0.358023	-1	-1.61702	0.0037	0.0416172
AT5G37360	Chr5:14805212-14808275	WT	flk-2	160.59	125.621	-0.354307	-1	-1.65327	0.00285	0.0339601
AT4G19500	Chr4:10625561-10630433	WT	flk-2	16.367	12.8311	-0.351138	-1	-1.61066	0.00455	0.0490347
AT4G25050	Chr4:12870005-12871564	WT	flk-2	418.367	328.359	-0.349497	-1	-1.64888	0.0035	0.0398781
AT2G17840	Chr2:7755604-7757929	WT	flk-2	29.856	38.2179	0.356229	1	1.63067	0.0045	0.0485895
AT5G23820	Chr5:8031164-8033149	WT	flk-2	93.7832	120.052	0.356262	1	1.65069	0.0035	0.0398781
AT3G14210	Chr3:4729398-4731847	WT	flk-2	603.416	772.841	0.357019	1	1.66512	0.00395	0.0438201
AT4G38770	Chr4:18096605-18098633	WT	flk-2	397.765	510.501	0.359996	1	1.6819	0.00265	0.0321722
AT2G37220	Chr2:15634465-15636522	WT	flk-2	562.513	722.188	0.360488	1	1.68907	0.0031	0.0363267
AT4G30020	Chr4:14677140-14681961	WT	flk-2	33.2946	42.7575	0.360891	1	1.67609	0.00325	0.0376789
AT5G55280	Chr5:22420599-22422649	WT	flk-2	51.0954	65.6222	0.360989	1	1.66676	0.0032	0.0372466
AT3G05880	Chr3:1753288-1756924	WT	flk-2	165.606	213.054	0.363464	1	1.66669	0.00385	0.0429548
AT4G18440	Chr4:10186072-10188981	WT	flk-2	38.9293	50.1493	0.365373	1	1.68737	0.003	0.0354011
AT3G05220	Chr3:1488328-1491772	WT	flk-2	41.4401	53.4402	0.366896	1	1.6931	0.00375	0.0420911
AT3G07390	Chr3:2365300-2366496	WT	flk-2	51.6367	66.6229	0.36762	1	1.68818	0.00395	0.0438201
AT2G20060	Chr2:8658980-8661558	WT	flk-2	29.779	38.4409	0.368348	1	1.65978	0.0042	0.0460167
AT2G02710	Chr2:758692-761064	WT	flk-2	19.9007	25.7085	0.369429	1	1.63526	0.00415	0.0455703
AT2G29630	Chr2:12666831-12671055	WT	flk-2	258.217	333.635	0.369688	1	1.73311	0.0021	0.0267684
AT1G74070	Chr1:27851459-27853269	WT	flk-2	39.0354	50.5371	0.372559	1	1.7096	0.00295	0.0349149
AT1G55450	Chr1:20704914-20707071	WT	flk-2	49.1916	63.7478	0.373965	1	1.68221	0.00355	0.0403246
AT2G38230	Chr2:16011232-16012515	WT	flk-2	145.8	189.104	0.375184	1	1.74924	0.0016	0.021592
AT3G07610	Chr3:2425883-2433113	WT	flk-2	7.58718	9.84146	0.375308	1	1.64469	0.00445	0.0481426
AT2G23120	Chr2:9841841-9842634	WT	flk-2	127.292	165.58	0.379381	1	1.75319	0.00175	0.0231689
AT5G63420	Chr5:25400316-25406250	WT	flk-2	20.5117	26.6832	0.379484	1	1.75339	0.0027	0.0326471
AT5G02160	Chr5:423201-427461	WT	flk-2	333.49	433.957	0.379912	1	1.75086	0.00215	0.0272869
AT1G75800	Chr1:28458690-28460961	WT	flk-2	59.1413	76.992	0.380542	1	1.76162	0.0019	0.0247342
AT3G04550	Chr3:1225918-1229763	WT	flk-2	102.355	133.293	0.381021	1	1.69175	0.0032	0.0372466
AT1G25550	Chr1:8976325-8978305	WT	flk-2	52.4401	68.2935	0.381078	1	1.72238	0.00265	0.0321722
AT3G10985	Chr3:3442236-3443680	WT	flk-2	45.2609	58.9545	0.381335	1	1.72297	0.0027	0.0326471
AT2G26010	Chr2:11087279-11088001	WT	flk-2	86.3278	112.486	0.381846	1	1.64801	0.00465	0.049846
AT5G39410	Chr5:15766036-15770456	WT	flk-2	15.7185	20.4842	0.382045	1	1.69237	0.0037	0.0416172
AT2G25900	Chr2:11041330-11043256	WT	flk-2	25.9265	33.7987	0.382538	1	1.6832	0.00335	0.0385404
AT2G18940	Chr2:8203704-8206478	WT	flk-2	13.0432	17.0099	0.383075	1	1.7186	0.00305	0.0358775
AT3G06500	Chr3:2011992-2015831	WT	flk-2	18.9321	24.7204	0.38487	1	1.75968	0.00245	0.0302669
AT5G47910	Chr5:19397040-19402061	WT	flk-2	31.008	40.5037	0.385414	1	1.77151	0.00135	0.018834
AT3G10410	Chr3:3235289-3238267	WT	flk-2	64.0391	83.6631	0.385638	1	1.79899	0.0022	0.0277982
AT5G25980	Chr5:9072707-9075777	WT	flk-2	772.441	1009.43	0.386047	1	1.78666	0.0018	0.0236906
AT4G04830	Chr4:2445774-2447086	WT	flk-2	92.6438	121.131	0.386807	1	1.76387	0.0025	0.0307825
AT1G48920	Chr1:18098080-18104768	WT	flk-2	142.27	186.04	0.386988	1	1.78973	0.00145	0.02
AT1G49500	Chr1:18320489-18322505	WT	flk-2	53.6198	70.2057	0.388821	1	1.76307	0.0017	0.022663
AT4G29840	Chr4:14597558-14601164	WT	flk-2	46.4759	60.8843	0.389586	1	1.61965	0.0044	0.047715
AT1G20630	Chr1:7146635-7150180	WT	flk-2	21.2326	27.8158	0.38962	1	1.77355	0.002	0.0257364
AT3G53400	Chr3:19798106-19800136	WT	flk-2	10.6386	13.9381	0.38972	1	1.64234	0.0037	0.0416172
AT1G47210	Chr1:17300690-17302914	WT	flk-2	12.4672	16.3344	0.38978	1	1.59161	0.0046	0.0494522
AT4G22690	Chr4:11929358-11931750	WT	flk-2	57.3008	75.0896	0.390059	1	1.77908	0.0017	0.022663
AT5G60540	Chr5:24336622-24338802	WT	flk-2	36.0872	47.3227	0.391044	1	1.76193	0.00235	0.0292785
AT2G38390	Chr2:16079678-16081671	WT	flk-2	53.6255	70.3393	0.391412	1	1.80037	0.00115	0.0165584
AT4G18205	Chr4:10073710-10075370	WT	flk-2	24.2411	31.824	0.392657	1	1.72347	0.00295	0.0349149
AT5G04720	Chr5:1360588-1363907	WT	flk-2	19.2037	25.2112	0.392684	1	1.76188	0.00245	0.0302669
AT2G39900	Chr2:16658467-16660443	WT	flk-2	30.1335	39.5861	0.393624	1	1.7503	0.0021	0.0267684
AT5G08000	Chr5:2563365-2565547	WT	flk-2	19.9624	26.2434	0.394667	1	1.67159	0.00395	0.0438201
AT3G04910	Chr3:1354535-1358235	WT	flk-2	42.827	56.3431	0.395719	1	1.84009	0.0018	0.0236906
AT5G61590	Chr5:24764255-24765511	WT	flk-2	68.6292	90.4137	0.397719	1	1.78065	0.00175	0.0231689
AT1G29670	Chr1:10375598-10378961	WT	flk-2	105.837	139.487	0.398284	1	1.85467	0.0011	0.0159467
AT1G43620	Chr1:16425411-16430287	WT	flk-2	9.72209	12.8211	0.39918	1	1.67018	0.00355	0.0403246
AT1G68560	Chr1:25734059-25738134	WT	flk-2	61.3154	80.9149	0.400155	1	1.88192	0.0011	0.0159467
AT4G36040	Chr4:17049151-17050608	WT	flk-2	73.1377	96.5319	0.400391	1	1.83153	0.001	0.0147243
AT4G23600	Chr4:12310378-12313212	WT	flk-2	58.199	76.8753	0.401527	1	1.85937	0.0013	0.0182586
AT1G70290	Chr1:26470794-26474833	WT	flk-2	14.0708	18.5878	0.401657	1	1.77532	0.00185	0.0242114
AT1G78850	Chr1:29641859-29643535	WT	flk-2	114.92	151.902	0.402505	1	1.82425	0.00165	0.0221405
AT2G34510	Chr2:14543893-14546986	WT	flk-2	26.6201	35.265	0.40572	1	1.70177	0.00345	0.0394473
AT2G27500	Chr2:11752063-11754066	WT	flk-2	16.9845	22.5017	0.405812	1	1.65129	0.0042	0.0460167
AT2G02070	Chr2:505374-510781	WT	flk-2	24.0504	31.8674	0.406019	1	1.86192	0.0012	0.0171359
AT5G48900	Chr5:19825077-19829140	WT	flk-2	15.7469	20.8812	0.407132	1	1.75619	0.0028	0.0335397
AT5G42050	Chr5:16815309-16817346	WT	flk-2	112.367	149.239	0.409409	1	1.88582	0.00095	0.0141114
AT1G33590	Chr1:12177672-12179628	WT	flk-2	85.2533	113.229	0.409412	1	1.89639	0.00095	0.0141114
AT5G62350	Chr5:25037190-25038424	WT	flk-2	142.795	189.663	0.409495	1	1.9182	0.00045	0.0076244
AT4G21670	Chr4:11510988-11519805	WT	flk-2	8.45438	11.2342	0.410122	1	1.72214	0.00315	0.0368249
AT4G22485	Chr4:11844241-11846630	WT	flk-2	114.922	152.751	0.410531	1	1.91943	0.0008	0.0122563
AT5G08790	Chr5:2856739-2860558	WT	flk-2	50.0895	66.6362	0.411796	1	1.76002	0.00225	0.028331
AT1G78830	Chr1:29636817-29638773	WT	flk-2	72.8476	96.9262	0.412006	1	1.85354	0.0013	0.0182586
AT1G29690	Chr1:10379019-10382153	WT	flk-2	10.0839	13.4193	0.412254	1	1.74582	0.0025	0.0307825
AT1G63830	Chr1:23685092-23687374	WT	flk-2	26.2847	34.996	0.412968	1	1.74929	0.0024	0.0297928
AT5G08330	Chr5:2680400-2681993	WT	flk-2	21.7942	29.0668	0.41543	1	1.84452	0.0009	0.0134827
AT2G26900	Chr2:11474751-11478142	WT	flk-2	95.9155	127.962	0.415882	1	1.95245	0.00045	0.0076244
AT5G59130	Chr5:23869979-23873849	WT	flk-2	10.9009	14.5619	0.417749	1	1.79983	0.002	0.0257364
AT1G67660	Chr1:25363501-25365314	WT	flk-2	16.4387	21.9694	0.418398	1	1.77485	0.0021	0.0267684
AT1G13270	Chr1:4544888-4547373	WT	flk-2	49.2813	65.8735	0.418658	1	1.93462	0.001	0.0147243
AT4G05070	Chr4:2593594-2594125	WT	flk-2	152.306	204.156	0.422701	1	1.87744	0.00075	0.0116381
AT4G12320	Chr4:7313778-7316871	WT	flk-2	33.897	45.473	0.423851	1	1.95949	0.00065	0.0103341
AT2G38400	Chr2:16083644-16086453	WT	flk-2	7.7311	10.3762	0.424537	1	1.61979	0.0041	0.0451422
AT2G29350	Chr2:12600913-12602556	WT	flk-2	22.8928	30.7557	0.425963	1	1.7303	0.0026	0.0317028
AT2G22450	Chr2:9530364-9533066	WT	flk-2	13.3402	17.9359	0.427067	1	1.86885	0.00165	0.0221405
AT2G23910	Chr2:10177775-10180088	WT	flk-2	15.6401	21.0473	0.428386	1	1.7766	0.00195	0.0252223
AT4G04920	Chr4:2497597-2505554	WT	flk-2	9.46943	12.7619	0.430498	1	1.94834	0.00055	0.00898577
AT5G45110	Chr5:18228767-18231588	WT	flk-2	13.6902	18.4624	0.431443	1	1.8848	0.00065	0.0103341
AT1G73090	Chr1:27488216-27490831	WT	flk-2	11.5149	15.5498	0.433404	1	1.66049	0.00295	0.0349149
AT2G35650	Chr2:14985469-14988362	WT	flk-2	10.4667	14.1455	0.434538	1	1.81639	0.0017	0.022663
AT2G43290	Chr2:17991051-17992047	WT	flk-2	42.292	57.2025	0.435693	1	1.92559	0.0008	0.0122563
AT1G50140	Chr1:18569685-18579182	WT	flk-2	12.998	17.5849	0.43605	1	1.97374	0.0008	0.0122563
AT3G05200	Chr3:1476959-1478850	WT	flk-2	13.9318	18.8487	0.436088	1	1.82742	0.00095	0.0141114
AT4G39980	Chr4:18539510-18542122	WT	flk-2	46.0284	62.4345	0.439818	1	2.04114	0.0002	0.00385965
AT1G12710	Chr1:4326738-4328616	WT	flk-2	10.7232	14.5597	0.441243	1	1.73109	0.00235	0.0292785
AT3G08760	Chr3:2657837-2661095	WT	flk-2	11.024	14.9977	0.444097	1	1.92012	0.00075	0.0116381
AT3G62420	Chr3:23091585-23092850	WT	flk-2	65.9492	89.7501	0.444558	1	2.02383	0.0003	0.00545405
AT5G39210	Chr5:15703077-15704272	WT	flk-2	40.9646	55.7721	0.445166	1	1.96925	0.00085	0.0128684
AT5G57630	Chr5:23340745-23343489	WT	flk-2	19.0509	25.9419	0.445422	1	1.88379	0.00115	0.0165584
AT2G28720	Chr2:12326807-12327808	WT	flk-2	32.2954	43.9847	0.445673	1	1.94387	0.00075	0.0116381
AT1G03230	Chr1:789819-791689	WT	flk-2	19.0762	26.0133	0.447475	1	1.99142	0.0006	0.00966656
AT4G14230	Chr4:8200333-8203251	WT	flk-2	17.9364	24.4853	0.449022	1	2.02422	0.00045	0.0076244
AT1G75020	Chr1:28170751-28173678	WT	flk-2	8.13793	11.1099	0.449106	1	1.7143	0.00305	0.0358775
AT3G53990	Chr3:19989291-19991186	WT	flk-2	79.8508	109.03	0.449342	1	2.07283	0.00025	0.00468206
AT1G08920	Chr1:2867202-2870745	WT	flk-2	11.1271	15.247	0.454454	1	1.92044	0.0007	0.0109926
AT1G08980	Chr1:2884350-2886621	WT	flk-2	43.0904	59.0627	0.454881	1	2.09801	0.00015	0.00301537
AT3G22142	Chr3:7803337-7808056	WT	flk-2	4.83556	6.64157	0.457842	1	1.95659	0.00095	0.0141114
AT3G56400	Chr3:20908710-20910623	WT	flk-2	63.8382	87.8208	0.460142	1	2.01843	0.0002	0.00385965
AT1G10522	Chr1:3469511-3472674	WT	flk-2	25.001	34.4029	0.460543	1	1.92059	0.0013	0.0182586
AT5G11740	Chr5:3783929-3784963	WT	flk-2	198.709	273.692	0.46189	1	2.16381	0.0002	0.00385965
AT2G34430	Chr2:14524606-14525918	WT	flk-2	664.151	914.845	0.462017	1	2.16148	5e-05	0.00113391
AT3G18000	Chr3:6154362-6157552	WT	flk-2	35.7977	49.4162	0.465118	1	2.1369	0.0004	0.00693877
AT3G47860	Chr3:17656601-17658353	WT	flk-2	67.0178	92.5801	0.466158	1	2.15928	0.00015	0.00301537
AT3G17170	Chr3:5852048-5854906	WT	flk-2	47.4189	65.5081	0.466211	1	1.7908	0.00205	0.0262671
AT1G33970	Chr1:12349303-12351318	WT	flk-2	23.5881	32.6203	0.467706	1	2.06525	0.0002	0.00385965
AT1G24070	Chr1:8516165-8519984	WT	flk-2	4.59264	6.35158	0.467791	1	1.69661	0.003	0.0354011
AT2G32150	Chr2:13658887-13660948	WT	flk-2	21.4441	29.6803	0.468923	1	2.00906	0.0005	0.00831241
AT5G63160	Chr5:25333171-25335570	WT	flk-2	48.1261	66.613	0.468983	1	2.10406	0.00025	0.00468206
AT1G28050	Chr1:9775521-9778043	WT	flk-2	12.0971	16.7484	0.469353	1	2.01045	0.00055	0.00898577
AT1G20010	Chr1:6937718-6940832	WT	flk-2	80.0216	110.857	0.470243	1	2.20449	0.00015	0.00301537
AT1G51940	Chr1:19295819-19299169	WT	flk-2	14.3088	19.8298	0.470767	1	2.11179	0.0004	0.00693877
AT1G70420	Chr1:26539541-26540818	WT	flk-2	8.72531	12.0931	0.470903	1	1.7157	0.0037	0.0416172
AT3G47160	Chr3:17358590-17362240	WT	flk-2	16.8419	23.3455	0.471093	1	2.01784	0.00035	0.00619816
AT5G54980	Chr5:22315633-22316935	WT	flk-2	11.9213	16.5345	0.471934	1	1.77886	0.0015	0.0205148
AT3G45140	Chr3:16525244-16529352	WT	flk-2	277.334	384.733	0.472233	1	2.21206	0.0001	0.0021168
AT1G08890	Chr1:2848148-2852270	WT	flk-2	6.86479	9.5387	0.474577	1	1.82121	0.00125	0.0176958
AT3G47960	Chr3:17692665-17700923	WT	flk-2	33.4658	46.5034	0.474649	1	2.1229	0.00035	0.00619816
AT5G56080	Chr5:22711140-22712441	WT	flk-2	8.39925	11.6737	0.474934	1	1.7185	0.0029	0.0344491
AT3G16670	Chr3:5681379-5682362	WT	flk-2	57.6662	80.1569	0.475102	1	2.08275	0.00015	0.00301537
AT1G30280	Chr1:10662607-10664763	WT	flk-2	6.4133	8.92334	0.476515	1	1.73159	0.00235	0.0292785
AT2G45850	Chr2:18869152-18874499	WT	flk-2	14.158	19.7055	0.476981	1	1.94012	0.00045	0.0076244
AT5G39800	Chr5:15935452-15937201	WT	flk-2	16.5916	23.0969	0.477241	1	1.65534	0.00405	0.0447198
AT1G09750	Chr1:3157500-3161692	WT	flk-2	91.4817	127.537	0.479359	1	1.98621	0.0006	0.00966656
AT2G44500	Chr2:18374161-18376799	WT	flk-2	12.4749	17.4041	0.480396	1	2.08211	0.00035	0.00619816
AT4G17250	Chr4:9670762-9673475	WT	flk-2	5.84302	8.15263	0.480551	1	1.86267	0.0011	0.0159467
AT1G80610	Chr1:30300713-30304428	WT	flk-2	7.50075	10.4791	0.482416	1	1.80819	0.00165	0.0221405
AT5G24780	Chr5:8507589-8509201	WT	flk-2	23.9819	33.5179	0.482988	1	2.12057	0.0003	0.00545405
AT2G43010	Chr2:17886100-17889087	WT	flk-2	20.1996	28.2446	0.483648	1	2.11021	0.0003	0.00545405
AT4G17230	Chr4:9660592-9663809	WT	flk-2	12.4707	17.4577	0.485326	1	2.09485	0.00015	0.00301537
AT3G55430	Chr3:20549422-20552215	WT	flk-2	22.0475	30.8657	0.485393	1	2.19496	0.0001	0.0021168
AT5G14570	Chr5:4695083-4697078	WT	flk-2	5.37299	7.52349	0.485675	1	1.76952	0.00285	0.0339601
AT3G15570	Chr3:5267203-5271984	WT	flk-2	11.1179	15.5806	0.486869	1	1.6824	0.0031	0.0363267
AT1G06460	Chr1:1965839-1969656	WT	flk-2	83.7036	117.305	0.486903	1	2.21722	5e-05	0.00113391
AT3G17640	Chr3:6032071-6033861	WT	flk-2	5.40491	7.59954	0.491643	1	1.7558	0.0022	0.0277982
AT3G19380	Chr3:6714132-6716178	WT	flk-2	6.01325	8.46219	0.492887	1	1.84449	0.0017	0.022663
AT5G64640	Chr5:25836513-25839220	WT	flk-2	3.22565	4.54249	0.493894	1	1.65592	0.00455	0.0490347
AT5G56550	Chr5:22895615-22896734	WT	flk-2	22.1564	31.2113	0.494341	1	1.91685	0.00105	0.0153302
AT4G21990	Chr4:11655561-11659167	WT	flk-2	133.759	188.676	0.496278	1	2.13232	0.0001	0.0021168
AT2G28780	Chr2:12339850-12343443	WT	flk-2	5.79213	8.18836	0.49948	1	2.02771	0.0009	0.0134827
AT3G15630	Chr3:5296840-5297851	WT	flk-2	33.1414	46.8525	0.499491	1	2.14688	0.00025	0.00468206
AT4G19120	Chr4:10460240-10464306	WT	flk-2	26.2819	37.1658	0.499906	1	2.30511	5e-05	0.00113391
AT5G14840	Chr5:4798328-4800738	WT	flk-2	7.89488	11.1662	0.500155	1	2.03673	0.0005	0.00831241
AT2G01170	Chr2:102155-104574	WT	flk-2	12.3401	17.4631	0.500964	1	2.13893	0.00045	0.0076244
AT2G02100	Chr2:528178-529186	WT	flk-2	247.194	349.916	0.501364	1	2.34409	5e-05	0.00113391
AT1G21130	Chr1:7398813-7400736	WT	flk-2	106.295	150.492	0.501621	1	2.33863	5e-05	0.00113391
AT1G32860	Chr1:11902628-11909049	WT	flk-2	5.14744	7.29036	0.502136	1	1.77285	0.00235	0.0292785
AT4G26530	Chr4:13380152-13393265	WT	flk-2	247.994	351.291	0.502361	1	1.95911	0.00075	0.0116381
AT5G04885	Chr5:1422633-1426879	WT	flk-2	12.3866	17.5761	0.504831	1	2.24004	0.0002	0.00385965
AT3G52180	Chr3:19349599-19353728	WT	flk-2	61.7429	87.7067	0.506413	1	2.25826	5e-05	0.00113391
AT5G45750	Chr5:18559059-18560945	WT	flk-2	29.1698	41.4674	0.507503	1	2.25034	0.00025	0.00468206
AT3G45640	Chr3:16756570-16758874	WT	flk-2	77.4934	110.439	0.511101	1	2.33582	0.0001	0.0021168
AT2G19810	Chr2:8550252-8551979	WT	flk-2	10.5921	15.0975	0.511315	1	2.10549	0.00015	0.00301537
AT2G15970	Chr2:6949850-6951192	WT	flk-2	200.244	285.591	0.512193	1	2.35263	5e-05	0.00113391
AT2G30600	Chr2:13036813-13042586	WT	flk-2	18.374	26.2067	0.512272	1	2.3295	5e-05	0.00113391
AT2G29310	Chr2:12589865-12591487	WT	flk-2	38.7611	55.2922	0.512466	1	2.3017	5e-05	0.00113391
AT1G20450	Chr1:7087902-7089606	WT	flk-2	69.4517	99.0964	0.512823	1	2.3772	5e-05	0.00113391
AT5G48250	Chr5:19559200-19563832	WT	flk-2	16.1483	23.0443	0.51302	1	1.7856	0.00155	0.0210419
AT4G12545	Chr4:7434093-7434858	WT	flk-2	29.3978	42.0099	0.515019	1	2.01425	0.0003	0.00545405
AT3G49110	Chr3:18200586-18203265	WT	flk-2	33.4773	47.91	0.517141	1	2.35912	5e-05	0.00113391
AT3G10300	Chr3:3186037-3188540	WT	flk-2	15.6059	22.3561	0.518576	1	2.18885	0.0002	0.00385965
AT2G36800	Chr2:15423171-15425129	WT	flk-2	18.6025	26.6618	0.519277	1	2.20813	0.0002	0.00385965
AT1G12090	Chr1:4089663-4090857	WT	flk-2	385.369	553.239	0.521662	1	2.45969	5e-05	0.00113391
AT4G34900	Chr4:16625516-16631370	WT	flk-2	4.57165	6.56463	0.521998	1	2.18182	0.0003	0.00545405
AT5G61380	Chr5:24674962-24678550	WT	flk-2	28.3981	40.9037	0.526438	1	2.43594	5e-05	0.00113391
AT2G46510	Chr2:19090952-19093373	WT	flk-2	11.8305	17.0505	0.527299	1	2.30707	0.0001	0.0021168
AT2G21130	Chr2:9055397-9056481	WT	flk-2	20.5769	29.6569	0.527346	1	2.19698	0.00015	0.00301537
AT5G42650	Chr5:17097563-17099595	WT	flk-2	98.3224	141.968	0.529978	1	2.47885	5e-05	0.00113391
AT1G01500	Chr1:185032-187135	WT	flk-2	7.10915	10.2669	0.530252	1	2.0276	0.0004	0.00693877
AT3G22120	Chr3:7794757-7796460	WT	flk-2	342.821	495.203	0.530565	1	2.49004	5e-05	0.00113391
AT3G01310	Chr3:93994-102010	WT	flk-2	18.7271	27.0588	0.530968	1	2.44041	5e-05	0.00113391
AT2G15880	Chr2:6917513-6920319	WT	flk-2	2.42937	3.51053	0.531106	1	1.72987	0.0027	0.0326471
AT3G56710	Chr3:21006637-21008068	WT	flk-2	20.2905	29.3232	0.531238	1	2.18253	0.0002	0.00385965
AT4G13340	Chr4:7758274-7761362	WT	flk-2	23.3249	33.7292	0.532125	1	2.38272	0.0001	0.0021168
AT5G64110	Chr5:25654073-25656067	WT	flk-2	10.9254	15.8002	0.532254	1	2.11464	0.0003	0.00545405
AT3G44300	Chr3:15983198-15985535	WT	flk-2	29.3683	42.4731	0.532288	1	2.38764	5e-05	0.00113391
AT3G28220	Chr3:10524180-10526733	WT	flk-2	25.4851	36.8696	0.532778	1	2.39502	5e-05	0.00113391
AT4G22517	Chr4:11854795-11857417	WT	flk-2	171.833	249.126	0.535873	1	1.82959	0.00165	0.0221405
AT4G36010	Chr4:17039062-17041326	WT	flk-2	7.56214	10.9813	0.538179	1	1.91641	0.00085	0.0128684
AT4G36500	Chr4:17225792-17226833	WT	flk-2	46.9988	68.4588	0.542611	1	2.41368	5e-05	0.00113391
AT1G64890	Chr1:24109537-24111489	WT	flk-2	4.73395	6.90199	0.543968	1	1.91022	0.0013	0.0182586
AT4G14270	Chr4:8218082-8219322	WT	flk-2	49.8778	72.7415	0.544379	1	2.48975	5e-05	0.00113391
AT3G52800	Chr3:19569255-19570710	WT	flk-2	64.4539	94.0461	0.545099	1	2.45701	0.0001	0.0021168
AT3G07350	Chr3:2347185-2348791	WT	flk-2	10.2834	15.0274	0.547278	1	2.12713	0.0003	0.00545405
AT2G41430	Chr2:17269157-17270542	WT	flk-2	458.261	669.682	0.547305	1	2.5491	5e-05	0.00113391
AT5G62470	Chr5:25078990-25081141	WT	flk-2	9.23865	13.5074	0.547997	1	2.16784	0.0004	0.00693877
AT3G25190	Chr3:9174397-9175866	WT	flk-2	15.7829	23.106	0.54991	1	2.16829	0.00035	0.00619816
AT2G34090	Chr2:14392550-14413489	WT	flk-2	7.26687	10.6453	0.55081	1	1.81244	0.0018	0.0236906
AT1G36370	Chr1:13696041-13698739	WT	flk-2	34.8387	51.0939	0.55246	1	2.52257	5e-05	0.00113391
AT1G64760	Chr1:24054050-24056491	WT	flk-2	7.97628	11.708	0.553703	1	2.17338	0.00035	0.00619816
AT5G64310	Chr5:25721732-25722678	WT	flk-2	37.6658	55.4028	0.556704	1	2.42191	5e-05	0.00113391
AT4G32020	Chr4:15487913-15490048	WT	flk-2	141.154	207.826	0.558108	1	2.57836	5e-05	0.00113391
AT5G46830	Chr5:19002563-19004384	WT	flk-2	3.2706	4.8215	0.559925	1	1.7434	0.0031	0.0363267
AT3G54000	Chr3:19996176-19998736	WT	flk-2	2.89386	4.26964	0.56112	1	1.79473	0.0023	0.0288102
AT4G36550	Chr4:17245399-17248461	WT	flk-2	4.91244	7.26122	0.563773	1	2.15885	0.00015	0.00301537
AT4G12550	Chr4:7439114-7440116	WT	flk-2	69.1061	102.153	0.563844	1	2.50573	5e-05	0.00113391
AT3G05730	Chr3:1695042-1696708	WT	flk-2	71.8513	106.337	0.565559	1	2.60356	5e-05	0.00113391
AT3G60390	Chr3:22320579-22322661	WT	flk-2	8.99159	13.3073	0.565571	1	2.16637	0.00015	0.00301537
AT5G25210	Chr5:8723911-8725817	WT	flk-2	8.56025	12.6849	0.567385	1	1.91819	0.00105	0.0153302
AT3G50970	Chr3:18940642-18941611	WT	flk-2	38.505	57.1421	0.569507	1	2.53747	5e-05	0.00113391
AT4G16870	Chr4:9483954-9488397	WT	flk-2	11.8099	17.539	0.570568	1	2.61028	5e-05	0.00113391
AT1G66160	Chr1:24637195-24638608	WT	flk-2	3.77897	5.62694	0.574357	1	1.6895	0.00395	0.0438201
AT1G11600	Chr1:3901949-3903895	WT	flk-2	8.67178	12.9226	0.575497	1	2.34692	5e-05	0.00113391
AT5G35735	Chr5:13900694-13903218	WT	flk-2	32.0309	47.8505	0.579069	1	2.5919	5e-05	0.00113391
AT1G71030	Chr1:26795051-26796532	WT	flk-2	16.9812	25.4222	0.582148	1	2.39962	0.0001	0.0021168
AT5G42670	Chr5:17107854-17110761	WT	flk-2	9.24024	13.8507	0.583959	1	2.32404	5e-05	0.00113391
AT5G59320	Chr5:23928953-23929816	WT	flk-2	17.5083	26.2897	0.586461	1	2.14388	0.0003	0.00545405
AT1G20030	Chr1:6945424-6947344	WT	flk-2	3.78762	5.68736	0.586469	1	1.83264	0.00145	0.02
AT5G59730	Chr5:24063874-24066215	WT	flk-2	22.0316	33.1566	0.589718	1	2.57181	5e-05	0.00113391
AT4G30660	Chr4:14955372-14956790	WT	flk-2	141.908	213.575	0.589786	1	2.5268	5e-05	0.00113391
AT2G26190	Chr2:11147580-11150754	WT	flk-2	23.0363	34.6974	0.590919	1	2.60532	5e-05	0.00113391
AT2G40840	Chr2:17044931-17051062	WT	flk-2	51.7532	77.9641	0.591163	1	2.77661	5e-05	0.00113391
AT1G51610	Chr1:19136213-19139989	WT	flk-2	13.4325	20.2358	0.591183	1	2.61374	5e-05	0.00113391
AT2G28400	Chr2:12147882-12149072	WT	flk-2	4.35734	6.56632	0.591637	1	1.68914	0.00385	0.0429548
AT5G08610	Chr5:2790242-2794219	WT	flk-2	20.7782	31.3501	0.593401	1	2.73012	5e-05	0.00113391
AT4G36648	Chr4:17280527-17282730	WT	flk-2	62.0924	93.708	0.593755	1	2.77244	5e-05	0.00113391
AT2G34810	Chr2:14685169-14687216	WT	flk-2	9.64202	14.5734	0.595933	1	2.49927	5e-05	0.00113391
AT1G24140	Chr1:8535998-8537780	WT	flk-2	3.46189	5.23754	0.59733	1	1.83222	0.00215	0.0272869
AT4G18880	Chr4:10347478-10349902	WT	flk-2	8.21328	12.4321	0.598034	1	2.43876	5e-05	0.00113391
AT5G52310	Chr5:21240716-21243644	WT	flk-2	21.9166	33.2862	0.6029	1	2.76694	5e-05	0.00113391
AT1G10760	Chr1:3580829-3590928	WT	flk-2	59.4144	90.2765	0.603538	1	2.86085	5e-05	0.00113391
AT1G22770	Chr1:8061750-8067790	WT	flk-2	6.98529	10.6256	0.605158	1	2.68625	5e-05	0.00113391
AT5G26570	Chr5:9261478-9267732	WT	flk-2	53.0622	80.8107	0.606864	1	2.86085	5e-05	0.00113391
AT4G31550	Chr4:15289787-15291934	WT	flk-2	30.4855	46.4413	0.607287	1	2.58373	5e-05	0.00113391
AT5G24590	Chr5:8416374-8419076	WT	flk-2	13.3447	20.3407	0.608106	1	2.63515	5e-05	0.00113391
AT2G19970	Chr2:8623698-8624624	WT	flk-2	27.9807	42.68	0.609131	1	2.59173	5e-05	0.00113391
AT1G21670	Chr1:7610240-7612721	WT	flk-2	10.5021	16.0363	0.610665	1	2.64929	5e-05	0.00113391
AT2G36220	Chr2:15192479-15195558	WT	flk-2	22.5359	34.4298	0.611435	1	1.77947	0.00225	0.028331
AT5G58600	Chr5:23683783-23685831	WT	flk-2	8.31985	12.7308	0.613697	1	2.37071	5e-05	0.00113391
AT2G01860	Chr2:388054-390454	WT	flk-2	5.83252	8.9406	0.616253	1	1.81307	0.00165	0.0221405
AT3G63160	Chr3:23333398-23334034	WT	flk-2	1108.91	1699.9	0.616313	1	2.89201	5e-05	0.00113391
AT2G31360	Chr2:13371657-13374018	WT	flk-2	77.3741	118.73	0.617757	1	2.88131	5e-05	0.00113391
AT1G78600	Chr1:29566862-29568931	WT	flk-2	17.6416	27.1009	0.619357	1	2.71309	5e-05	0.00113391
AT3G57930	Chr3:21446855-21448842	WT	flk-2	13.2142	20.3089	0.620024	1	2.49145	5e-05	0.00113391
AT4G20930	Chr4:11198250-11201106	WT	flk-2	7.24827	11.1759	0.624687	1	2.30691	5e-05	0.00113391
AT4G04330	Chr4:2113340-2118617	WT	flk-2	61.561	94.9587	0.625285	1	1.9516	0.00115	0.0165584
AT5G03120	Chr5:733886-735381	WT	flk-2	8.95175	13.8291	0.627463	1	2.23484	0.0003	0.00545405
AT5G63780	Chr5:25523826-25528281	WT	flk-2	39.4019	60.9277	0.628833	1	1.67861	0.0036	0.0407796
AT1G51700	Chr1:19173879-19175228	WT	flk-2	17.0417	26.3547	0.628993	1	2.61612	5e-05	0.00113391
AT1G66180	Chr1:24647120-24648839	WT	flk-2	38.4989	59.5923	0.630309	1	2.84971	5e-05	0.00113391
AT2G36690	Chr2:15379659-15382131	WT	flk-2	3.80854	5.90526	0.63276	1	1.8684	0.0011	0.0159467
AT3G08030	Chr3:2563802-2566042	WT	flk-2	79.6635	123.61	0.633801	1	2.94682	5e-05	0.00113391
AT3G28945	Chr3:10970272-10975947	WT	flk-2	0.521497	0.810952	0.636959	1	1.67151	0.00455	0.0490347
AT3G06070	Chr3:1830969-1832190	WT	flk-2	22.8561	35.5477	0.637179	1	2.63646	5e-05	0.00113391
AT4G03510	Chr4:1556887-1559437	WT	flk-2	7.39972	11.5294	0.639782	1	2.37131	5e-05	0.00113391
AT5G12940	Chr5:4087688-4089146	WT	flk-2	18.3563	28.6091	0.640203	1	2.72391	5e-05	0.00113391
AT3G53460	Chr3:19818974-19821519	WT	flk-2	478.636	747.471	0.643088	1	2.91655	5e-05	0.00113391
AT4G34250	Chr4:16394599-16396703	WT	flk-2	9.83358	15.3634	0.643714	1	2.72471	5e-05	0.00113391
AT4G12490	Chr4:7409620-7410406	WT	flk-2	34.1856	53.4544	0.644918	1	2.63484	5e-05	0.00113391
AT3G62550	Chr3:23135629-23137173	WT	flk-2	89.65	140.276	0.645895	1	2.99951	5e-05	0.00113391
AT5G25970	Chr5:9066277-9068511	WT	flk-2	2.95083	4.61867	0.646359	1	1.90691	0.00125	0.0176958
AT3G02170	Chr3:394043-399960	WT	flk-2	11.7143	18.3472	0.647288	1	2.80535	5e-05	0.00113391
AT4G13250	Chr4:7684155-7687006	WT	flk-2	89.5891	140.355	0.647686	1	3.03865	5e-05	0.00113391
AT2G43590	Chr2:18081303-18082776	WT	flk-2	76.3754	119.685	0.648056	1	2.95673	5e-05	0.00113391
AT5G52860	Chr5:21419589-21421715	WT	flk-2	2.14142	3.35756	0.648844	1	1.90874	0.001	0.0147243
AT4G25620	Chr4:13063226-13069762	WT	flk-2	17.1566	26.9115	0.649455	1	2.48804	5e-05	0.00113391
AT1G72900	Chr1:27432177-27433782	WT	flk-2	32.0791	50.3468	0.650267	1	2.75771	5e-05	0.00113391
AT3G07650	Chr3:2441564-2444532	WT	flk-2	29.0021	45.5956	0.652734	1	2.98851	5e-05	0.00113391
AT5G03720	Chr5:970922-974326	WT	flk-2	2.17591	3.42206	0.653246	1	1.82666	0.0016	0.021592
AT1G70090	Chr1:26400693-26402815	WT	flk-2	26.0313	40.9834	0.654793	1	2.8443	5e-05	0.00113391
AT4G33920	Chr4:16260480-16264226	WT	flk-2	17.1063	26.9444	0.655457	1	2.82104	5e-05	0.00113391
AT5G14730	Chr5:4756056-4757744	WT	flk-2	5.44096	8.57297	0.655934	1	2.30728	0.0001	0.0021168
AT2G17230	Chr2:7494535-7496292	WT	flk-2	19.8652	31.321	0.656885	1	2.89759	5e-05	0.00113391
AT5G64260	Chr5:25703648-25705339	WT	flk-2	47.9234	75.5676	0.657039	1	2.97938	5e-05	0.00113391
AT5G06690	Chr5:2060434-2062081	WT	flk-2	42.8064	67.5114	0.657303	1	2.94948	5e-05	0.00113391
AT3G47360	Chr3:17450851-17452949	WT	flk-2	6.82114	10.7651	0.658282	1	2.28793	0.0002	0.00385965
AT3G28340	Chr3:10588151-10590685	WT	flk-2	3.40438	5.37674	0.659338	1	2.03887	0.0003	0.00545405
AT3G59350	Chr3:21932336-21935231	WT	flk-2	17.026	26.9389	0.661952	1	2.88047	5e-05	0.00113391
AT1G25250	Chr1:8849005-8851790	WT	flk-2	3.12452	4.94737	0.663025	1	1.75167	0.00295	0.0349149
AT3G10720	Chr3:3354405-3357754	WT	flk-2	14.6867	23.2648	0.663637	1	2.91697	5e-05	0.00113391
AT5G64660	Chr5:25841912-25843555	WT	flk-2	7.39843	11.7324	0.665212	1	2.48481	5e-05	0.00113391
AT3G28180	Chr3:10505710-10509265	WT	flk-2	29.5061	46.8505	0.667052	1	3.03131	5e-05	0.00113391
AT3G19680	Chr3:6840280-6842856	WT	flk-2	15.7323	24.9899	0.667616	1	2.84614	5e-05	0.00113391
AT4G27440	Chr4:13725545-13729002	WT	flk-2	324.688	515.79	0.667728	1	3.08023	5e-05	0.00113391
AT1G28330	Chr1:9933785-9935440	WT	flk-2	63.934	101.612	0.668421	1	2.76693	5e-05	0.00113391
AT5G25190	Chr5:8706744-8707885	WT	flk-2	11.9161	18.9881	0.672187	1	2.48001	5e-05	0.00113391
AT5G19470	Chr5:6566270-6568806	WT	flk-2	2.83349	4.51531	0.672247	1	1.81445	0.00165	0.0221405
AT1G20510	Chr1:7103361-7106121	WT	flk-2	24.7833	39.5092	0.672821	1	3.01433	5e-05	0.00113391
AT5G44430	Chr5:17908849-17909507	WT	flk-2	50.792	81.1713	0.676367	1	2.63105	5e-05	0.00113391
AT2G35710	Chr2:15010706-15014284	WT	flk-2	2.36762	3.7858	0.677165	1	1.95371	0.0005	0.00831241
AT5G60100	Chr5:24197970-24201415	WT	flk-2	9.89699	15.8398	0.678488	1	2.87784	5e-05	0.00113391
AT4G16146	Chr4:9142071-9144583	WT	flk-2	25.4669	40.7834	0.679359	1	2.91646	5e-05	0.00113391
AT2G25250	Chr2:10753601-10754935	WT	flk-2	23.0576	36.9942	0.682058	1	2.96771	5e-05	0.00113391
AT2G22590	Chr2:9592955-9594579	WT	flk-2	4.37296	7.02189	0.683247	1	2.26883	0.00015	0.00301537
AT4G34150	Chr4:16354856-16359565	WT	flk-2	59.0444	94.9655	0.685602	1	2.11781	0.00105	0.0153302
AT5G48850	Chr5:19805436-19807853	WT	flk-2	16.1933	26.1093	0.689168	1	2.81201	5e-05	0.00113391
AT1G79440	Chr1:29882120-29887414	WT	flk-2	31.6156	50.9792	0.689275	1	3.18156	5e-05	0.00113391
AT4G37240	Chr4:17524460-17525294	WT	flk-2	7.34099	11.8483	0.690634	1	2.08589	0.00055	0.00898577
AT5G26920	Chr5:9475678-9478777	WT	flk-2	9.88813	15.9861	0.693051	1	2.81576	5e-05	0.00113391
AT4G23180	Chr4:12137994-12143858	WT	flk-2	21.2358	34.4108	0.696362	1	2.75394	5e-05	0.00113391
AT5G07010	Chr5:2174667-2176446	WT	flk-2	2.8802	4.67421	0.698553	1	2.11603	0.00045	0.0076244
AT1G20610	Chr1:7134658-7137828	WT	flk-2	3.54968	5.77309	0.701655	1	2.35031	0.00015	0.00301537
AT3G45430	Chr3:16660574-16664146	WT	flk-2	1.05494	1.72083	0.705949	1	1.70689	0.00355	0.0403246
AT5G63810	Chr5:25537073-25541529	WT	flk-2	11.5765	18.9158	0.708392	1	3.15315	5e-05	0.00113391
AT3G25600	Chr3:9306775-9307967	WT	flk-2	10.774	17.6223	0.709842	1	2.61894	5e-05	0.00113391
AT4G09020	Chr4:5783908-5789100	WT	flk-2	23.9962	39.286	0.711207	1	3.28293	5e-05	0.00113391
AT5G16980	Chr5:5578845-5581311	WT	flk-2	2.91135	4.76842	0.711825	1	2.01717	0.00135	0.018834
AT1G27100	Chr1:9407084-9411368	WT	flk-2	25.6719	42.0892	0.713257	1	3.17835	5e-05	0.00113391
AT1G49840	Chr1:18451745-18454463	WT	flk-2	4.81773	7.90847	0.715044	1	2.6788	5e-05	0.00113391
AT2G33580	Chr2:14219480-14222254	WT	flk-2	2.86262	4.7082	0.71784	1	2.46	5e-05	0.00113391
AT4G31940	Chr4:15451987-15454224	WT	flk-2	4.94557	8.141	0.71907	1	2.53953	0.0001	0.0021168
AT1G08090	Chr1:2524022-2526322	WT	flk-2	1.39005	2.29024	0.720361	1	1.81888	0.0027	0.0326471
AT2G27385	Chr2:11716000-11717437	WT	flk-2	109.378	180.373	0.721654	1	3.33823	5e-05	0.00113391
AT1G67970	Chr1:25484448-25486512	WT	flk-2	6.27759	10.3579	0.722445	1	2.6492	5e-05	0.00113391
AT5G05410	Chr5:1602204-1604823	WT	flk-2	2.36228	3.90527	0.725242	1	1.9803	0.00105	0.0153302
AT4G01130	Chr4:485742-488226	WT	flk-2	7.94709	13.1439	0.725891	1	2.75855	5e-05	0.00113391
AT4G30440	Chr4:14881688-14883583	WT	flk-2	75.0603	124.281	0.727481	1	3.30169	5e-05	0.00113391
AT2G40080	Chr2:16734293-16734953	WT	flk-2	47.5408	78.8057	0.729133	1	3.15081	5e-05	0.00113391
AT5G11070	Chr5:3516091-3517035	WT	flk-2	35.4561	58.784	0.729391	1	3.17727	5e-05	0.00113391
AT1G70820	Chr1:26705419-26708265	WT	flk-2	40.0659	66.4326	0.729518	1	3.41614	5e-05	0.00113391
AT3G05800	Chr3:1727150-1728365	WT	flk-2	8.29818	13.794	0.733177	1	2.65092	0.0001	0.0021168
AT2G22500	Chr2:9562773-9564850	WT	flk-2	21.6823	36.1009	0.735519	1	3.186	5e-05	0.00113391
AT5G14920	Chr5:4826140-4828384	WT	flk-2	49.7365	82.8244	0.735753	1	3.40828	5e-05	0.00113391
AT5G20630	Chr5:6975028-6976036	WT	flk-2	708.319	1184.64	0.741981	1	3.48486	5e-05	0.00113391
AT3G22900	Chr3:8115064-8116253	WT	flk-2	3.8928	6.51617	0.743217	1	1.80903	0.00295	0.0349149
AT2G24550	Chr2:10427855-10429487	WT	flk-2	29.5972	49.5857	0.744465	1	3.21059	5e-05	0.00113391
AT3G19580	Chr3:6802902-6804296	WT	flk-2	5.49358	9.2305	0.74866	1	2.20549	0.00015	0.00301537
AT1G05680	Chr1:1703001-1704838	WT	flk-2	3.58844	6.03339	0.749611	1	2.42883	5e-05	0.00113391
AT1G20190	Chr1:6998334-6999839	WT	flk-2	23.6277	39.7546	0.750642	1	3.14384	5e-05	0.00113391
AT2G27830	Chr2:11860217-11861525	WT	flk-2	27.8117	46.855	0.752511	1	3.15042	5e-05	0.00113391
AT5G22920	Chr5:7664870-7667288	WT	flk-2	16.2863	27.4431	0.752787	1	3.142	5e-05	0.00113391
AT4G04840	Chr4:2449433-2451651	WT	flk-2	19.9237	33.7752	0.761482	1	3.15357	5e-05	0.00113391
AT3G52400	Chr3:19425631-19427230	WT	flk-2	26.0438	44.1631	0.761902	1	3.30472	5e-05	0.00113391
AT5G49015	Chr5:19868925-19870410	WT	flk-2	8.93592	15.1573	0.762321	1	2.23746	0.00025	0.00468206
AT4G26670	Chr4:13452116-13454450	WT	flk-2	31.4042	53.3026	0.763247	1	3.45731	5e-05	0.00113391
AT1G73325	Chr1:27567418-27568281	WT	flk-2	2.72966	4.63402	0.763541	1	1.70319	0.0042	0.0460167
AT3G26740	Chr3:9827681-9828917	WT	flk-2	568.36	966.06	0.765307	1	3.60411	5e-05	0.00113391
AT3G18080	Chr3:6191460-6194452	WT	flk-2	121.979	207.396	0.765753	1	3.60625	5e-05	0.00113391
AT1G63295	Chr1:23473974-23475532	WT	flk-2	3.22399	5.4987	0.770242	1	1.6652	0.0043	0.0468743
AT3G29320	Chr3:11252806-11259074	WT	flk-2	57.5461	98.2512	0.771756	1	3.60355	5e-05	0.00113391
AT1G04770	Chr1:1334532-1337849	WT	flk-2	29.1485	49.9818	0.77798	1	3.25401	5e-05	0.00113391
AT1G33610	Chr1:12188677-12190461	WT	flk-2	2.99246	5.13274	0.778395	1	2.37259	0.0001	0.0021168
AT5G50915	Chr5:20710102-20712473	WT	flk-2	9.27332	15.9495	0.782351	1	3.12459	5e-05	0.00113391
AT5G66080	Chr5:26423243-26425448	WT	flk-2	2.71339	4.67001	0.783333	1	2.15121	0.0002	0.00385965
AT5G61440	Chr5:24707444-24709396	WT	flk-2	12.8149	22.1093	0.786834	1	3.1916	5e-05	0.00113391
AT1G05135	Chr1:1477486-1478900	WT	flk-2	27.9183	48.1772	0.787137	1	3.302	5e-05	0.00113391
AT1G26390	Chr1:9130012-9131779	WT	flk-2	1.93538	3.34438	0.78912	1	2.07374	0.00035	0.00619816
AT1G13930	Chr1:4760956-4766852	WT	flk-2	689.802	1192.32	0.789513	1	3.62334	5e-05	0.00113391
AT5G60680	Chr5:24386009-24387304	WT	flk-2	36.4962	63.2409	0.793111	1	3.43451	5e-05	0.00113391
AT5G62020	Chr5:24915806-24917643	WT	flk-2	7.37929	12.8423	0.799347	1	3.04605	5e-05	0.00113391
AT5G66210	Chr5:26453275-26459654	WT	flk-2	14.8644	25.8749	0.799697	1	1.79525	0.0039	0.0433985
AT5G64870	Chr5:25929431-25931384	WT	flk-2	1.02659	1.79078	0.802733	1	1.76584	0.0031	0.0363267
AT1G23390	Chr1:8308964-8310916	WT	flk-2	40.3629	70.6139	0.806921	1	3.54037	5e-05	0.00113391
AT1G69900	Chr1:26326215-26327965	WT	flk-2	3.01421	5.27992	0.808734	1	2.42715	0.0001	0.0021168
AT3G15500	Chr3:5234456-5236196	WT	flk-2	1.7311	3.03952	0.812152	1	1.98847	0.001	0.0147243
AT4G16857	Chr4:9480045-9483913	WT	flk-2	3.70059	6.50376	0.81352	1	1.82774	0.00265	0.0321722
AT5G67480	Chr5:26926550-26933352	WT	flk-2	27.5914	48.5265	0.814554	1	2.61611	5e-05	0.00113391
AT2G28900	Chr2:12414107-12415661	WT	flk-2	121.852	215.773	0.824383	1	3.84038	5e-05	0.00113391
AT2G37950	Chr2:15882294-15884013	WT	flk-2	3.78264	6.71096	0.827125	1	2.38564	5e-05	0.00113391
AT1G12845	Chr1:4378831-4379607	WT	flk-2	12.3944	22.0103	0.828488	1	2.86784	5e-05	0.00113391
AT1G80440	Chr1:30241451-30243176	WT	flk-2	27.8889	49.639	0.831784	1	3.48744	5e-05	0.00113391
AT1G75960	Chr1:28517938-28519938	WT	flk-2	2.86348	5.09675	0.83181	1	2.63398	5e-05	0.00113391
AT2G43530	Chr2:18070109-18070523	WT	flk-2	104.926	186.973	0.833456	1	2.58654	5e-05	0.00113391
AT3G53800	Chr3:19930797-19932961	WT	flk-2	18.4105	32.8078	0.833513	1	3.61293	5e-05	0.00113391
AT5G60780	Chr5:24450744-24452964	WT	flk-2	1.1455	2.04483	0.836008	1	1.96468	0.0012	0.0171359
AT1G22190	Chr1:7835780-7837411	WT	flk-2	24.0687	43.006	0.837381	1	3.61189	5e-05	0.00113391
AT4G26370	Chr4:13333651-13336231	WT	flk-2	26.7084	47.7413	0.837944	1	3.81122	5e-05	0.00113391
AT3G20440	Chr3:7121061-7130477	WT	flk-2	3.67306	6.57375	0.839734	1	2.56918	5e-05	0.00113391
AT5G43620	Chr5:17522485-17524003	WT	flk-2	1.80294	3.22682	0.839764	1	2.05599	0.00075	0.0116381
AT3G23170	Chr3:8267919-8268961	WT	flk-2	18.5241	33.171	0.840523	1	3.39635	5e-05	0.00113391
AT1G17420	Chr1:5977322-5981521	WT	flk-2	5.15871	9.25646	0.843448	1	3.46396	5e-05	0.00113391
AT3G62720	Chr3:23201031-23202988	WT	flk-2	10.765	19.3188	0.843654	1	3.44474	5e-05	0.00113391
AT1G18740	Chr1:6463848-6465476	WT	flk-2	16.1783	29.066	0.84527	1	3.57105	5e-05	0.00113391
AT5G15970	Chr5:5211718-5212743	WT	flk-2	203.557	366.213	0.847249	1	3.94288	5e-05	0.00113391
AT1G51090	Chr1:18932765-18934049	WT	flk-2	4.68029	8.43222	0.849314	1	2.47789	5e-05	0.00113391
AT3G25770	Chr3:9406668-9408071	WT	flk-2	273.083	492.751	0.851516	1	4.0025	5e-05	0.00113391
AT1G22570	Chr1:7976423-7978810	WT	flk-2	3.48379	6.29198	0.852857	1	2.85412	5e-05	0.00113391
AT3G20810	Chr3:7275644-7278420	WT	flk-2	25.3862	45.8628	0.853278	1	3.86735	5e-05	0.00113391
AT4G08555	Chr4:5448048-5448638	WT	flk-2	8.7659	15.8368	0.853303	1	2.3421	0.0001	0.0021168
AT1G25560	Chr1:8981555-8983314	WT	flk-2	36.3705	65.7293	0.853769	1	3.57616	5e-05	0.00113391
AT5G64860	Chr5:25925172-25928879	WT	flk-2	23.1559	42.0977	0.862365	1	3.94725	5e-05	0.00113391
AT3G13270	Chr3:4285850-4288332	WT	flk-2	0.817471	1.48692	0.863091	1	1.71528	0.0044	0.047715
AT5G26220	Chr5:9162968-9164884	WT	flk-2	6.63859	12.1227	0.86876	1	2.88388	5e-05	0.00113391
AT5G19120	Chr5:6414487-6415907	WT	flk-2	38.4921	70.3354	0.86969	1	3.70841	5e-05	0.00113391
AT3G06890	Chr3:2176787-2177616	WT	flk-2	3.77237	6.89568	0.870221	1	2.15717	0.00035	0.00619816
AT1G30040	Chr1:10537456-10540044	WT	flk-2	2.00011	3.66256	0.872774	1	2.41002	0.00015	0.00301537
AT1G11050	Chr1:3681678-3684169	WT	flk-2	8.23411	15.08	0.872947	1	3.66231	5e-05	0.00113391
AT5G28630	Chr5:10636611-10637384	WT	flk-2	2.26084	4.16258	0.88062	1	1.74336	0.00435	0.047302
AT2G24945	Chr2:10610832-10612232	WT	flk-2	4.38377	8.08762	0.883542	1	2.82871	5e-05	0.00113391
AT5G14960	Chr5:4843854-4846664	WT	flk-2	1.90406	3.52192	0.887282	1	1.90792	0.0013	0.0182586
AT2G36780	Chr2:15417363-15419391	WT	flk-2	0.691875	1.2827	0.890602	1	1.75395	0.00305	0.0358775
AT3G16510	Chr3:5616800-5618322	WT	flk-2	3.3672	6.26664	0.896143	1	2.70396	5e-05	0.00113391
AT2G01180	Chr2:106620-108829	WT	flk-2	12.9887	24.2143	0.898603	1	3.29564	5e-05	0.00113391
AT3G15210	Chr3:5121302-5122562	WT	flk-2	23.799	44.3877	0.899262	1	3.80031	5e-05	0.00113391
AT3G18145	Chr3:6214930-6217774	WT	flk-2	1.07617	2.01348	0.903794	1	1.91335	0.0011	0.0159467
AT4G01970	Chr4:853921-857401	WT	flk-2	0.466042	0.872453	0.904616	1	1.77913	0.0027	0.0326471
AT1G69830	Chr1:26288227-26293173	WT	flk-2	33.9949	63.6998	0.90597	1	4.21824	5e-05	0.00113391
AT3G54810	Chr3:20296129-20298827	WT	flk-2	26.7244	50.1409	0.907827	1	4.02899	5e-05	0.00113391
AT3G49530	Chr3:18362442-18364959	WT	flk-2	18.5387	35.0091	0.917191	1	3.99266	5e-05	0.00113391
AT5G23240	Chr5:7825799-7828729	WT	flk-2	51.2776	96.9496	0.918906	1	4.17529	5e-05	0.00113391
AT3G59080	Chr3:21836405-21838620	WT	flk-2	5.05377	9.55798	0.919345	1	3.37294	5e-05	0.00113391
AT1G09070	Chr1:2927501-2929107	WT	flk-2	72.2713	136.91	0.921729	1	4.07539	5e-05	0.00113391
AT1G61120	Chr1:22523634-22528836	WT	flk-2	1.43171	2.7136	0.922463	1	2.62356	5e-05	0.00113391
AT3G46970	Chr3:17301393-17310068	WT	flk-2	73.1979	138.738	0.922494	1	4.14793	5e-05	0.00113391
AT4G22513	Chr4:11854795-11857417	WT	flk-2	115.36	219.143	0.925735	1	2.77592	5e-05	0.00113391
AT4G27652	Chr4:13809778-13810462	WT	flk-2	8.68247	16.5066	0.926866	1	2.72622	5e-05	0.00113391
AT1G35210	Chr1:12896581-12897675	WT	flk-2	3.26545	6.25761	0.938331	1	2.38836	0.0002	0.00385965
AT4G17500	Chr4:9759202-9760391	WT	flk-2	23.3032	44.6565	0.938344	1	3.78403	5e-05	0.00113391
AT1G76720	Chr1:28794143-28800402	WT	flk-2	1.59184	3.08044	0.952444	1	3.18051	5e-05	0.00113391
AT1G76590	Chr1:28740539-28742231	WT	flk-2	6.00033	11.6366	0.955562	1	3.36687	5e-05	0.00113391
AT1G17460	Chr1:5998764-6002732	WT	flk-2	2.14651	4.16464	0.956201	1	2.92579	5e-05	0.00113391
AT3G57450	Chr3:21261045-21262763	WT	flk-2	14.6469	28.5041	0.960571	1	3.99733	5e-05	0.00113391
AT2G29170	Chr2:12541649-12542465	WT	flk-2	10.5835	20.6279	0.96278	1	3.12416	5e-05	0.00113391
AT1G08955	Chr1:7765703-7766679	WT	flk-2	1.35001	2.64162	0.968453	1	1.8144	0.0035	0.0398781
AT5G49450	Chr5:20051828-20052735	WT	flk-2	9.38375	18.388	0.970527	1	3.29187	5e-05	0.00113391
AT5G67300	Chr5:26854021-26857086	WT	flk-2	37.3558	73.3317	0.973106	1	4.29039	5e-05	0.00113391
AT2G14620	Chr2:6244771-6246279	WT	flk-2	1.5557	3.05676	0.974437	1	2.16572	0.00045	0.0076244
AT5G58430	Chr5:23621151-23623543	WT	flk-2	22.8113	44.8234	0.974501	1	4.332	5e-05	0.00113391
AT5G36910	Chr5:14561742-14562863	WT	flk-2	12.2409	24.0884	0.97663	1	3.59152	5e-05	0.00113391
AT2G26530	Chr2:11282662-11284272	WT	flk-2	10.1349	20.0643	0.985307	1	3.83015	5e-05	0.00113391
AT1G19180	Chr1:6621776-6623668	WT	flk-2	17.7108	35.0773	0.985909	1	4.1665	5e-05	0.00113391
AT1G17380	Chr1:5955154-5957511	WT	flk-2	1.56616	3.10487	0.987301	1	2.28859	0.00015	0.00301537
AT2G15890	Chr2:6920368-6922161	WT	flk-2	56.6092	112.362	0.98905	1	4.56435	5e-05	0.00113391
AT1G32640	Chr1:11797329-11801407	WT	flk-2	18.3987	36.5329	0.98959	1	4.35097	5e-05	0.00113391
AT5G23360	Chr5:7861736-7862746	WT	flk-2	2.21411	4.40691	0.993039	1	2.27107	0.0003	0.00545405
AT2G21660	Chr2:9265083-9266557	WT	flk-2	641.258	1277.09	0.993878	1	4.42352	5e-05	0.00113391
AT5G47240	Chr5:19183522-19185644	WT	flk-2	10.8716	21.685	0.996139	1	4.10577	5e-05	0.00113391
AT4G30650	Chr4:14954203-14955114	WT	flk-2	118.638	236.66	0.996252	1	4.63067	5e-05	0.00113391
AT1G69890	Chr1:26323085-26324946	WT	flk-2	6.72511	13.4209	0.996847	1	3.69275	5e-05	0.00113391
AT3G14440	Chr3:4831285-4834015	WT	flk-2	1.24175	2.48105	0.998571	1	2.75578	5e-05	0.00113391
AT4G01950	Chr4:844341-846814	WT	flk-2	20.0805	40.1932	1.00116	1	4.39412	5e-05	0.00113391
AT4G32480	Chr4:15676239-15677977	WT	flk-2	10.5192	21.1427	1.00713	1	3.78186	5e-05	0.00113391
AT1G01580	Chr1:208994-213082	WT	flk-2	4.6876	9.42769	1.00806	1	3.8994	5e-05	0.00113391
AT1G43605	Chr1:16416061-16417928	WT	flk-2	2.16399	4.35535	1.0091	1	2.11495	0.0005	0.00831241
AT3G49570	Chr3:18372403-18373147	WT	flk-2	11.2013	22.5535	1.00969	1	3.31354	5e-05	0.00113391
AT4G19690	Chr4:10707343-10709015	WT	flk-2	14.814	29.8284	1.00973	1	4.21421	5e-05	0.00113391
AT4G30120	Chr4:14730214-14733628	WT	flk-2	0.509991	1.03018	1.01435	1	2.02648	0.00115	0.0165584
AT5G06320	Chr5:1928342-1931782	WT	flk-2	88.0206	177.927	1.01538	1	4.33366	5e-05	0.00113391
AT5G47330	Chr5:19206828-19208998	WT	flk-2	2.03519	4.11663	1.0163	1	2.71124	5e-05	0.00113391
AT5G52390	Chr5:21263896-21265460	WT	flk-2	1.94006	3.95234	1.02661	1	2.40497	5e-05	0.00113391
AT5G47220	Chr5:19171642-19172956	WT	flk-2	22.4974	45.8897	1.02842	1	4.23943	5e-05	0.00113391
AT5G26270	Chr5:9206374-9208136	WT	flk-2	4.75905	9.7148	1.02951	1	3.00454	5e-05	0.00113391
AT1G07050	Chr1:2163574-2165261	WT	flk-2	26.693	54.5661	1.03154	1	4.26877	5e-05	0.00113391
AT1G19770	Chr1:6832324-6836633	WT	flk-2	56.8624	116.427	1.03388	1	4.53611	5e-05	0.00113391
AT1G05575	Chr1:1661407-1662259	WT	flk-2	3.67919	7.54641	1.0364	1	2.32508	0.00015	0.00301537
AT1G74450	Chr1:27982452-27984280	WT	flk-2	7.26655	14.9124	1.03717	1	4.01648	5e-05	0.00113391
AT4G33980	Chr4:16282280-16285229	WT	flk-2	6.91504	14.2338	1.04151	1	3.7656	5e-05	0.00113391
AT5G06770	Chr5:2090691-2093001	WT	flk-2	13.2639	27.3133	1.0421	1	4.07176	5e-05	0.00113391
AT2G26020	Chr2:11089122-11089805	WT	flk-2	14.8568	30.6429	1.04442	1	3.47274	5e-05	0.00113391
AT2G20835	Chr2:8970885-8971339	WT	flk-2	3.88388	8.01534	1.04527	1	1.86946	0.00225	0.028331
AT5G52050	Chr5:21138702-21140876	WT	flk-2	3.14233	6.48647	1.0456	1	3.4219	5e-05	0.00113391
AT3G02480	Chr3:512219-513036	WT	flk-2	4.67589	9.67917	1.04964	1	2.18708	0.0003	0.00545405
AT1G32928	Chr1:11931148-11931801	WT	flk-2	10.531	21.8261	1.0514	1	3.16312	5e-05	0.00113391
AT3G46600	Chr3:17157584-17162475	WT	flk-2	34.2625	71.1946	1.05514	1	3.2544	5e-05	0.00113391
AT3G61190	Chr3:22650158-22651636	WT	flk-2	2.31968	4.85482	1.06549	1	2.54324	5e-05	0.00113391
AT5G59820	Chr5:24102813-24103794	WT	flk-2	7.66603	16.1076	1.07119	1	3.4911	5e-05	0.00113391
AT2G42170	Chr2:17577713-17580397	WT	flk-2	1.86517	3.9256	1.0736	1	2.64729	5e-05	0.00113391
AT2G33830	Chr2:14308753-14310608	WT	flk-2	99.6882	209.93	1.07441	1	4.83893	5e-05	0.00113391
AT4G27657	Chr4:13812988-13813701	WT	flk-2	11.3779	24.0513	1.07989	1	3.48052	5e-05	0.00113391
AT1G32350	Chr1:11666885-11668690	WT	flk-2	1.34536	2.85639	1.0862	1	2.35285	0.0002	0.00385965
AT3G29000	Chr3:11005637-11006514	WT	flk-2	3.38362	7.21826	1.09308	1	2.68919	5e-05	0.00113391
AT2G23810	Chr2:10135604-10137595	WT	flk-2	58.4123	124.929	1.09677	1	4.84062	5e-05	0.00113391
AT1G68050	Chr1:25508638-25514601	WT	flk-2	6.78076	14.5113	1.09766	1	2.24166	5e-05	0.00113391
AT1G68840	Chr1:25880154-25882222	WT	flk-2	57.726	123.597	1.09835	1	4.44999	5e-05	0.00113391
AT3G48360	Chr3:17907766-17910738	WT	flk-2	54.8773	119.448	1.1221	1	4.91648	5e-05	0.00113391
AT5G45830	Chr5:18589417-18591506	WT	flk-2	0.68295	1.48856	1.12406	1	1.66084	0.0032	0.0372466
AT3G10020	Chr3:3090805-3091922	WT	flk-2	55.1406	121.107	1.13509	1	4.31581	5e-05	0.00113391
AT1G56240	Chr1:21056098-21057815	WT	flk-2	1.35976	2.99794	1.14062	1	2.43586	0.00025	0.00468206
AT2G15090	Chr2:6542165-6544118	WT	flk-2	23.4063	51.8469	1.14736	1	5.13643	5e-05	0.00113391
AT3G57530	Chr3:21296456-21299704	WT	flk-2	22.0657	48.898	1.14797	1	5.11883	5e-05	0.00113391
AT1G73500	Chr1:27639090-27640643	WT	flk-2	20.4719	45.609	1.15567	1	4.58932	5e-05	0.00113391
AT2G35637	Chr2:14982533-14984339	WT	flk-2	1.27632	2.8504	1.15918	1	2.38259	0.00025	0.00468206
AT5G24470	Chr5:8356203-8358546	WT	flk-2	9.74524	21.8569	1.16532	1	4.80287	5e-05	0.00113391
AT3G06690	Chr3:2115425-2116825	WT	flk-2	2.90044	6.50961	1.1663	1	2.54822	0.0001	0.0021168
AT5G20230	Chr5:6826364-6827748	WT	flk-2	8.90542	19.9892	1.16647	1	4.13536	5e-05	0.00113391
AT5G27420	Chr5:9683987-9685742	WT	flk-2	6.48928	14.6402	1.1738	1	4.24315	5e-05	0.00113391
AT1G13260	Chr1:4542167-4543970	WT	flk-2	21.0634	47.5331	1.17419	1	4.87708	5e-05	0.00113391
AT3G16720	Chr3:5692606-5694181	WT	flk-2	13.5878	30.727	1.17719	1	4.82185	5e-05	0.00113391
AT5G59550	Chr5:23998163-24000166	WT	flk-2	13.9193	31.4992	1.17823	1	4.85932	5e-05	0.00113391
AT1G19380	Chr1:6697873-6698858	WT	flk-2	9.14179	20.7423	1.18202	1	3.94404	5e-05	0.00113391
AT5G50450	Chr5:20543224-20544857	WT	flk-2	8.25248	18.7595	1.18472	1	4.5446	5e-05	0.00113391
AT1G11210	Chr1:3755667-3756998	WT	flk-2	6.61355	15.0545	1.1867	1	4.12387	5e-05	0.00113391
AT1G32920	Chr1:11928756-11929993	WT	flk-2	38.4952	87.825	1.18995	1	4.83898	5e-05	0.00113391
AT3G46090	Chr3:16925880-16926883	WT	flk-2	3.0031	6.85415	1.19053	1	2.95558	5e-05	0.00113391
AT5G10695	Chr5:3377651-3378901	WT	flk-2	8.23911	19.0875	1.21207	1	2.1422	0.00065	0.0103341
AT4G08950	Chr4:5740218-5741591	WT	flk-2	37.327	86.5549	1.2134	1	5.20177	5e-05	0.00113391
AT5G43890	Chr5:17648575-17650375	WT	flk-2	0.630003	1.46416	1.21664	1	2.27301	0.0008	0.0122563
AT2G30020	Chr2:12814270-12816360	WT	flk-2	7.99925	18.5999	1.21736	1	4.79767	5e-05	0.00113391
AT5G62360	Chr5:25040539-25041504	WT	flk-2	14.9414	34.9041	1.22408	1	4.84286	5e-05	0.00113391
AT3G46620	Chr3:17178446-17180559	WT	flk-2	14.2852	33.3998	1.22532	1	5.09137	5e-05	0.00113391
AT5G54490	Chr5:22121018-22122122	WT	flk-2	5.56333	13.0343	1.22829	1	3.68979	5e-05	0.00113391
AT4G37990	Chr4:17855636-17857878	WT	flk-2	2.01112	4.72979	1.23378	1	3.38919	5e-05	0.00113391
AT2G20670	Chr2:8911859-8913747	WT	flk-2	31.6768	75.7888	1.25856	1	5.21053	5e-05	0.00113391
AT3G55970	Chr3:20766734-20769410	WT	flk-2	1.07754	2.58355	1.26161	1	2.63188	0.0002	0.00385965
AT1G52100	Chr1:19383077-19385602	WT	flk-2	3.17155	7.62075	1.26474	1	3.9452	5e-05	0.00113391
AT1G52890	Chr1:19696922-19698482	WT	flk-2	1.53208	3.68336	1.26553	1	2.8592	5e-05	0.00113391
AT2G45570	Chr2:18779320-18781973	WT	flk-2	0.417844	1.0081	1.2706	1	2.23907	0.00045	0.0076244
AT5G37770	Chr5:14997167-14999619	WT	flk-2	43.472	105.199	1.27497	1	5.35584	5e-05	0.00113391
AT5G42900	Chr5:17197640-17199910	WT	flk-2	11.8291	28.8936	1.28841	1	5.00646	5e-05	0.00113391
AT3G27250	Chr3:10061008-10062870	WT	flk-2	0.573764	1.40289	1.28987	1	2.35279	0.00015	0.00301537
AT1G56300	Chr1:21075261-21080423	WT	flk-2	11.6843	28.5996	1.29143	1	4.13031	5e-05	0.00113391
AT1G72950	Chr1:27443938-27445997	WT	flk-2	0.568153	1.40055	1.30164	1	2.19432	0.0009	0.0134827
AT1G72910	Chr1:27435305-27437192	WT	flk-2	24.9915	61.6626	1.30296	1	5.29846	5e-05	0.00113391
AT1G61340	Chr1:22628263-22630020	WT	flk-2	4.11627	10.1598	1.30347	1	3.62975	5e-05	0.00113391
AT2G42530	Chr2:17704740-17710433	WT	flk-2	20.5279	50.8195	1.3078	1	3.71716	5e-05	0.00113391
AT1G73530	Chr1:27643608-27645525	WT	flk-2	25.0192	62.4236	1.31906	1	5.59709	5e-05	0.00113391
AT1G15520	Chr1:5331857-5338326	WT	flk-2	1.78689	4.46417	1.32094	1	4.69203	5e-05	0.00113391
AT2G25735	Chr2:10974654-10975916	WT	flk-2	3.7498	9.49548	1.34043	1	3.96856	5e-05	0.00113391
AT2G40140	Chr2:16771996-16774734	WT	flk-2	22.9584	60.0893	1.38809	1	5.87743	5e-05	0.00113391
AT1G76470	Chr1:28689765-28691659	WT	flk-2	0.547146	1.43529	1.39134	1	2.27167	0.0009	0.0134827
AT1G72520	Chr1:27308512-27312756	WT	flk-2	2.77397	7.38892	1.41341	1	5.07785	5e-05	0.00113391
AT3G15450	Chr3:5212983-5216261	WT	flk-2	74.8893	200.987	1.42427	1	5.17472	5e-05	0.00113391
AT5G17350	Chr5:5718497-5719608	WT	flk-2	1.87074	5.03842	1.42936	1	3.2486	5e-05	0.00113391
AT2G38470	Chr2:16108234-16111911	WT	flk-2	28.6988	77.5469	1.43408	1	5.77306	5e-05	0.00113391
AT5G47230	Chr5:19179880-19181182	WT	flk-2	10.1771	27.5497	1.43671	1	5.28532	5e-05	0.00113391
AT5G04340	Chr5:1216057-1217362	WT	flk-2	10.8954	29.5115	1.43756	1	5.33216	5e-05	0.00113391
AT3G44260	Chr3:15952007-15953346	WT	flk-2	21.0482	58.0651	1.46397	1	5.4734	5e-05	0.00113391
AT1G23710	Chr1:8385187-8386522	WT	flk-2	12.4924	35.2035	1.49466	1	5.79176	5e-05	0.00113391
AT2G42540	Chr2:17710440-17712330	WT	flk-2	53.5582	152.053	1.50539	1	5.91565	5e-05	0.00113391
AT1G21910	Chr1:7696426-7697831	WT	flk-2	5.02585	14.4682	1.52545	1	5.03156	5e-05	0.00113391
AT5G66650	Chr5:26603002-26607012	WT	flk-2	1.40075	4.03378	1.52593	1	4.95249	5e-05	0.00113391
AT1G14250	Chr1:4868345-4871488	WT	flk-2	13.997	40.4595	1.53136	1	6.73672	5e-05	0.00113391
AT1G65390	Chr1:24292371-24294740	WT	flk-2	0.619703	1.80639	1.54346	1	2.5891	5e-05	0.00113391
AT1G35513	Chr1:13076663-13077590	WT	flk-2	1.32309	3.89966	1.55944	1	2.06176	0.0004	0.00693877
AT1G66090	Chr1:24602032-24604763	WT	flk-2	4.35207	13.0953	1.58927	1	5.31592	5e-05	0.00113391
AT1G25400	Chr1:8911095-8912822	WT	flk-2	7.11064	21.3992	1.58951	1	5.5277	5e-05	0.00113391
AT3G61930	Chr3:22935509-22936253	WT	flk-2	0.678888	2.04776	1.5928	1	2.05667	0.0029	0.0344491
AT3G56880	Chr3:21059784-21061247	WT	flk-2	29.3318	88.6195	1.59516	1	6.72642	5e-05	0.00113391
AT1G72940	Chr1:27441980-27443859	WT	flk-2	8.92265	26.9969	1.59725	1	6.16352	5e-05	0.00113391
AT4G29610	Chr4:14517392-14518519	WT	flk-2	1.07882	3.29676	1.61159	1	3.10762	5e-05	0.00113391
AT1G52040	Chr1:19350313-19352791	WT	flk-2	7.77428	24.2128	1.63899	1	6.61652	5e-05	0.00113391
AT5G65070	Chr5:25992192-25996202	WT	flk-2	1.10448	3.44589	1.6415	1	2.78352	5e-05	0.00113391
AT1G69710	Chr1:26222003-26226664	WT	flk-2	0.19265	0.607647	1.65725	1	2.71764	0.0001	0.0021168
AT4G27280	Chr4:13663414-13664621	WT	flk-2	23.6435	76.5339	1.69466	1	6.51834	5e-05	0.00113391
AT2G43920	Chr2:18189003-18191348	WT	flk-2	17.3423	56.9373	1.71508	1	7.18372	5e-05	0.00113391
AT2G39650	Chr2:16527729-16529494	WT	flk-2	4.17641	13.7449	1.71856	1	5.67309	5e-05	0.00113391
AT1G28370	Chr1:9955773-9956980	WT	flk-2	4.05247	13.4359	1.72922	1	5.16085	5e-05	0.00113391
AT4G01250	Chr4:522529-524249	WT	flk-2	3.07241	10.4155	1.76128	1	5.11144	5e-05	0.00113391
AT5G59310	Chr5:23924989-23925957	WT	flk-2	2.56456	8.89696	1.7946	1	3.93375	5e-05	0.00113391
AT4G08040	Chr4:4886961-4889224	WT	flk-2	0.907466	3.1649	1.80224	1	4.05139	5e-05	0.00113391
AT5G45630	Chr5:18505535-18506382	WT	flk-2	1.02577	3.61718	1.81815	1	2.99835	5e-05	0.00113391
AT4G03475	Chr4:17944555-17947079	WT	flk-2	0.521179	1.83816	1.81841	1	2.54162	0.001	0.0147243
AT1G57990	Chr1:21441178-21443036	WT	flk-2	14.459	52.2183	1.85259	1	7.59132	5e-05	0.00113391
AT3G10930	Chr3:3420080-3420932	WT	flk-2	2.57451	9.30285	1.85338	1	4.26085	5e-05	0.00113391
AT5G08250	Chr5:2653553-2655870	WT	flk-2	0.479203	1.7498	1.86848	1	3.23648	5e-05	0.00113391
AT3G50060	Chr3:18557606-18559326	WT	flk-2	11.8034	44.1094	1.90188	1	7.21098	5e-05	0.00113391
AT4G11280	Chr4:6863978-6866116	WT	flk-2	15.4856	58.0988	1.90758	1	7.58044	5e-05	0.00113391
AT2G40000	Chr2:16700489-16702336	WT	flk-2	44.3964	167.136	1.91251	1	7.38917	5e-05	0.00113391
AT5G61600	Chr5:24766343-24767732	WT	flk-2	20.0561	76.405	1.92962	1	7.0542	5e-05	0.00113391
AT1G27730	Chr1:9648020-9649323	WT	flk-2	18.0836	70.1073	1.95488	1	7.09107	5e-05	0.00113391
AT2G44840	Chr2:18495214-18496327	WT	flk-2	1.69586	6.59208	1.95872	1	4.41644	5e-05	0.00113391
AT1G02660	Chr1:571825-575085	WT	flk-2	2.22865	8.72921	1.96968	1	6.73182	5e-05	0.00113391
AT2G39030	Chr2:16298109-16299205	WT	flk-2	2.12179	8.32377	1.97196	1	4.92516	5e-05	0.00113391
AT1G72920	Chr1:27437898-27439209	WT	flk-2	9.65511	38.0112	1.97706	1	7.08084	5e-05	0.00113391
AT4G17490	Chr4:9752823-9754161	WT	flk-2	6.92618	27.778	2.00381	1	6.95772	5e-05	0.00113391
AT1G18300	Chr1:6299668-6301139	WT	flk-2	5.27486	21.1835	2.00574	1	6.43944	5e-05	0.00113391
AT3G51180	Chr3:19013388-19016347	WT	flk-2	1.44088	5.94991	2.04592	1	5.93678	5e-05	0.00113391
AT5G46710	Chr5:18950842-18954692	WT	flk-2	7.55481	31.4163	2.05604	1	3.09304	5e-05	0.00113391
AT2G38240	Chr2:16012534-16014991	WT	flk-2	0.294621	1.24242	2.07622	1	2.88789	0.00025	0.00468206
AT1G76600	Chr1:28746832-28747848	WT	flk-2	9.18418	39.1409	2.09145	1	7.29145	5e-05	0.00113391
AT3G04640	Chr3:1260905-1261683	WT	flk-2	9.97817	43.1284	2.11179	1	6.55125	5e-05	0.00113391
AT2G29470	Chr2:12628421-12629640	WT	flk-2	0.289608	1.2744	2.13764	1	2.38187	0.0015	0.0205148
AT1G76650	Chr1:28766749-28768138	WT	flk-2	4.90457	21.6725	2.14367	1	5.69923	5e-05	0.00113391
AT4G13395	Chr4:7785427-7786161	WT	flk-2	2.39572	10.6984	2.15886	1	4.48516	5e-05	0.00113391
AT1G73540	Chr1:27645551-27646743	WT	flk-2	15.7901	70.6338	2.16134	1	8.24005	5e-05	0.00113391
AT1G25098	Chr1:8811732-8815962	WT	flk-2	8.77858	41.3259	2.23499	1	6.12403	5e-05	0.00113391
AT1G80840	Chr1:30383560-30387602	WT	flk-2	5.13686	24.954	2.28031	1	3.10823	0.00265	0.0321722
AT4G37610	Chr4:17668950-17672353	WT	flk-2	14.3103	70.11	2.29257	1	7.01691	5e-05	0.00113391
AT3G55980	Chr3:20776219-20778952	WT	flk-2	21.4023	107.848	2.33317	1	9.40431	5e-05	0.00113391
AT1G35140	Chr1:12851982-12853235	WT	flk-2	3.26242	17.9975	2.46378	1	7.36354	5e-05	0.00113391
AT1G07135	Chr1:2189876-2190784	WT	flk-2	12.91	72.1835	2.48318	1	8.69817	5e-05	0.00113391
AT1G74930	Chr1:28143850-28145058	WT	flk-2	1.71283	10.6903	2.64185	1	5.91844	5e-05	0.00113391
AT5G57560	Chr5:23307005-23308680	WT	flk-2	14.2529	98.8703	2.79428	1	10.9235	5e-05	0.00113391
AT4G24570	Chr4:12686458-12687650	WT	flk-2	8.66615	69.7766	3.00928	1	10.4657	5e-05	0.00113391
AT5G45340	Chr5:18368531-18371021	WT	flk-2	2.19197	18.3839	3.06814	1	9.48016	5e-05	0.00113391
AT4G27654	Chr4:13811611-13812126	WT	flk-2	0.421647	3.84377	3.18841	1	2.45354	0.00065	0.0103341
AT4G25470	Chr4:13015249-13016235	WT	flk-2	0.504879	6.17339	3.61205	1	5.21731	5e-05	0.00113391
AT4G29780	Chr4:14579562-14582057	WT	flk-2	2.38774	30.5393	3.67695	1	12.1822	5e-05	0.00113391
AT5G10140	Chr5:3173370-3179600	WT	flk-2	1.92552	27.1471	3.81748	1	9.41176	5e-05	0.00113391
AT4G25490	Chr4:13021779-13022996	WT	flk-2	0.0620061	1.76783	4.83343	1	2.54877	0.0026	0.0317028
AT5G35935	Chr5:14083387-14089891	WT	flk-2	0.083427	2.84772	5.09315	1	8.76335	5e-05	0.00113391
AT1G03880	Chr1:985750-988146	WT	flk-2	6.32123	0	-inf	1	-nan	5e-05	0.00113391
AT2G21490	Chr2:9205989-9207125	WT	flk-2	1.03879	0	-inf	1	-nan	5e-05	0.00113391
AT2G28755	Chr2:12334018-12334788	WT	flk-2	1.01195	0	-inf	1	-nan	0.0002	0.00385965
AT3G06962	Chr3:2197122-2197332	WT	flk-2	3.50916	0	-inf	1	-nan	0.00135	0.018834
AT3G22640	Chr3:8011723-8013941	WT	flk-2	1.43744	0	-inf	1	-nan	5e-05	0.00113391
AT3G32043	Chr3:13053129-13058318	WT	flk-2	1.48463	0	-inf	1	-nan	5e-05	0.00113391
AT4G21020	Chr4:11228186-11229616	WT	flk-2	0.945771	0	-inf	1	-nan	5e-05	0.00113391
AT4G26740	Chr4:13473515-13475371	WT	flk-2	1.3147	0	-inf	1	-nan	5e-05	0.00113391
AT4G27140	Chr4:13607328-13608031	WT	flk-2	16.1076	0	-inf	1	-nan	5e-05	0.00113391
AT4G27150	Chr4:13609340-13610075	WT	flk-2	27.0971	0	-inf	1	-nan	5e-05	0.00113391
AT4G27160	Chr4:13611795-13612563	WT	flk-2	22.5119	0	-inf	1	-nan	5e-05	0.00113391
AT4G27170	Chr4:13613595-13614283	WT	flk-2	33.4192	0	-inf	1	-nan	5e-05	0.00113391
AT5G26070	Chr5:9106340-9106787	WT	flk-2	0.897479	0	-inf	1	-nan	5e-05	0.00113391
AT5G45690	Chr5:18534998-18536316	WT	flk-2	1.07997	0	-inf	1	-nan	5e-05	0.00113391
AT5G54740	Chr5:22238357-22239187	WT	flk-2	14.3394	0	-inf	1	-nan	5e-05	0.00113391
AT4G36795	Chr4:17338870-17339161	WT	flk-2	0	2.40684	inf	1	-nan	0.0015	0.0205148

## Sheet: Table S2 WT vs hos5
Table S2 Differentially expressed genes in flk, hos5 and flk hos5
DEGs	WT(Col-0) vs hos5-5
gene_id	locus	sample_1	sample_2	value_1	value_2	log2(fold_change)		test_stat	p_value	q_value
AT1G25098	Chr1:8811732-8815962	WT	hos5-5	8.77858	0.85688	-3.35682	-1	-5.26932	5e-05	0.00113391
AT5G50680	Chr5:20618732-20621103	WT	hos5-5	1.2623	0.220051	-2.52015	-1	-2.40235	0.00015	0.00301537
AT5G38930	Chr5:15585027-15586029	WT	hos5-5	9.68009	2.15143	-2.16972	-1	-5.08943	5e-05	0.00113391
AT1G45201	Chr1:17123784-17129223	WT	hos5-5	182.907	40.7647	-2.16572	-1	-10.0942	5e-05	0.00113391
AT3G17520	Chr3:5999173-6000447	WT	hos5-5	1.49111	0.335473	-2.15211	-1	-2.80666	0.00035	0.00619816
AT5G35940	Chr5:14090573-14093007	WT	hos5-5	3.35221	0.790427	-2.08441	-1	-4.38865	5e-05	0.00113391
AT1G52100	Chr1:19383077-19385602	WT	hos5-5	3.17155	0.804206	-1.97955	-1	-4.14543	5e-05	0.00113391
AT4G17470	Chr4:9742349-9744867	WT	hos5-5	8.78069	2.40542	-1.86805	-1	-5.08457	5e-05	0.00113391
AT4G21326	Chr4:11345871-11349759	WT	hos5-5	4.80142	1.42356	-1.75395	-1	-5.5942	5e-05	0.00113391
AT3G46880	Chr3:17265233-17266266	WT	hos5-5	5.18025	1.59764	-1.69708	-1	-2.21793	0.00095	0.0141114
AT2G26220	Chr2:11159480-11162392	WT	hos5-5	4.2602	1.37303	-1.63355	-1	-4.14388	5e-05	0.00113391
AT1G12805	Chr1:4366576-4367136	WT	hos5-5	7.75137	2.51028	-1.6266	-1	-2.98776	5e-05	0.00113391
AT5G42600	Chr5:17053452-17058245	WT	hos5-5	0.674016	0.219633	-1.61769	-1	-2.49104	0.00035	0.00619816
AT4G19430	Chr4:10598370-10599182	WT	hos5-5	6.88116	2.26432	-1.60357	-1	-3.5029	5e-05	0.00113391
AT4G33560	Chr4:16135156-16135921	WT	hos5-5	15.0571	5.11599	-1.55736	-1	-4.31155	5e-05	0.00113391
AT2G12460	Chr2:5045951-5047581	WT	hos5-5	0.76102	0.264815	-1.52295	-1	-1.9425	0.00315	0.0368249
AT2G17850	Chr2:7760004-7760839	WT	hos5-5	4.61755	1.67034	-1.46699	-1	-2.06522	0.00125	0.0176958
AT5G01320	Chr5:129262-131687	WT	hos5-5	0.974292	0.367483	-1.40668	-1	-2.35382	0.00035	0.00619816
AT5G59310	Chr5:23924989-23925957	WT	hos5-5	2.56456	0.974166	-1.39647	-1	-2.22285	0.0008	0.0122563
AT4G22517	Chr4:11854795-11857417	WT	hos5-5	171.833	66.0075	-1.3803	-1	-4.04671	5e-05	0.00113391
AT5G19470	Chr5:6566270-6568806	WT	hos5-5	2.83349	1.09406	-1.37288	-1	-2.77192	5e-05	0.00113391
AT3G27660	Chr3:10243243-10245023	WT	hos5-5	5.19016	2.07203	-1.32473	-1	-2.72159	5e-05	0.00113391
AT1G73870	Chr1:27778983-27780809	WT	hos5-5	28.0805	11.2134	-1.32435	-1	-5.62138	5e-05	0.00113391
AT3G43190	Chr3:15179009-15184105	WT	hos5-5	12.4694	5.02203	-1.31205	-1	-5.16876	5e-05	0.00113391
AT1G61120	Chr1:22523634-22528836	WT	hos5-5	1.43171	0.577909	-1.30883	-1	-2.9054	5e-05	0.00113391
AT3G03480	Chr3:828234-829926	WT	hos5-5	1.65354	0.679757	-1.28247	-1	-2.37412	0.00015	0.00301537
AT1G43800	Chr1:16577520-16579722	WT	hos5-5	21.5978	9.03213	-1.25775	-1	-4.9282	5e-05	0.00113391
AT1G19640	Chr1:6788884-6791919	WT	hos5-5	2.32666	0.983307	-1.24255	-1	-2.69466	5e-05	0.00113391
AT1G65480	Chr1:24331372-24333999	WT	hos5-5	1.88955	0.808067	-1.2255	-1	-1.72447	0.00465	0.049846
AT5G44575	Chr5:17973774-17975120	WT	hos5-5	3.15956	1.36903	-1.20657	-1	-1.84253	0.0029	0.0344491
AT4G33070	Chr4:15952256-15954803	WT	hos5-5	17.6297	7.65257	-1.20399	-1	-4.86831	5e-05	0.00113391
AT4G27360	Chr4:13693956-13694663	WT	hos5-5	9.11957	3.96035	-1.20334	-1	-2.44989	0.00025	0.00468206
AT3G48850	Chr3:18114525-18116569	WT	hos5-5	2.66728	1.16673	-1.1929	-1	-2.58555	5e-05	0.00113391
AT3G15310	Chr3:5152098-5153642	WT	hos5-5	7.52707	3.33123	-1.17603	-1	-3.66832	5e-05	0.00113391
AT5G52570	Chr5:21330607-21337126	WT	hos5-5	24.2245	10.8742	-1.15555	-1	-2.72894	5e-05	0.00113391
AT1G73325	Chr1:27567418-27568281	WT	hos5-5	2.72966	1.23624	-1.14276	-1	-1.95335	0.00185	0.0242114
AT5G03860	Chr5:1032098-1034973	WT	hos5-5	1.38879	0.63147	-1.13704	-1	-2.14642	0.00055	0.00898577
AT1G26390	Chr1:9130012-9131779	WT	hos5-5	1.93538	0.894965	-1.11272	-1	-2.35507	0.00035	0.00619816
AT1G52060	Chr1:19358799-19360822	WT	hos5-5	8.7183	4.05861	-1.10306	-1	-3.46717	5e-05	0.00113391
AT4G12440	Chr4:7375854-7380372	WT	hos5-5	2.86743	1.34541	-1.09172	-1	-1.7604	0.00275	0.0330923
AT5G38940	Chr5:15588622-15589791	WT	hos5-5	44.1948	21.0528	-1.06987	-1	-4.40107	5e-05	0.00113391
AT3G09450	Chr3:2907478-2910206	WT	hos5-5	1.18675	0.568215	-1.06251	-1	-2.21382	0.0004	0.00693877
AT2G37870	Chr2:15859203-15859942	WT	hos5-5	3.71677	1.7845	-1.05853	-1	-1.7537	0.00465	0.049846
AT1G26790	Chr1:9273683-9275193	WT	hos5-5	1.54378	0.743333	-1.05439	-1	-1.85199	0.00395	0.0438201
AT3G06435	Chr3:1968287-1970996	WT	hos5-5	2.76267	1.33613	-1.048	-1	-2.53883	0.00025	0.00468206
AT5G28030	Chr5:10029631-10032962	WT	hos5-5	2.57753	1.24709	-1.04743	-1	-2.13766	0.00045	0.0076244
AT3G13277	Chr3:4290081-4291595	WT	hos5-5	4.9742	2.41156	-1.0445	-1	-2.91707	5e-05	0.00113391
AT3G54366	Chr3:20132885-20133750	WT	hos5-5	49.573	24.1294	-1.03876	-1	-4.34404	5e-05	0.00113391
AT5G24420	Chr5:8336533-8338032	WT	hos5-5	11.1892	5.46726	-1.03321	-1	-3.47495	5e-05	0.00113391
AT2G32830	Chr2:13927605-13929763	WT	hos5-5	1.18815	0.580962	-1.03221	-1	-1.88648	0.00275	0.0330923
AT3G06355	Chr3:14199574-14200076	WT	hos5-5	11.1477	5.47645	-1.02544	-1	-2.23578	0.00015	0.00301537
AT5G39890	Chr5:15974269-15976270	WT	hos5-5	6.37405	3.13738	-1.02265	-1	-2.88978	5e-05	0.00113391
AT2G32487	Chr2:13791856-13793320	WT	hos5-5	14.4883	7.15185	-1.01851	-1	-2.45116	5e-05	0.00113391
AT5G55620	Chr5:22530006-22530987	WT	hos5-5	84.5981	42.1595	-1.00477	-1	-4.52155	5e-05	0.00113391
AT1G32900	Chr1:11920389-11923866	WT	hos5-5	81.8875	40.8644	-1.0028	-1	-4.66149	5e-05	0.00113391
AT2G41230	Chr2:17194747-17195915	WT	hos5-5	2.9974	1.50004	-0.998709	-1	-1.91954	0.0021	0.0267684
AT2G16060	Chr2:6982530-6983777	WT	hos5-5	41.9282	21.0343	-0.995179	-1	-4.09114	5e-05	0.00113391
AT1G77120	Chr1:28975254-28978750	WT	hos5-5	36.1776	18.1795	-0.992786	-1	-2.72198	5e-05	0.00113391
AT5G24770	Chr5:8500467-8502224	WT	hos5-5	111.34	56.342	-0.98269	-1	-4.49687	5e-05	0.00113391
AT3G27690	Chr3:10255905-10261975	WT	hos5-5	807.499	409.489	-0.979638	-1	-4.47416	5e-05	0.00113391
AT2G46880	Chr2:19264572-19266456	WT	hos5-5	7.9016	4.00871	-0.979007	-1	-3.14443	5e-05	0.00113391
AT5G37300	Chr5:14767425-14770396	WT	hos5-5	2.078	1.05854	-0.973113	-1	-2.09577	0.00045	0.0076244
AT3G02380	Chr3:484255-489474	WT	hos5-5	26.0448	13.3404	-0.965195	-1	-4.02519	5e-05	0.00113391
AT1G01060	Chr1:33364-37871	WT	hos5-5	82.2448	42.1575	-0.964138	-1	-4.44183	5e-05	0.00113391
AT1G14250	Chr1:4868345-4871488	WT	hos5-5	13.997	7.19668	-0.959715	-1	-3.83502	5e-05	0.00113391
AT5G35480	Chr5:13687846-13689596	WT	hos5-5	26.848	13.8721	-0.952623	-1	-2.95366	5e-05	0.00113391
AT4G04410	Chr4:2189514-2193763	WT	hos5-5	0.673607	0.349849	-0.945174	-1	-1.994	0.00145	0.02
AT5G66740	Chr5:26646899-26648731	WT	hos5-5	5.07771	2.65166	-0.937284	-1	-2.66025	5e-05	0.00113391
AT4G15248	Chr4:8708840-8709482	WT	hos5-5	5.10718	2.67886	-0.930905	-1	-1.79594	0.00335	0.0385404
AT1G67865	Chr1:25445993-25447622	WT	hos5-5	115.292	60.6058	-0.927767	-1	-4.1912	5e-05	0.00113391
AT1G35560	Chr1:13115823-13117235	WT	hos5-5	16.7657	8.81812	-0.926965	-1	-3.58134	5e-05	0.00113391
AT2G13810	Chr2:5768416-5772266	WT	hos5-5	3.98853	2.11299	-0.916569	-1	-2.45306	5e-05	0.00113391
AT4G13410	Chr4:7792015-7796041	WT	hos5-5	4.2224	2.25128	-0.90732	-1	-2.7338	5e-05	0.00113391
AT1G19530	Chr1:6763764-6765049	WT	hos5-5	9.59404	5.13417	-0.902009	-1	-2.54666	5e-05	0.00113391
AT2G45130	Chr2:18606409-18607853	WT	hos5-5	13.9237	7.49286	-0.893957	-1	-2.8115	5e-05	0.00113391
AT5G51720	Chr5:21009346-21010345	WT	hos5-5	110.766	59.6844	-0.892086	-1	-3.99197	5e-05	0.00113391
AT1G52570	Chr1:19583616-19587531	WT	hos5-5	1.69599	0.914033	-0.891808	-1	-2.19397	0.0004	0.00693877
AT2G39310	Chr2:16414033-16416845	WT	hos5-5	80.2994	43.2803	-0.891678	-1	-4.12674	5e-05	0.00113391
AT3G21720	Chr3:7652486-7656053	WT	hos5-5	3.25363	1.75432	-0.891137	-1	-2.41484	0.0001	0.0021168
AT4G17480	Chr4:9744912-9747104	WT	hos5-5	3.37902	1.84793	-0.870696	-1	-2.15964	0.00055	0.00898577
AT1G76720	Chr1:28794143-28800402	WT	hos5-5	1.59184	0.873508	-0.8658	-1	-2.40565	5e-05	0.00113391
AT5G42760	Chr5:17148807-17151681	WT	hos5-5	29.1914	16.0627	-0.861833	-1	-2.25005	0.00045	0.0076244
AT1G19250	Chr1:6650475-6653195	WT	hos5-5	4.00683	2.22023	-0.851751	-1	-2.42185	0.00015	0.00301537
AT2G46830	Chr2:19245590-19248915	WT	hos5-5	55.6917	30.9863	-0.845834	-1	-3.74302	5e-05	0.00113391
AT1G07180	Chr1:2204103-2207099	WT	hos5-5	58.2686	32.5543	-0.839872	-1	-3.87622	5e-05	0.00113391
AT4G26950	Chr4:13533390-13534498	WT	hos5-5	5.66337	3.16496	-0.839475	-1	-2.11714	0.00035	0.00619816
AT1G62290	Chr1:23009884-23013601	WT	hos5-5	5.03501	2.8327	-0.829815	-1	-2.53785	5e-05	0.00113391
AT4G08870	Chr4:5646394-5648868	WT	hos5-5	66.9599	37.8334	-0.823638	-1	-3.76213	5e-05	0.00113391
AT4G31870	Chr4:15410077-15412486	WT	hos5-5	7.18154	4.07625	-0.817051	-1	-2.59855	5e-05	0.00113391
AT3G28220	Chr3:10524180-10526733	WT	hos5-5	25.4851	14.4744	-0.816146	-1	-3.47901	5e-05	0.00113391
AT1G07490	Chr1:2301374-2302121	WT	hos5-5	7.28966	4.16435	-0.807759	-1	-1.74237	0.0034	0.0389989
AT2G15020	Chr2:6491424-6493512	WT	hos5-5	47.5356	27.1658	-0.807219	-1	-3.64588	5e-05	0.00113391
AT2G30750	Chr2:13099485-13101371	WT	hos5-5	12.6289	7.22236	-0.806191	-1	-2.91767	5e-05	0.00113391
AT2G19590	Chr2:8475275-8477733	WT	hos5-5	7.11453	4.07212	-0.804987	-1	-2.90857	5e-05	0.00113391
AT1G07450	Chr1:2287925-2289336	WT	hos5-5	4.32538	2.47633	-0.804622	-1	-1.83603	0.0018	0.0236906
AT5G44050	Chr5:17722401-17726543	WT	hos5-5	2.38716	1.36807	-0.803149	-1	-1.98761	0.00115	0.0165584
AT1G16410	Chr1:5608681-5612064	WT	hos5-5	79.9695	45.9428	-0.799611	-1	-3.63127	5e-05	0.00113391
AT5G66620	Chr5:26588217-26592330	WT	hos5-5	4.10145	2.35905	-0.797929	-1	-2.48765	5e-05	0.00113391
AT2G47880	Chr2:19605029-19605704	WT	hos5-5	19.0516	10.9695	-0.796413	-1	-2.50556	5e-05	0.00113391
AT4G20050	Chr4:10849759-10854065	WT	hos5-5	1.69078	0.974062	-0.7956	-1	-1.62343	0.0038	0.042563
AT2G43375	Chr2:18017115-18018691	WT	hos5-5	3.97876	2.29222	-0.795572	-1	-2.15194	0.0004	0.00693877
AT5G57760	Chr5:23400714-23403150	WT	hos5-5	23.0732	13.3297	-0.791569	-1	-2.20537	0.0002	0.00385965
AT1G72852	Chr1:27413880-27416050	WT	hos5-5	3.78657	2.19191	-0.788705	-1	-1.71392	0.0035	0.0398781
AT2G39330	Chr2:16419482-16422158	WT	hos5-5	11.2686	6.53855	-0.785258	-1	-3.00917	5e-05	0.00113391
AT1G10370	Chr1:3395550-3398358	WT	hos5-5	38.4631	22.5081	-0.773028	-1	-2.06364	0.00035	0.00619816
AT3G01550	Chr3:216804-219136	WT	hos5-5	38.5508	22.5905	-0.771048	-1	-3.46043	5e-05	0.00113391
AT4G15393	Chr4:8804069-8807232	WT	hos5-5	8.29098	4.86484	-0.769151	-1	-2.66179	5e-05	0.00113391
AT5G65320	Chr5:26107168-26108726	WT	hos5-5	4.03627	2.36879	-0.768872	-1	-1.77201	0.00315	0.0368249
AT3G63380	Chr3:23406483-23410360	WT	hos5-5	3.48869	2.04926	-0.76758	-1	-2.69406	5e-05	0.00113391
AT1G20390	Chr1:7065493-7071561	WT	hos5-5	3.03894	1.78613	-0.76673	-1	-2.91391	5e-05	0.00113391
AT3G16150	Chr3:5471734-5473360	WT	hos5-5	4.39396	2.59252	-0.761165	-1	-2.04373	0.00025	0.00468206
AT3G28270	Chr3:10538004-10540070	WT	hos5-5	17.8889	10.6574	-0.747208	-1	-3.01326	5e-05	0.00113391
AT5G51440	Chr5:20891162-20892416	WT	hos5-5	3.47902	2.07707	-0.744128	-1	-1.69522	0.00465	0.049846
AT3G19710	Chr3:6843661-6849582	WT	hos5-5	164.745	98.4621	-0.742591	-1	-3.47261	5e-05	0.00113391
AT1G55960	Chr1:20927642-20930209	WT	hos5-5	69.8092	41.7932	-0.740148	-1	-3.41529	5e-05	0.00113391
AT5G15950	Chr5:5205868-5208036	WT	hos5-5	71.4102	42.7572	-0.739964	-1	-3.41104	5e-05	0.00113391
AT2G43920	Chr2:18189003-18191348	WT	hos5-5	17.3423	10.4254	-0.734193	-1	-2.66914	5e-05	0.00113391
AT5G18020	Chr5:5966182-5966785	WT	hos5-5	11.1579	6.71565	-0.732468	-1	-1.85386	0.0026	0.0317028
AT4G09820	Chr4:6181880-6186523	WT	hos5-5	2.01936	1.21619	-0.731535	-1	-1.77096	0.00355	0.0403246
AT1G75100	Chr1:28190739-28196033	WT	hos5-5	26.2803	15.8356	-0.73081	-1	-3.22084	5e-05	0.00113391
AT2G35736	Chr2:15022581-15023364	WT	hos5-5	25.5971	15.438	-0.729498	-1	-2.77109	0.00215	0.0272869
AT3G01500	Chr3:194425-201810	WT	hos5-5	3324.47	2005.59	-0.729102	-1	-3.08763	5e-05	0.00113391
AT1G11700	Chr1:3945583-3946757	WT	hos5-5	19.7625	11.9606	-0.724476	-1	-2.81113	5e-05	0.00113391
AT2G23000	Chr2:9791891-9796408	WT	hos5-5	18.8315	11.402	-0.723867	-1	-2.99451	5e-05	0.00113391
AT5G53200	Chr5:21582613-21584243	WT	hos5-5	6.62382	4.01195	-0.723361	-1	-1.87832	0.00155	0.0210419
AT1G79110	Chr1:29759029-29760789	WT	hos5-5	35.0848	21.2564	-0.722948	-1	-3.17887	5e-05	0.00113391
AT1G35250	Chr1:12932023-12934656	WT	hos5-5	6.29256	3.81904	-0.720436	-1	-1.90078	0.0018	0.0236906
AT3G03450	Chr3:819336-821652	WT	hos5-5	4.18639	2.54366	-0.7188	-1	-2.29733	5e-05	0.00113391
AT3G09600	Chr3:2946238-2949017	WT	hos5-5	45.1789	27.4877	-0.716864	-1	-3.26668	5e-05	0.00113391
AT5G57190	Chr5:23171048-23175495	WT	hos5-5	2.16409	1.31778	-0.715647	-1	-1.81729	0.00205	0.0262671
AT4G22880	Chr4:12004725-12006209	WT	hos5-5	36.7655	22.4027	-0.714683	-1	-3.10507	5e-05	0.00113391
AT2G18660	Chr2:8089410-8091736	WT	hos5-5	6.29467	3.86005	-0.705512	-1	-2.44615	5e-05	0.00113391
AT3G21890	Chr3:7708832-7709933	WT	hos5-5	5.77224	3.54218	-0.704493	-1	-1.89954	0.0012	0.0171359
AT1G06080	Chr1:1843462-1846311	WT	hos5-5	10.4367	6.44883	-0.694562	-1	-2.41345	5e-05	0.00113391
AT1G71340	Chr1:26885169-26888364	WT	hos5-5	17.0851	10.5631	-0.6937	-1	-3.03824	5e-05	0.00113391
AT4G13575	Chr4:7890248-7893761	WT	hos5-5	9.50699	5.89431	-0.689665	-1	-1.73409	0.00235	0.0292785
AT2G41290	Chr2:17210427-17213179	WT	hos5-5	7.92187	4.92192	-0.686619	-1	-2.32605	0.00015	0.00301537
AT4G17030	Chr4:9581561-9583290	WT	hos5-5	26.7947	16.6541	-0.686068	-1	-2.79459	5e-05	0.00113391
AT4G12500	Chr4:7413989-7414955	WT	hos5-5	6.08502	3.79063	-0.682825	-1	-1.79401	0.00205	0.0262671
AT2G41090	Chr2:17135346-17139700	WT	hos5-5	551.331	343.621	-0.682098	-1	-2.05702	0.00115	0.0165584
AT1G74810	Chr1:28107821-28112579	WT	hos5-5	4.44465	2.77478	-0.679697	-1	-2.27733	0.0001	0.0021168
AT2G39510	Chr2:16491142-16493343	WT	hos5-5	7.84981	4.92306	-0.673102	-1	-2.26804	0.00015	0.00301537
AT3G54500	Chr3:20173604-20179070	WT	hos5-5	99.9741	62.7405	-0.672157	-1	-3.13419	5e-05	0.00113391
AT1G29460	Chr1:10307351-10308246	WT	hos5-5	8.17293	5.13082	-0.671664	-1	-1.69951	0.00315	0.0368249
AT3G51450	Chr3:19090946-19092511	WT	hos5-5	10.4049	6.53388	-0.671257	-1	-2.31378	0.0001	0.0021168
AT1G07010	Chr1:2152797-2156153	WT	hos5-5	87.7759	55.1395	-0.67074	-1	-2.90823	5e-05	0.00113391
AT2G27420	Chr2:11726133-11727654	WT	hos5-5	18.0047	11.3314	-0.668053	-1	-2.62895	5e-05	0.00113391
AT5G15850	Chr5:5170161-5181761	WT	hos5-5	46.4757	29.3245	-0.664373	-1	-2.38033	5e-05	0.00113391
AT2G22200	Chr2:9443072-9444428	WT	hos5-5	6.91707	4.36458	-0.664319	-1	-2.06041	0.0008	0.0122563
AT5G41761	Chr5:16711041-16712069	WT	hos5-5	5.22784	3.31355	-0.657835	-1	-1.67452	0.0043	0.0468743
AT5G42800	Chr5:17164092-17166032	WT	hos5-5	39.6933	25.1933	-0.655855	-1	-2.92669	5e-05	0.00113391
AT2G21080	Chr2:9043698-9045389	WT	hos5-5	10.647	6.78713	-0.649568	-1	-2.376	5e-05	0.00113391
AT2G41080	Chr2:17132601-17134554	WT	hos5-5	4.30108	2.74226	-0.649335	-1	-1.99899	0.00105	0.0153302
AT3G49160	Chr3:18220777-18224905	WT	hos5-5	3.49276	2.22825	-0.648454	-1	-2.05847	0.00045	0.0076244
AT2G21320	Chr2:9126262-9127987	WT	hos5-5	22.7905	14.5661	-0.645818	-1	-2.56209	5e-05	0.00113391
AT3G45400	Chr3:16651572-16653728	WT	hos5-5	5.32509	3.40857	-0.643638	-1	-2.14251	0.0002	0.00385965
AT1G23740	Chr1:8395465-8399836	WT	hos5-5	228.146	146.047	-0.643529	-1	-2.96272	5e-05	0.00113391
AT2G24850	Chr2:10582073-10585216	WT	hos5-5	17.3364	11.1076	-0.642262	-1	-2.68382	5e-05	0.00113391
AT3G59400	Chr3:21948500-21959410	WT	hos5-5	168.854	108.215	-0.641874	-1	-2.68233	5e-05	0.00113391
AT5G06510	Chr5:1984822-1987064	WT	hos5-5	7.29938	4.68531	-0.639629	-1	-1.96423	0.0005	0.00831241
AT1G14280	Chr1:4877505-4879307	WT	hos5-5	25.1977	16.1984	-0.637444	-1	-2.81252	5e-05	0.00113391
AT5G14760	Chr5:4768262-4775833	WT	hos5-5	22.1609	14.2504	-0.637018	-1	-2.51844	5e-05	0.00113391
AT3G51895	Chr3:19251286-19255922	WT	hos5-5	14.7018	9.45507	-0.636836	-1	-2.73047	5e-05	0.00113391
AT1G54050	Chr1:20179356-20180566	WT	hos5-5	9.59646	6.17509	-0.636043	-1	-1.9676	0.001	0.0147243
AT2G43570	Chr2:18076165-18077517	WT	hos5-5	30.1832	19.4268	-0.635692	-1	-2.60685	5e-05	0.00113391
AT1G62250	Chr1:22994537-22997709	WT	hos5-5	44.3989	28.6222	-0.633391	-1	-2.77702	5e-05	0.00113391
AT1G52000	Chr1:19333087-19336135	WT	hos5-5	21.6994	14.0234	-0.629826	-1	-2.81436	5e-05	0.00113391
AT2G29350	Chr2:12600913-12602556	WT	hos5-5	22.8928	14.8016	-0.629137	-1	-2.52255	5e-05	0.00113391
AT5G57345	Chr5:23225950-23230749	WT	hos5-5	155.37	100.537	-0.62798	-1	-2.79815	5e-05	0.00113391
AT2G32160	Chr2:13662137-13666383	WT	hos5-5	18.4284	11.9258	-0.627847	-1	-2.64702	5e-05	0.00113391
AT1G08460	Chr1:2672197-2674721	WT	hos5-5	15.4632	10.0149	-0.626695	-1	-2.56323	5e-05	0.00113391
AT2G40475	Chr2:16906898-16908152	WT	hos5-5	19.8161	12.8448	-0.625492	-1	-2.49106	5e-05	0.00113391
AT2G24540	Chr2:10424687-10427683	WT	hos5-5	18.6349	12.0835	-0.624971	-1	-2.25204	0.00035	0.00619816
AT5G35970	Chr5:14118754-14123362	WT	hos5-5	75.304	48.9394	-0.621732	-1	-2.91416	5e-05	0.00113391
AT2G46660	Chr2:19153327-19155579	WT	hos5-5	2.92401	1.90275	-0.619865	-1	-1.72403	0.0037	0.0416172
AT4G03060	Chr4:1351687-1354096	WT	hos5-5	20.3527	13.2683	-0.61724	-1	-2.61426	5e-05	0.00113391
AT1G73630	Chr1:27684672-27685614	WT	hos5-5	8.84764	5.76856	-0.617082	-1	-1.81352	0.00275	0.0330923
AT4G36570	Chr4:17254289-17255762	WT	hos5-5	12.3006	8.02661	-0.615862	-1	-1.88178	0.00135	0.018834
AT2G37240	Chr2:15639772-15641773	WT	hos5-5	64.1469	41.9069	-0.614192	-1	-2.80357	5e-05	0.00113391
AT5G64940	Chr5:25948953-25953823	WT	hos5-5	156.909	102.517	-0.614066	-1	-2.92418	5e-05	0.00113391
AT1G11170	Chr1:3740663-3744675	WT	hos5-5	3.89418	2.54615	-0.613006	-1	-1.76202	0.00215	0.0272869
AT1G06830	Chr1:2097105-2097655	WT	hos5-5	21.54	14.0901	-0.612341	-1	-1.84982	0.0017	0.022663
AT2G36885	Chr2:15482002-15483788	WT	hos5-5	37.3474	24.4325	-0.612203	-1	-2.62827	5e-05	0.00113391
AT4G21650	Chr4:11501161-11504739	WT	hos5-5	19.4523	12.7644	-0.607815	-1	-2.70035	5e-05	0.00113391
AT1G05540	Chr1:1639222-1640879	WT	hos5-5	10.6291	6.98834	-0.605003	-1	-2.16594	0.00045	0.0076244
AT1G29720	Chr1:10393658-10399873	WT	hos5-5	12.9748	8.53874	-0.603615	-1	-2.66893	5e-05	0.00113391
AT5G07690	Chr5:2446668-2448584	WT	hos5-5	25.2695	16.6729	-0.599886	-1	-2.61867	5e-05	0.00113391
AT3G27220	Chr3:10051068-10053761	WT	hos5-5	9.04745	5.97352	-0.598929	-1	-2.30888	0.0001	0.0021168
AT4G15530	Chr4:8862743-8870979	WT	hos5-5	63.38	41.9025	-0.596992	-1	-2.65601	5e-05	0.00113391
AT1G64970	Chr1:24129835-24136109	WT	hos5-5	32.8415	21.7166	-0.59672	-1	-2.01236	0.00085	0.0128684
AT4G13420	Chr4:7796781-7802251	WT	hos5-5	2.83813	1.87785	-0.595859	-1	-1.80164	0.00255	0.0312512
AT1G22160	Chr1:7823065-7823971	WT	hos5-5	24.5095	16.2312	-0.594571	-1	-2.20661	0.0002	0.00385965
AT2G18328	Chr2:7964325-7964995	WT	hos5-5	35.092	23.2594	-0.593327	-1	-2.2337	0.00025	0.00468206
AT4G05110	Chr4:2624866-2629058	WT	hos5-5	4.38809	2.91089	-0.592132	-1	-1.72385	0.0033	0.0381292
AT1G66540	Chr1:24824355-24826683	WT	hos5-5	5.82315	3.87647	-0.587057	-1	-1.94928	0.0009	0.0134827
AT3G29590	Chr3:11398591-11400332	WT	hos5-5	7.02318	4.69035	-0.582427	-1	-1.98977	0.0009	0.0134827
AT4G38840	Chr4:18124977-18125559	WT	hos5-5	100.908	67.421	-0.581774	-1	-2.52216	5e-05	0.00113391
AT4G26850	Chr4:13498955-13501701	WT	hos5-5	340.563	227.67	-0.580977	-1	-2.72546	5e-05	0.00113391
AT3G48280	Chr3:17879541-17881388	WT	hos5-5	5.20355	3.47885	-0.580888	-1	-1.83306	0.0026	0.0317028
AT4G12545	Chr4:7434093-7434858	WT	hos5-5	29.3978	19.6567	-0.580689	-1	-2.07875	0.00025	0.00468206
AT1G64500	Chr1:23953098-23954610	WT	hos5-5	67.4132	45.1065	-0.579694	-1	-2.64626	5e-05	0.00113391
AT1G52070	Chr1:19364808-19366925	WT	hos5-5	18.0809	12.112	-0.578029	-1	-2.26824	0.0001	0.0021168
AT1G18060	Chr1:6211831-6213591	WT	hos5-5	127.055	85.1361	-0.577612	-1	-2.68419	5e-05	0.00113391
AT4G14090	Chr4:8120716-8123835	WT	hos5-5	16.6226	11.1413	-0.577231	-1	-1.73457	0.00325	0.0376789
AT5G01600	Chr5:226971-230051	WT	hos5-5	126.786	85.1748	-0.573894	-1	-2.66455	5e-05	0.00113391
AT4G00050	Chr4:17638-20183	WT	hos5-5	33.3002	22.3732	-0.573756	-1	-2.44945	5e-05	0.00113391
AT3G56290	Chr3:20878445-20879783	WT	hos5-5	108.56	73.0265	-0.572001	-1	-2.63475	5e-05	0.00113391
AT2G40320	Chr2:16840080-16842404	WT	hos5-5	4.17896	2.81957	-0.56767	-1	-1.698	0.00305	0.0358775
AT1G44446	Chr1:16847683-16851271	WT	hos5-5	124.46	84.1902	-0.563961	-1	-2.62073	5e-05	0.00113391
AT1G09310	Chr1:3008909-3012407	WT	hos5-5	810.513	548.518	-0.563298	-1	-2.62339	5e-05	0.00113391
AT4G32770	Chr4:15804783-15808084	WT	hos5-5	30.9655	20.9688	-0.562414	-1	-2.54667	5e-05	0.00113391
AT3G22740	Chr3:8032916-8036005	WT	hos5-5	8.61913	5.84415	-0.560549	-1	-1.99662	0.00075	0.0116381
AT1G69880	Chr1:26321397-26323002	WT	hos5-5	12.4874	8.47207	-0.559688	-1	-1.70184	0.00385	0.0429548
AT3G16660	Chr3:5676748-5678099	WT	hos5-5	26.2564	17.8333	-0.558095	-1	-2.20078	5e-05	0.00113391
AT1G15520	Chr1:5331857-5338326	WT	hos5-5	1.78689	1.21458	-0.556992	-1	-1.73909	0.00275	0.0330923
AT1G78370	Chr1:29484119-29485389	WT	hos5-5	491.396	334.065	-0.556757	-1	-2.62752	5e-05	0.00113391
AT3G25590	Chr3:9301746-9304088	WT	hos5-5	5.03412	3.42581	-0.555294	-1	-1.90887	0.001	0.0147243
AT4G16140	Chr4:9128731-9129852	WT	hos5-5	56.3792	38.3774	-0.554908	-1	-2.47977	5e-05	0.00113391
AT4G23990	Chr4:12456341-12460753	WT	hos5-5	10.5824	7.20469	-0.554662	-1	-2.13355	0.00035	0.00619816
AT2G33380	Chr2:14144830-14146555	WT	hos5-5	19.3615	13.1933	-0.553388	-1	-2.0981	0.00045	0.0076244
AT3G56940	Chr3:21076504-21079925	WT	hos5-5	1291.9	880.473	-0.553149	-1	-2.56078	5e-05	0.00113391
AT3G09922	Chr3:3050988-3051530	WT	hos5-5	58.0566	39.5766	-0.552813	-1	-2.11477	0.00035	0.00619816
AT4G22570	Chr4:11882065-11885533	WT	hos5-5	61.7995	42.136	-0.552539	-1	-2.50881	5e-05	0.00113391
AT5G62430	Chr5:25069092-25071111	WT	hos5-5	17.1092	11.6681	-0.552209	-1	-2.22449	5e-05	0.00113391
AT2G22240	Chr2:9449929-9454399	WT	hos5-5	29.6946	20.29	-0.549426	-1	-1.7231	0.00285	0.0339601
AT1G50180	Chr1:18583963-18587136	WT	hos5-5	3.07524	2.10173	-0.54912	-1	-1.74979	0.0027	0.0326471
AT2G36895	Chr2:15488534-15490449	WT	hos5-5	86.6784	59.2503	-0.54885	-1	-2.38225	5e-05	0.00113391
AT2G04039	Chr2:1333132-1336550	WT	hos5-5	166.63	113.94	-0.548371	-1	-2.46259	5e-05	0.00113391
AT1G74090	Chr1:27861115-27864193	WT	hos5-5	67.21	45.9792	-0.547696	-1	-2.4565	5e-05	0.00113391
AT3G45210	Chr3:16556683-16558169	WT	hos5-5	16.5853	11.3472	-0.547568	-1	-2.20978	5e-05	0.00113391
AT5G58770	Chr5:23734272-23737335	WT	hos5-5	50.1411	34.3237	-0.546788	-1	-2.39348	5e-05	0.00113391
AT1G09240	Chr1:2984828-2986231	WT	hos5-5	7.92166	5.42769	-0.545464	-1	-1.79942	0.00195	0.0252223
AT4G23670	Chr4:12332428-12333904	WT	hos5-5	879.579	602.699	-0.545375	-1	-2.56546	5e-05	0.00113391
AT3G44860	Chr3:16379570-16381434	WT	hos5-5	11.0099	7.54784	-0.54466	-1	-2.06099	0.0002	0.00385965
AT4G38860	Chr4:18130236-18131284	WT	hos5-5	53.8052	36.9014	-0.544069	-1	-2.41753	5e-05	0.00113391
AT5G19730	Chr5:6670274-6673625	WT	hos5-5	14.6554	10.0532	-0.543783	-1	-2.24962	0.0001	0.0021168
AT5G22300	Chr5:7379186-7382025	WT	hos5-5	29.0842	19.9529	-0.543638	-1	-2.38216	0.00015	0.00301537
AT3G21950	Chr3:7734218-7736493	WT	hos5-5	10.8358	7.4387	-0.542688	-1	-2.04962	0.0003	0.00545405
AT1G58520	Chr1:21732565-21738808	WT	hos5-5	23.1517	15.9154	-0.540688	-1	-2.44224	5e-05	0.00113391
AT2G34620	Chr2:14577082-14578382	WT	hos5-5	74.9543	51.6007	-0.538619	-1	-2.47524	5e-05	0.00113391
AT4G35320	Chr4:16805868-16806830	WT	hos5-5	24.5581	16.9214	-0.537347	-1	-2.1124	0.00015	0.00301537
AT1G55910	Chr1:20905913-20907414	WT	hos5-5	30.7026	21.1591	-0.537085	-1	-2.34463	5e-05	0.00113391
AT3G21390	Chr3:7531352-7536523	WT	hos5-5	23.4052	16.1808	-0.532545	-1	-1.87181	0.001	0.0147243
AT4G35090	Chr4:16698266-16703504	WT	hos5-5	852.074	589.134	-0.532384	-1	-2.44581	5e-05	0.00113391
AT5G64840	Chr5:25916721-25920254	WT	hos5-5	173.386	120.014	-0.530789	-1	-2.49849	5e-05	0.00113391
AT3G05345	Chr3:1522448-1526166	WT	hos5-5	28.457	19.7259	-0.528696	-1	-1.79603	0.00215	0.0272869
AT3G08940	Chr3:2717556-2722624	WT	hos5-5	1516.41	1051.48	-0.528236	-1	-2.43419	5e-05	0.00113391
AT2G47260	Chr2:19404801-19407098	WT	hos5-5	6.9677	4.83838	-0.526156	-1	-1.86536	0.002	0.0257364
AT5G50100	Chr5:20371797-20373441	WT	hos5-5	55.9299	38.8568	-0.525452	-1	-2.35606	5e-05	0.00113391
AT3G03270	Chr3:761003-763369	WT	hos5-5	20.3464	14.1366	-0.525345	-1	-1.70123	0.0024	0.0297928
AT1G03130	Chr1:753306-756303	WT	hos5-5	781.174	542.954	-0.524813	-1	-2.39232	5e-05	0.00113391
AT1G80130	Chr1:30140911-30142697	WT	hos5-5	13.421	9.33644	-0.523543	-1	-2.02447	0.00045	0.0076244
AT1G79520	Chr1:29911380-29914967	WT	hos5-5	15.8995	11.0633	-0.523198	-1	-1.95449	0.0007	0.0109926
AT3G08730	Chr3:2651320-2654212	WT	hos5-5	52.6331	36.6269	-0.523065	-1	-2.41638	5e-05	0.00113391
AT3G26830	Chr3:9887916-9889791	WT	hos5-5	11.5593	8.05296	-0.521463	-1	-2.0356	0.00045	0.0076244
AT2G46590	Chr2:19132924-19135383	WT	hos5-5	10.9327	7.61802	-0.521156	-1	-2.01008	0.00075	0.0116381
AT4G12980	Chr4:7589246-7591259	WT	hos5-5	20.7438	14.465	-0.520108	-1	-2.25847	5e-05	0.00113391
AT1G52030	Chr1:19345870-19349088	WT	hos5-5	5.00317	3.49007	-0.519587	-1	-1.79276	0.00205	0.0262671
AT3G19620	Chr3:6812180-6818329	WT	hos5-5	4.15375	2.89935	-0.518686	-1	-1.72289	0.00315	0.0368249
AT1G32220	Chr1:11605605-11609968	WT	hos5-5	88.4724	61.8479	-0.516502	-1	-2.05247	0.00025	0.00468206
AT5G13630	Chr5:4387306-4392429	WT	hos5-5	417.077	291.64	-0.516126	-1	-2.40734	5e-05	0.00113391
AT5G40780	Chr5:16323566-16327382	WT	hos5-5	13.1169	9.17314	-0.515939	-1	-2.0507	0.00025	0.00468206
AT3G12320	Chr3:3923514-3929473	WT	hos5-5	33.4965	23.4409	-0.514978	-1	-1.85114	0.00125	0.0176958
AT5G03555	Chr5:898164-900298	WT	hos5-5	31.6288	22.1518	-0.513812	-1	-2.33877	0.00015	0.00301537
AT1G70830	Chr1:26709888-26711587	WT	hos5-5	219.296	153.692	-0.512837	-1	-2.40147	5e-05	0.00113391
AT2G42975	Chr2:17873868-17874936	WT	hos5-5	51.4282	36.0511	-0.512514	-1	-2.20318	0.0001	0.0021168
AT1G26560	Chr1:9178211-9181967	WT	hos5-5	19.6938	13.8062	-0.512426	-1	-2.25722	0.0001	0.0021168
AT4G14060	Chr4:8107253-8108379	WT	hos5-5	20.4723	14.3551	-0.51211	-1	-1.82882	0.00195	0.0252223
AT5G07460	Chr5:2360629-2362228	WT	hos5-5	36.0881	25.3113	-0.511739	-1	-2.24421	0.0001	0.0021168
AT3G12580	Chr3:3991116-3993886	WT	hos5-5	12.3306	8.65748	-0.510222	-1	-2.16321	5e-05	0.00113391
AT2G18570	Chr2:8063022-8065015	WT	hos5-5	5.41116	3.80156	-0.509347	-1	-1.70662	0.0032	0.0372466
AT4G33040	Chr4:15940227-15941493	WT	hos5-5	9.96902	7.02532	-0.504887	-1	-1.74034	0.00265	0.0321722
AT4G12490	Chr4:7409620-7410406	WT	hos5-5	34.1856	24.1246	-0.502887	-1	-1.94707	0.0005	0.00831241
AT5G06530	Chr5:1989649-1994961	WT	hos5-5	15.6777	11.0638	-0.502871	-1	-2.25392	5e-05	0.00113391
AT4G26860	Chr4:13503052-13504876	WT	hos5-5	78.8678	55.7963	-0.499269	-1	-2.29282	5e-05	0.00113391
AT4G12550	Chr4:7439114-7440116	WT	hos5-5	69.1061	48.9388	-0.497834	-1	-2.14316	0.00025	0.00468206
AT2G33530	Chr2:14196731-14200674	WT	hos5-5	37.1965	26.3546	-0.497113	-1	-2.25699	0.0001	0.0021168
AT2G20750	Chr2:8940832-8942706	WT	hos5-5	7.27966	5.16126	-0.496147	-1	-1.6406	0.00415	0.0455703
AT3G26570	Chr3:9756006-9758701	WT	hos5-5	167.92	119.063	-0.496047	-1	-2.35331	5e-05	0.00113391
AT2G46735	Chr2:19204184-19205136	WT	hos5-5	24.815	17.6082	-0.494964	-1	-1.95176	0.00035	0.00619816
AT1G61380	Chr1:22645922-22650072	WT	hos5-5	11.9766	8.50145	-0.494441	-1	-2.13945	0.0003	0.00545405
AT1G15820	Chr1:5444219-5447880	WT	hos5-5	2597.62	1845.15	-0.493455	-1	-2.27871	5e-05	0.00113391
AT5G67030	Chr5:26753468-26757402	WT	hos5-5	178.077	126.519	-0.493147	-1	-2.32287	5e-05	0.00113391
AT2G34460	Chr2:14526618-14532505	WT	hos5-5	129.425	91.9613	-0.493012	-1	-1.83751	0.00115	0.0165584
AT4G24120	Chr4:12524185-12527347	WT	hos5-5	8.55598	6.08416	-0.491875	-1	-1.99768	0.00085	0.0128684
AT2G19650	Chr2:8493468-8495892	WT	hos5-5	9.47092	6.7397	-0.49082	-1	-1.99115	0.00045	0.0076244
AT1G50732	Chr1:18802551-18803755	WT	hos5-5	23.4779	16.715	-0.490164	-1	-1.97314	0.00065	0.0103341
AT3G06125	Chr3:1848847-1850596	WT	hos5-5	120.958	86.1737	-0.489193	-1	-2.00045	0.00045	0.0076244
AT4G04020	Chr4:1931882-1933950	WT	hos5-5	139.832	99.8215	-0.486274	-1	-2.27529	5e-05	0.00113391
AT4G17840	Chr4:9915812-9920511	WT	hos5-5	93.4736	66.745	-0.485898	-1	-1.87138	0.0012	0.0171359
AT1G31580	Chr1:11310996-11311989	WT	hos5-5	2245.69	1604.16	-0.485345	-1	-2.26693	0.0001	0.0021168
AT4G11570	Chr4:7004264-7006125	WT	hos5-5	112.668	80.615	-0.482953	-1	-2.26422	5e-05	0.00113391
AT3G10420	Chr3:3238995-3242599	WT	hos5-5	59.2497	42.4155	-0.482216	-1	-2.23449	0.0001	0.0021168
AT1G62710	Chr1:23223873-23226983	WT	hos5-5	7.29532	5.22577	-0.481328	-1	-1.70311	0.0035	0.0398781
AT1G04000	Chr1:1027852-1029119	WT	hos5-5	12.8108	9.18433	-0.480112	-1	-1.77048	0.0026	0.0317028
AT2G05100	Chr2:1822989-1824480	WT	hos5-5	1403.24	1006.59	-0.479285	-1	-2.22697	0.00025	0.00468206
AT4G06744	Chr4:4070548-4072470	WT	hos5-5	17.5129	12.5653	-0.478969	-1	-2.0564	0.0005	0.00831241
AT5G23760	Chr5:8013084-8016913	WT	hos5-5	46.0511	33.0513	-0.47853	-1	-1.83721	0.0018	0.0236906
AT1G62560	Chr1:23159733-23162881	WT	hos5-5	32.3302	23.2141	-0.477885	-1	-2.17824	0.00015	0.00301537
AT4G25100	Chr4:12884299-12887011	WT	hos5-5	1142.65	821.185	-0.476609	-1	-2.22316	0.00015	0.00301537
AT4G00780	Chr4:334572-336478	WT	hos5-5	95.029	68.3972	-0.474432	-1	-2.20407	0.0002	0.00385965
AT5G65840	Chr5:26343727-26346123	WT	hos5-5	62.5502	45.072	-0.472783	-1	-2.16826	0.00025	0.00468206
AT4G30400	Chr4:14866762-14868704	WT	hos5-5	8.2132	5.92134	-0.472021	-1	-1.76484	0.00265	0.0321722
AT3G52340	Chr3:19406852-19409457	WT	hos5-5	38.0996	27.4849	-0.471138	-1	-2.10813	0.00025	0.00468206
AT5G02490	Chr5:550034-552827	WT	hos5-5	18.1374	13.0849	-0.471071	-1	-2.07736	0.0002	0.00385965
AT2G43100	Chr2:17920646-17921844	WT	hos5-5	98.2774	70.9072	-0.470928	-1	-2.17579	0.0001	0.0021168
AT1G64370	Chr1:23888831-23890132	WT	hos5-5	190.076	137.177	-0.470541	-1	-2.2056	5e-05	0.00113391
AT3G62820	Chr3:23229380-23230575	WT	hos5-5	16.7444	12.0893	-0.469948	-1	-1.81513	0.00155	0.0210419
AT3G27350	Chr3:10125658-10128776	WT	hos5-5	16.0871	11.6148	-0.469946	-1	-1.95015	0.00035	0.00619816
AT1G44000	Chr1:16708003-16709713	WT	hos5-5	149.501	108.069	-0.468205	-1	-2.18079	0.0001	0.0021168
AT1G19960	Chr1:6927735-6928656	WT	hos5-5	102.46	74.1139	-0.467252	-1	-2.13313	5e-05	0.00113391
AT4G33660	Chr4:16167256-16168711	WT	hos5-5	13.3813	9.68077	-0.467019	-1	-1.76792	0.0028	0.0335397
AT2G32530	Chr2:13809018-13813572	WT	hos5-5	10.9756	7.9478	-0.465671	-1	-1.96278	0.00105	0.0153302
AT3G56210	Chr3:20852379-20855610	WT	hos5-5	24.8317	18.0137	-0.46309	-1	-2.01658	0.0005	0.00831241
AT5G41070	Chr5:16438264-16440055	WT	hos5-5	8.42148	6.11581	-0.46153	-1	-1.61653	0.0044	0.047715
AT3G47420	Chr3:17472296-17475274	WT	hos5-5	41.0891	29.8664	-0.460233	-1	-2.10745	0.00035	0.00619816
AT1G23205	Chr1:8233952-8235019	WT	hos5-5	23.5806	17.1564	-0.458855	-1	-1.84377	0.00125	0.0176958
AT4G14096	Chr4:8124045-8126535	WT	hos5-5	8.55362	6.24527	-0.453772	-1	-1.70292	0.0032	0.0372466
AT5G17050	Chr5:5607787-5609589	WT	hos5-5	45.1964	33.0056	-0.453495	-1	-2.06799	0.00025	0.00468206
AT2G41040	Chr2:17121326-17126484	WT	hos5-5	22.3997	16.3634	-0.453011	-1	-1.66476	0.0031	0.0363267
AT3G04140	Chr3:1086515-1089416	WT	hos5-5	10.787	7.8853	-0.452052	-1	-1.92849	0.0013	0.0182586
AT4G25290	Chr4:12941241-12945052	WT	hos5-5	27.8389	20.3697	-0.450678	-1	-2.0554	0.0002	0.00385965
AT5G45380	Chr5:18390941-18395928	WT	hos5-5	10.1847	7.45249	-0.450612	-1	-1.8873	0.0009	0.0134827
AT1G51400	Chr1:19050297-19053731	WT	hos5-5	1028.1	752.612	-0.450007	-1	-2.0514	0.00025	0.00468206
AT5G24120	Chr5:8157150-8160343	WT	hos5-5	32.1749	23.5562	-0.449828	-1	-2.05705	0.00035	0.00619816
AT5G02120	Chr5:419090-422068	WT	hos5-5	406.323	297.513	-0.449673	-1	-2.01702	0.0007	0.0109926
AT1G19670	Chr1:6803485-6805092	WT	hos5-5	90.6979	66.4151	-0.449558	-1	-2.08199	0.0001	0.0021168
AT1G32520	Chr1:11758210-11759324	WT	hos5-5	40.21	29.4508	-0.449247	-1	-1.94155	0.00055	0.00898577
AT4G15430	Chr4:8827599-8831573	WT	hos5-5	6.42492	4.70944	-0.448123	-1	-1.74207	0.00245	0.0302669
AT3G15680	Chr3:5314816-5316617	WT	hos5-5	21.1712	15.5228	-0.447717	-1	-1.83617	0.00165	0.0221405
AT5G54270	Chr5:22038164-22046358	WT	hos5-5	2342.48	1718.08	-0.447245	-1	-2.05408	0.00045	0.0076244
AT5G09220	Chr5:2866221-2869156	WT	hos5-5	140.693	103.339	-0.445164	-1	-2.08738	0.00025	0.00468206
AT1G58290	Chr1:21623699-21626402	WT	hos5-5	168.672	123.892	-0.44514	-1	-2.09481	0.0004	0.00693877
AT4G10060	Chr4:6288820-6299867	WT	hos5-5	40.481	29.752	-0.444259	-1	-1.92295	0.00085	0.0128684
AT4G12910	Chr4:7548764-7553375	WT	hos5-5	23.318	17.1433	-0.443795	-1	-1.70721	0.00285	0.0339601
AT1G77090	Chr1:28960311-28961974	WT	hos5-5	80.927	59.5038	-0.44364	-1	-2.04368	0.0003	0.00545405
AT1G64860	Chr1:24097735-24100970	WT	hos5-5	86.8331	63.9622	-0.441024	-1	-2.07029	5e-05	0.00113391
AT5G61420	Chr5:24689068-24691187	WT	hos5-5	72.477	53.3908	-0.440932	-1	-2.05342	0.0003	0.00545405
AT1G04350	Chr1:1164909-1167135	WT	hos5-5	47.5954	35.0699	-0.440591	-1	-2.03491	0.00025	0.00468206
AT1G24020	Chr1:8500118-8502065	WT	hos5-5	147.698	108.898	-0.43968	-1	-2.02087	0.00035	0.00619816
AT5G39530	Chr5:15826016-15828035	WT	hos5-5	61.942	45.673	-0.439576	-1	-2.03114	0.00035	0.00619816
AT5G36220	Chr5:14253672-14256284	WT	hos5-5	9.99537	7.37152	-0.439298	-1	-1.71674	0.0024	0.0297928
AT3G41768	Chr3:14197676-14199484	WT	hos5-5	485.375	358.326	-0.437826	-1	-2.05515	0.00045	0.0076244
AT3G01060	Chr3:16630-18909	WT	hos5-5	61.9708	45.7929	-0.436464	-1	-2.02831	0.00035	0.00619816
AT1G29920	Chr1:10474655-10475969	WT	hos5-5	2705.2	2003.62	-0.433124	-1	-1.9973	0.00055	0.00898577
AT1G30530	Chr1:10814611-10816615	WT	hos5-5	58.3163	43.1935	-0.433086	-1	-2.00133	0.0005	0.00831241
AT5G23060	Chr5:7736517-7738535	WT	hos5-5	459.221	340.36	-0.432128	-1	-2.03639	0.0002	0.00385965
AT3G50685	Chr3:18834154-18834834	WT	hos5-5	218.926	162.427	-0.430647	-1	-1.99328	0.0007	0.0109926
AT3G26310	Chr3:9640931-9642779	WT	hos5-5	12.9825	9.6322	-0.430625	-1	-1.71965	0.00215	0.0272869
AT1G17050	Chr1:5828816-5831383	WT	hos5-5	54.5697	40.4943	-0.430381	-1	-1.97932	0.0005	0.00831241
AT1G59700	Chr1:21936277-21938001	WT	hos5-5	37.9184	28.1689	-0.428798	-1	-1.86738	0.00095	0.0141114
AT3G52720	Chr3:19538539-19542298	WT	hos5-5	68.8428	51.1711	-0.427976	-1	-1.94335	0.00095	0.0141114
AT2G05620	Chr2:2080646-2081859	WT	hos5-5	217.382	161.789	-0.426118	-1	-1.99522	0.00045	0.0076244
AT4G32590	Chr4:15721288-15722946	WT	hos5-5	142.736	106.287	-0.425384	-1	-1.96229	0.0005	0.00831241
AT1G73010	Chr1:27464527-27466348	WT	hos5-5	40.4835	30.1473	-0.425303	-1	-1.84761	0.0014	0.019439
AT4G35290	Chr4:16789530-16793685	WT	hos5-5	5.39683	4.02299	-0.423845	-1	-1.63607	0.00465	0.049846
AT4G22890	Chr4:12006985-12009536	WT	hos5-5	548.756	409.297	-0.423016	-1	-1.99809	0.00045	0.0076244
AT5G20830	Chr5:7050216-7055398	WT	hos5-5	22.0101	16.4173	-0.422948	-1	-1.90972	0.0009	0.0134827
AT1G06430	Chr1:1960030-1963189	WT	hos5-5	103.438	77.1705	-0.422645	-1	-1.97716	0.0004	0.00693877
AT2G21330	Chr2:9128121-9130619	WT	hos5-5	1080.42	806.515	-0.421815	-1	-1.95779	0.00085	0.0128684
AT3G21670	Chr3:7626756-7629205	WT	hos5-5	53.4822	39.9535	-0.420737	-1	-1.92957	0.0007	0.0109926
AT1G70250	Chr1:26452846-26456305	WT	hos5-5	11.0819	8.27902	-0.420672	-1	-1.79524	0.0019	0.0247342
AT1G17710	Chr1:6090404-6092027	WT	hos5-5	26.9763	20.1659	-0.419775	-1	-1.73797	0.00295	0.0349149
AT3G23910	Chr3:8636330-8639580	WT	hos5-5	14.0371	10.4948	-0.419564	-1	-1.67648	0.00425	0.0464363
AT4G04770	Chr4:2424029-2429899	WT	hos5-5	106.777	79.8851	-0.418609	-1	-1.9465	0.00045	0.0076244
AT5G44530	Chr5:17937621-17941646	WT	hos5-5	12.7332	9.53678	-0.417023	-1	-1.83655	0.00205	0.0262671
AT2G15050	Chr2:6518748-6521549	WT	hos5-5	27.6049	20.6904	-0.415957	-1	-1.85843	0.0009	0.0134827
AT1G62540	Chr1:23151633-23155728	WT	hos5-5	10.3697	7.77433	-0.415578	-1	-1.62853	0.00405	0.0447198
AT1G70610	Chr1:26621898-26626508	WT	hos5-5	30.6258	22.9684	-0.415099	-1	-1.90732	0.00135	0.018834
AT3G47470	Chr3:17486489-17495033	WT	hos5-5	3395.19	2547.06	-0.414662	-1	-1.89958	0.0009	0.0134827
AT5G23010	Chr5:7703040-7706973	WT	hos5-5	164.088	123.12	-0.414404	-1	-1.94878	0.0008	0.0122563
AT3G61220	Chr3:22662848-22665690	WT	hos5-5	85.9496	64.6053	-0.411838	-1	-1.88096	0.0009	0.0134827
AT3G48460	Chr3:17949415-17951250	WT	hos5-5	20.8588	15.6819	-0.411557	-1	-1.71794	0.0037	0.0416172
AT5G24735	Chr5:8468330-8469262	WT	hos5-5	77.2618	58.1561	-0.409826	-1	-1.75105	0.0026	0.0317028
AT4G37980	Chr4:17852440-17854608	WT	hos5-5	78.1346	58.8394	-0.409178	-1	-1.89715	0.00075	0.0116381
AT4G34350	Chr4:16428406-16431144	WT	hos5-5	267.107	201.176	-0.408959	-1	-1.92657	0.00055	0.00898577
AT3G17040	Chr3:5808665-5812780	WT	hos5-5	44.0271	33.1675	-0.408621	-1	-1.87122	0.001	0.0147243
AT1G75280	Chr1:28251625-28253686	WT	hos5-5	100.545	75.8072	-0.407441	-1	-1.89285	0.0011	0.0159467
AT2G47490	Chr2:19486841-19489732	WT	hos5-5	25.2398	19.0462	-0.406193	-1	-1.82721	0.0017	0.022663
AT3G61080	Chr3:22607098-22609853	WT	hos5-5	51.0329	38.5282	-0.405513	-1	-1.84302	0.0013	0.0182586
AT1G52510	Chr1:19559879-19565272	WT	hos5-5	129.762	97.9933	-0.405112	-1	-1.82477	0.0017	0.022663
AT3G22550	Chr3:7991402-7993588	WT	hos5-5	24.9301	18.834	-0.404547	-1	-1.80762	0.00145	0.02
AT3G01180	Chr3:59422-66111	WT	hos5-5	21.2324	16.048	-0.403871	-1	-1.8265	0.0011	0.0159467
AT1G52870	Chr1:19685544-19688028	WT	hos5-5	166.239	125.703	-0.403244	-1	-1.89419	0.0014	0.019439
AT4G35250	Chr4:16771072-16773456	WT	hos5-5	120.081	90.9494	-0.400869	-1	-1.87091	0.00105	0.0153302
AT4G14040	Chr4:8100348-8103094	WT	hos5-5	134.801	102.109	-0.400726	-1	-1.88397	0.0012	0.0171359
AT5G24150	Chr5:8172299-8175525	WT	hos5-5	81.5496	61.8489	-0.398929	-1	-1.85838	0.0013	0.0182586
AT4G28750	Chr4:14199042-14204377	WT	hos5-5	2139.27	1622.99	-0.398463	-1	-1.78766	0.0018	0.0236906
AT4G34610	Chr4:16530345-16533362	WT	hos5-5	17.8034	13.5126	-0.397851	-1	-1.74396	0.00225	0.028331
AT1G29700	Chr1:10384944-10387441	WT	hos5-5	71.0653	53.9403	-0.397782	-1	-1.83618	0.0016	0.021592
AT2G33250	Chr2:14097368-14098751	WT	hos5-5	46.6177	35.3964	-0.397278	-1	-1.76922	0.0023	0.0288102
AT2G46450	Chr2:19065535-19071083	WT	hos5-5	40.1222	30.4649	-0.397252	-1	-1.81132	0.00195	0.0252223
AT1G58280	Chr1:21620277-21622611	WT	hos5-5	28.5304	21.6681	-0.396928	-1	-1.71211	0.0021	0.0267684
AT2G46820	Chr2:19243347-19245141	WT	hos5-5	1444.15	1097.83	-0.395575	-1	-1.84584	0.0014	0.019439
AT5G42530	Chr5:17004737-17005510	WT	hos5-5	2490.04	1893.37	-0.395213	-1	-1.84608	0.00165	0.0221405
AT4G15560	Chr4:8883824-8887667	WT	hos5-5	208.669	158.722	-0.394714	-1	-1.86176	0.0009	0.0134827
AT5G19850	Chr5:6709733-6711723	WT	hos5-5	39.6389	30.1594	-0.394309	-1	-1.77393	0.0015	0.0205148
AT2G05070	Chr2:1799233-1800472	WT	hos5-5	1012.91	770.772	-0.394131	-1	-1.84646	0.00185	0.0242114
AT1G75690	Chr1:28421729-28425112	WT	hos5-5	134.784	102.681	-0.392482	-1	-1.82883	0.0011	0.0159467
AT3G17609	Chr3:6023843-6024710	WT	hos5-5	62.3456	47.5341	-0.391327	-1	-1.66692	0.00405	0.0447198
AT5G13490	Chr5:4335271-4337730	WT	hos5-5	17.7017	13.5017	-0.390746	-1	-1.66018	0.0036	0.0407796
AT5G64120	Chr5:25659256-25661007	WT	hos5-5	57.943	44.2011	-0.390552	-1	-1.75879	0.0026	0.0317028
AT5G64040	Chr5:25623951-25629708	WT	hos5-5	1610.4	1230.14	-0.388594	-1	-1.7718	0.00165	0.0221405
AT4G12470	Chr4:7401086-7401951	WT	hos5-5	111.31	85.0823	-0.387652	-1	-1.75609	0.00275	0.0330923
AT1G64780	Chr1:24060639-24062804	WT	hos5-5	44.1632	33.8036	-0.385667	-1	-1.77093	0.0023	0.0288102
AT2G14560	Chr2:6213616-6215932	WT	hos5-5	208.426	159.535	-0.385657	-1	-1.70488	0.00285	0.0339601
AT1G78970	Chr1:29703054-29711421	WT	hos5-5	12.991	9.94961	-0.384801	-1	-1.66353	0.00335	0.0385404
AT1G44575	Chr1:16870220-16873427	WT	hos5-5	1837.52	1407.88	-0.384232	-1	-1.8001	0.00165	0.0221405
AT5G54390	Chr5:22085997-22088094	WT	hos5-5	100.328	76.9023	-0.383625	-1	-1.78893	0.0014	0.019439
AT3G25760	Chr3:9403778-9405338	WT	hos5-5	56.9846	43.6866	-0.383381	-1	-1.72451	0.00235	0.0292785
AT2G46650	Chr2:19151480-19152739	WT	hos5-5	71.298	54.6799	-0.38285	-1	-1.75301	0.0026	0.0317028
AT5G58870	Chr5:23769785-23773973	WT	hos5-5	39.8004	30.5565	-0.381304	-1	-1.7645	0.00185	0.0242114
AT3G11670	Chr3:3680865-3684871	WT	hos5-5	24.2328	18.6183	-0.380242	-1	-1.74897	0.00195	0.0252223
AT1G52230	Chr1:19454797-19458069	WT	hos5-5	1871.96	1438.72	-0.379763	-1	-1.78542	0.0018	0.0236906
AT3G58990	Chr3:21797057-21798303	WT	hos5-5	64.1379	49.3363	-0.378527	-1	-1.73774	0.0032	0.0372466
AT1G13080	Chr1:4459001-4460996	WT	hos5-5	28.282	21.7589	-0.378277	-1	-1.67767	0.0035	0.0398781
AT3G02830	Chr3:613771-616145	WT	hos5-5	130.642	100.75	-0.374836	-1	-1.75667	0.00275	0.0330923
AT4G18810	Chr4:10322059-10325906	WT	hos5-5	85.2048	65.7864	-0.373146	-1	-1.72103	0.00285	0.0339601
AT1G32080	Chr1:11537241-11539896	WT	hos5-5	329.303	254.695	-0.370646	-1	-1.74582	0.00225	0.028331
AT5G65730	Chr5:26298727-26300529	WT	hos5-5	52.8394	41.0099	-0.365644	-1	-1.67922	0.0033	0.0381292
AT5G14060	Chr5:4535366-4539323	WT	hos5-5	75.036	58.246	-0.365423	-1	-1.71049	0.00275	0.0330923
AT3G61870	Chr3:22902490-22904137	WT	hos5-5	283.581	220.389	-0.363707	-1	-1.71436	0.00215	0.0272869
AT5G67370	Chr5:26877271-26879639	WT	hos5-5	106.408	82.7316	-0.363095	-1	-1.69285	0.00405	0.0447198
AT4G10340	Chr4:6408006-6409849	WT	hos5-5	3769.17	2934.75	-0.361008	-1	-1.63894	0.00435	0.047302
AT2G30520	Chr2:13002685-13005746	WT	hos5-5	151.539	118.062	-0.360146	-1	-1.70123	0.00285	0.0339601
AT1G16080	Chr1:5514261-5516027	WT	hos5-5	161.608	125.991	-0.359173	-1	-1.68165	0.0036	0.0407796
AT3G19720	Chr3:6850357-6855590	WT	hos5-5	32.9468	25.7012	-0.358303	-1	-1.64734	0.00375	0.0420911
AT5G43850	Chr5:17627131-17629363	WT	hos5-5	90.2021	70.3751	-0.358097	-1	-1.64827	0.00455	0.0490347
AT4G13495	Chr4:7842966-7846899	WT	hos5-5	223.815	174.647	-0.357863	-1	-1.66815	0.0037	0.0416172
AT2G44670	Chr2:18425110-18426121	WT	hos5-5	142.383	111.146	-0.357325	-1	-1.64992	0.0032	0.0372466
AT4G37760	Chr4:17743737-17746697	WT	hos5-5	42.1555	32.9543	-0.355256	-1	-1.63545	0.0043	0.0468743
AT1G60950	Chr1:22444306-22445291	WT	hos5-5	1737.42	1361.13	-0.352141	-1	-1.65108	0.00385	0.0429548
AT3G16140	Chr3:5466245-5469594	WT	hos5-5	643.169	508.305	-0.339504	-1	-1.59837	0.00465	0.049846
AT2G05380	Chr2:1966609-1968142	WT	hos5-5	656.308	837.493	0.351703	1	1.63797	0.0046	0.0494522
AT1G55850	Chr1:20876439-20879482	WT	hos5-5	42.9982	54.9859	0.354786	1	1.64805	0.0039	0.0433985
AT5G16110	Chr5:5260521-5262840	WT	hos5-5	70.9113	90.8632	0.35768	1	1.65864	0.0034	0.0389989
AT3G49940	Chr3:18514265-18516131	WT	hos5-5	33.5394	43.0296	0.359475	1	1.64294	0.00415	0.0455703
AT5G52310	Chr5:21240716-21243644	WT	hos5-5	21.9166	28.2181	0.364597	1	1.67287	0.00305	0.0358775
AT3G57520	Chr3:21288741-21293171	WT	hos5-5	47.447	61.1044	0.364959	1	1.70245	0.0028	0.0335397
AT5G54940	Chr5:22307981-22309453	WT	hos5-5	273.069	351.74	0.365243	1	1.6481	0.0043	0.0468743
AT3G18080	Chr3:6191460-6194452	WT	hos5-5	121.979	157.13	0.365325	1	1.71754	0.0026	0.0317028
AT5G54380	Chr5:22077039-22080341	WT	hos5-5	16.2439	20.9572	0.367554	1	1.67878	0.003	0.0354011
AT1G32700	Chr1:11827358-11829933	WT	hos5-5	30.9437	39.9616	0.368967	1	1.67259	0.0037	0.0416172
AT1G76890	Chr1:28873051-28875435	WT	hos5-5	19.1085	24.709	0.370824	1	1.67188	0.0039	0.0433985
AT3G13750	Chr3:4510964-4516478	WT	hos5-5	96.2224	124.46	0.371234	1	1.74815	0.00285	0.0339601
AT4G18010	Chr4:9990987-9994524	WT	hos5-5	18.4888	23.9222	0.371696	1	1.69025	0.00265	0.0321722
AT1G23030	Chr1:8156503-8159185	WT	hos5-5	14.0975	18.2461	0.372154	1	1.65922	0.0041	0.0451422
AT5G57660	Chr5:23355336-23356989	WT	hos5-5	42.7157	55.3037	0.372611	1	1.71407	0.00245	0.0302669
AT1G33590	Chr1:12177672-12179628	WT	hos5-5	85.2533	110.416	0.373125	1	1.71894	0.0032	0.0372466
AT1G65800	Chr1:24472727-24476891	WT	hos5-5	25.8148	33.4474	0.373692	1	1.73202	0.0024	0.0297928
AT4G09020	Chr4:5783908-5789100	WT	hos5-5	23.9962	31.1176	0.374924	1	1.72727	0.0023	0.0288102
AT2G45170	Chr2:18624263-18625791	WT	hos5-5	57.8976	75.0929	0.375173	1	1.66683	0.0033	0.0381292
AT5G26030	Chr5:9096450-9101682	WT	hos5-5	37.6538	48.9891	0.379668	1	1.65215	0.00415	0.0455703
AT2G33540	Chr2:14203400-14209192	WT	hos5-5	7.34113	9.56591	0.381901	1	1.7172	0.00295	0.0349149
AT3G26510	Chr3:9710325-9712900	WT	hos5-5	61.7464	80.5137	0.382879	1	1.6564	0.0038	0.042563
AT3G52430	Chr3:19431094-19434450	WT	hos5-5	12.2632	15.9917	0.382994	1	1.66826	0.00335	0.0385404
AT5G43700	Chr5:17550178-17551715	WT	hos5-5	51.8363	67.6341	0.383788	1	1.75976	0.00215	0.0272869
AT5G39080	Chr5:15641441-15643216	WT	hos5-5	23.865	31.1497	0.384322	1	1.73151	0.0031	0.0363267
AT3G07470	Chr3:2386610-2388696	WT	hos5-5	52.77	68.9427	0.385679	1	1.76812	0.00185	0.0242114
AT4G02380	Chr4:1046041-1047105	WT	hos5-5	248.031	324.163	0.386198	1	1.77978	0.0021	0.0267684
AT1G56520	Chr1:21174608-21179077	WT	hos5-5	5.71078	7.46695	0.386833	1	1.64945	0.0038	0.042563
AT1G10760	Chr1:3580829-3590928	WT	hos5-5	59.4144	77.771	0.388419	1	1.82949	0.00145	0.02
AT5G40170	Chr5:16064858-16067628	WT	hos5-5	18.6742	24.4587	0.389303	1	1.78055	0.00135	0.018834
AT1G03610	Chr1:900731-903070	WT	hos5-5	14.1276	18.5087	0.38969	1	1.6915	0.0032	0.0372466
AT3G62660	Chr3:23172753-23174993	WT	hos5-5	15.7166	20.5928	0.389847	1	1.73888	0.0023	0.0288102
AT2G29120	Chr2:12511245-12515947	WT	hos5-5	6.77914	8.88478	0.390232	1	1.64068	0.0044	0.047715
AT1G22530	Chr1:7955444-7958564	WT	hos5-5	25.6092	33.5801	0.39094	1	1.79149	0.00185	0.0242114
AT2G05940	Chr2:2287237-2289636	WT	hos5-5	17.7343	23.2646	0.391594	1	1.74299	0.0016	0.021592
AT1G08980	Chr1:2884350-2886621	WT	hos5-5	43.0904	56.5667	0.392588	1	1.80744	0.00115	0.0165584
AT4G05150	Chr4:2660155-2662908	WT	hos5-5	48.3268	63.4533	0.39287	1	1.8158	0.0017	0.022663
AT1G20010	Chr1:6937718-6940832	WT	hos5-5	80.0216	105.179	0.394385	1	1.84672	0.00145	0.02
AT3G01310	Chr3:93994-102010	WT	hos5-5	18.7271	24.6358	0.395628	1	1.82437	0.0014	0.019439
AT3G53460	Chr3:19818974-19821519	WT	hos5-5	478.636	629.664	0.395654	1	1.80383	0.0014	0.019439
AT4G15800	Chr4:8984786-8986135	WT	hos5-5	24.3455	32.0416	0.396291	1	1.71226	0.00285	0.0339601
AT4G22690	Chr4:11929358-11931750	WT	hos5-5	57.3008	75.57	0.399258	1	1.84305	0.0012	0.0171359
AT5G63320	Chr5:25373954-25379674	WT	hos5-5	13.4374	17.7235	0.399416	1	1.65964	0.0031	0.0363267
AT3G52060	Chr3:19310530-19314685	WT	hos5-5	56.5392	74.6894	0.401654	1	1.76767	0.00175	0.0231689
AT1G13210	Chr1:4508905-4514010	WT	hos5-5	16.1905	21.3915	0.401891	1	1.8518	0.0016	0.021592
AT1G75800	Chr1:28458690-28460961	WT	hos5-5	59.1413	78.2306	0.403566	1	1.86864	0.0015	0.0205148
AT3G50480	Chr3:18733020-18734420	WT	hos5-5	83.8851	111.029	0.404452	1	1.84142	0.001	0.0147243
AT1G59620	Chr1:21902263-21905717	WT	hos5-5	7.11124	9.41926	0.405512	1	1.71469	0.00255	0.0312512
AT3G08030	Chr3:2563802-2566042	WT	hos5-5	79.6635	105.531	0.405672	1	1.89124	0.00075	0.0116381
AT5G43670	Chr5:17538722-17541990	WT	hos5-5	6.18624	8.19978	0.406522	1	1.68087	0.0037	0.0416172
AT4G30650	Chr4:14954203-14955114	WT	hos5-5	118.638	157.261	0.406601	1	1.87595	0.0012	0.0171359
AT2G16660	Chr2:7218653-7221890	WT	hos5-5	26.3579	34.9968	0.408987	1	1.87444	0.00135	0.018834
AT2G44040	Chr2:18221693-18224162	WT	hos5-5	20.9222	27.7811	0.409071	1	1.80419	0.0018	0.0236906
AT2G47060	Chr2:19332824-19335163	WT	hos5-5	27.0539	35.9236	0.409092	1	1.7799	0.0015	0.0205148
AT5G08520	Chr5:2752991-2758540	WT	hos5-5	18.2096	24.1842	0.409364	1	1.70572	0.0026	0.0317028
AT5G57710	Chr5:23384254-23388465	WT	hos5-5	23.782	31.594	0.409781	1	1.89523	0.0007	0.0109926
AT1G25230	Chr1:8840202-8842445	WT	hos5-5	17.7	23.5319	0.410867	1	1.69824	0.0036	0.0407796
AT1G70740	Chr1:26673562-26676042	WT	hos5-5	8.0756	10.7399	0.411344	1	1.63466	0.00415	0.0455703
AT5G47990	Chr5:19434757-19436749	WT	hos5-5	17.6833	23.5385	0.412638	1	1.82219	0.00175	0.0231689
AT3G04910	Chr3:1354535-1358235	WT	hos5-5	42.827	57.042	0.413504	1	1.92429	0.0012	0.0171359
AT2G45850	Chr2:18869152-18874499	WT	hos5-5	14.158	18.8826	0.415439	1	1.69828	0.0031	0.0363267
AT1G20440	Chr1:7084408-7086873	WT	hos5-5	97.9845	130.687	0.415493	1	1.94993	0.0005	0.00831241
AT2G17230	Chr2:7494535-7496292	WT	hos5-5	19.8652	26.4983	0.415652	1	1.83333	0.0015	0.0205148
AT2G28900	Chr2:12414107-12415661	WT	hos5-5	121.852	162.688	0.416978	1	1.93438	0.00055	0.00898577
AT1G21110	Chr1:7389980-7391603	WT	hos5-5	12.0232	16.053	0.417019	1	1.67841	0.0033	0.0381292
AT5G11740	Chr5:3783929-3784963	WT	hos5-5	198.709	265.487	0.41798	1	1.95091	0.00035	0.00619816
AT1G21830	Chr1:7660946-7662725	WT	hos5-5	15.6499	20.9184	0.418619	1	1.71794	0.00245	0.0302669
AT4G26370	Chr4:13333651-13336231	WT	hos5-5	26.7084	35.7005	0.41865	1	1.88882	0.00125	0.0176958
AT3G19850	Chr3:6898162-6901334	WT	hos5-5	6.60404	8.82769	0.418688	1	1.61639	0.00425	0.0464363
AT5G54170	Chr5:21984568-21987489	WT	hos5-5	28.1374	37.6122	0.41871	1	1.90035	0.0007	0.0109926
AT1G19310	Chr1:6676209-6677680	WT	hos5-5	12.7517	17.0725	0.420994	1	1.59218	0.0045	0.0485895
AT2G24290	Chr2:10338666-10340239	WT	hos5-5	18.8222	25.2135	0.421756	1	1.70748	0.00325	0.0376789
AT1G72150	Chr1:27148260-27150994	WT	hos5-5	118.485	158.788	0.422398	1	1.98897	0.0008	0.0122563
AT2G17840	Chr2:7755604-7757929	WT	hos5-5	29.856	40.0203	0.422711	1	1.93955	0.0007	0.0109926
AT4G30350	Chr4:14847582-14851248	WT	hos5-5	9.76787	13.1043	0.423921	1	1.88128	0.001	0.0147243
AT2G34510	Chr2:14543893-14546986	WT	hos5-5	26.6201	35.7323	0.424712	1	1.78828	0.00155	0.0210419
AT4G12040	Chr4:7214576-7216715	WT	hos5-5	32.1859	43.2277	0.425527	1	1.91123	0.00135	0.018834
AT5G08790	Chr5:2856739-2860558	WT	hos5-5	50.0895	67.2983	0.426061	1	1.84216	0.0014	0.019439
AT1G78600	Chr1:29566862-29568931	WT	hos5-5	17.6416	23.7089	0.42645	1	1.8626	0.0011	0.0159467
AT4G33300	Chr4:16049572-16056611	WT	hos5-5	28.8525	38.826	0.428327	1	1.96867	0.0009	0.0134827
AT3G10985	Chr3:3442236-3443680	WT	hos5-5	45.2609	60.9845	0.430177	1	1.96595	0.00065	0.0103341
AT3G07870	Chr3:2510569-2512479	WT	hos5-5	14.0146	18.8866	0.430434	1	1.86961	0.00135	0.018834
AT2G46620	Chr2:19138768-19140849	WT	hos5-5	10.2481	13.8325	0.432708	1	1.82746	0.00135	0.018834
AT1G71020	Chr1:26790548-26793319	WT	hos5-5	10.8131	14.6043	0.433614	1	1.8808	0.00165	0.0221405
AT2G30990	Chr2:13187406-13190458	WT	hos5-5	12.2132	16.4974	0.433796	1	1.85538	0.0013	0.0182586
AT1G51940	Chr1:19295819-19299169	WT	hos5-5	14.3088	19.3383	0.434556	1	1.94573	0.0013	0.0182586
AT5G22875	Chr5:7650581-7651851	WT	hos5-5	39.0713	52.9061	0.437326	1	1.67849	0.00395	0.0438201
AT1G13245	Chr1:4525413-4526204	WT	hos5-5	69.7041	94.4312	0.438021	1	1.98072	0.0005	0.00831241
AT1G20510	Chr1:7103361-7106121	WT	hos5-5	24.7833	33.5861	0.438495	1	1.95659	0.00035	0.00619816
AT1G20450	Chr1:7087902-7089606	WT	hos5-5	69.4517	94.1256	0.438577	1	2.03436	0.00025	0.00468206
AT3G53990	Chr3:19989291-19991186	WT	hos5-5	79.8508	108.23	0.438719	1	2.03232	0.0005	0.00831241
AT4G32030	Chr4:15490565-15493436	WT	hos5-5	22.7766	30.8803	0.439134	1	1.95185	0.00075	0.0116381
AT1G17190	Chr1:5875294-5876620	WT	hos5-5	19.9768	27.0953	0.439722	1	1.8125	0.0016	0.021592
AT1G78850	Chr1:29641859-29643535	WT	hos5-5	114.92	156.035	0.441234	1	2.0258	0.0008	0.0122563
AT3G26210	Chr3:9592726-9595283	WT	hos5-5	11.2689	15.303	0.441466	1	1.88546	0.00085	0.0128684
AT3G06500	Chr3:2011992-2015831	WT	hos5-5	18.9321	25.742	0.443291	1	2.03014	0.00025	0.00468206
AT4G12320	Chr4:7313778-7316871	WT	hos5-5	33.897	46.1106	0.443939	1	2.05983	0.00035	0.00619816
AT1G01500	Chr1:185032-187135	WT	hos5-5	7.10915	9.67884	0.445157	1	1.69347	0.003	0.0354011
AT5G64310	Chr5:25721732-25722678	WT	hos5-5	37.6658	51.2838	0.445247	1	1.94188	0.00085	0.0128684
AT3G02890	Chr3:640168-645692	WT	hos5-5	4.94103	6.72768	0.445299	1	1.84509	0.00095	0.0141114
AT5G48380	Chr5:19604088-19607147	WT	hos5-5	26.7541	36.4425	0.445863	1	2.05399	0.00035	0.00619816
AT2G41010	Chr2:17113797-17115047	WT	hos5-5	12.1288	16.5393	0.447464	1	1.7113	0.0028	0.0335397
AT2G32150	Chr2:13658887-13660948	WT	hos5-5	21.4441	29.2694	0.448812	1	1.93562	0.00105	0.0153302
AT5G42050	Chr5:16815309-16817346	WT	hos5-5	112.367	153.465	0.449691	1	2.09774	0.00035	0.00619816
AT1G74840	Chr1:28115442-28117422	WT	hos5-5	41.8899	57.2146	0.449781	1	1.94839	0.0008	0.0122563
AT5G63810	Chr5:25537073-25541529	WT	hos5-5	11.5765	15.8288	0.451354	1	1.99677	0.0006	0.00966656
AT2G36430	Chr2:15289974-15291763	WT	hos5-5	14.9532	20.4586	0.45226	1	1.96429	0.00065	0.0103341
AT1G35350	Chr1:12980688-12984740	WT	hos5-5	6.926	9.48331	0.453369	1	1.87415	0.00125	0.0176958
AT3G60390	Chr3:22320579-22322661	WT	hos5-5	8.99159	12.3293	0.455439	1	1.72655	0.00235	0.0292785
AT1G08890	Chr1:2848148-2852270	WT	hos5-5	6.86479	9.41907	0.456368	1	1.74972	0.00255	0.0312512
AT5G64860	Chr5:25925172-25928879	WT	hos5-5	23.1559	31.7779	0.456647	1	2.08083	0.00015	0.00301537
AT3G47160	Chr3:17358590-17362240	WT	hos5-5	16.8419	23.1488	0.458884	1	1.96579	0.00055	0.00898577
AT5G03470	Chr5:866338-870855	WT	hos5-5	8.20193	11.2801	0.459746	1	1.90608	0.0007	0.0109926
AT5G02810	Chr5:637680-642030	WT	hos5-5	15.2187	20.9373	0.460229	1	2.08868	0.00035	0.00619816
AT1G30280	Chr1:10662607-10664763	WT	hos5-5	6.4133	8.82673	0.460811	1	1.66074	0.00365	0.041232
AT2G30600	Chr2:13036813-13042586	WT	hos5-5	18.374	25.29	0.460905	1	2.09155	0.00045	0.0076244
AT2G23910	Chr2:10177775-10180088	WT	hos5-5	15.6401	21.5307	0.461145	1	1.91285	0.00095	0.0141114
AT2G25250	Chr2:10753601-10754935	WT	hos5-5	23.0576	31.754	0.461696	1	2.00833	0.0004	0.00693877
AT1G50740	Chr1:18807671-18810504	WT	hos5-5	23.8093	32.796	0.461996	1	1.83769	0.0015	0.0205148
AT1G08930	Chr1:2873299-2877270	WT	hos5-5	71.0724	98.012	0.46367	1	2.14998	5e-05	0.00113391
AT4G14365	Chr4:8271269-8273903	WT	hos5-5	19.6533	27.1044	0.463755	1	2.04766	0.00065	0.0103341
AT4G17900	Chr4:9945777-9948157	WT	hos5-5	30.7543	42.4204	0.463971	1	2.09968	5e-05	0.00113391
AT5G24890	Chr5:8557736-8559488	WT	hos5-5	28.1913	38.9024	0.464606	1	2.10799	0.0001	0.0021168
AT5G08330	Chr5:2680400-2681993	WT	hos5-5	21.7942	30.0759	0.464666	1	2.04878	0.0002	0.00385965
AT4G26530	Chr4:13380152-13393265	WT	hos5-5	247.994	342.253	0.464759	1	1.8645	0.00115	0.0165584
AT1G21100	Chr1:7386761-7388512	WT	hos5-5	10.6502	14.6984	0.464775	1	1.86244	0.00155	0.0210419
AT3G14050	Chr3:4650713-4654046	WT	hos5-5	13.1983	18.2283	0.465829	1	2.09619	0.00035	0.00619816
AT1G03850	Chr1:975870-977911	WT	hos5-5	16.5028	22.7945	0.465976	1	1.67626	0.00385	0.0429548
AT5G08610	Chr5:2790242-2794219	WT	hos5-5	20.7782	28.703	0.466135	1	2.13539	0.0001	0.0021168
AT3G08760	Chr3:2657837-2661095	WT	hos5-5	11.024	15.2454	0.467729	1	2.02918	0.00055	0.00898577
AT3G55430	Chr3:20549422-20552215	WT	hos5-5	22.0475	30.4972	0.468066	1	2.11682	0.00015	0.00301537
AT4G19530	Chr4:10651743-10657282	WT	hos5-5	19.8657	27.5005	0.469179	1	2.16989	0.0002	0.00385965
AT1G79440	Chr1:29882120-29887414	WT	hos5-5	31.6156	43.8017	0.470353	1	2.17097	0.0001	0.0021168
AT5G66675	Chr5:26614808-26617034	WT	hos5-5	16.4104	22.757	0.471698	1	2.0589	0.0002	0.00385965
AT3G56360	Chr3:20896331-20897747	WT	hos5-5	120.994	167.83	0.472064	1	2.20415	0.0002	0.00385965
AT1G20823	Chr1:7238692-7239698	WT	hos5-5	11.1203	15.4263	0.472196	1	1.69241	0.0032	0.0372466
AT4G05330	Chr4:2720492-2723214	WT	hos5-5	7.78136	10.7969	0.472519	1	1.7428	0.00215	0.0272869
AT1G78460	Chr1:29518183-29519323	WT	hos5-5	59.2106	82.3015	0.475064	1	2.15771	0.0002	0.00385965
AT3G47960	Chr3:17692665-17700923	WT	hos5-5	33.4658	46.5594	0.476384	1	2.10236	0.00045	0.0076244
AT2G22450	Chr2:9530364-9533066	WT	hos5-5	13.3402	18.583	0.478206	1	2.09705	0.0004	0.00693877
AT5G10760	Chr5:3400321-3402389	WT	hos5-5	27.007	37.644	0.479088	1	2.14213	0.00015	0.00301537
AT3G13980	Chr3:4618938-4620305	WT	hos5-5	7.79076	10.8626	0.479529	1	1.73648	0.00305	0.0358775
AT1G66920	Chr1:24965133-24967586	WT	hos5-5	4.74671	6.62569	0.481143	1	1.76362	0.0022	0.0277982
AT2G30930	Chr2:13162073-13163497	WT	hos5-5	26.6136	37.1613	0.481639	1	2.12254	0.0003	0.00545405
AT3G52800	Chr3:19569255-19570710	WT	hos5-5	64.4539	90.0099	0.481816	1	2.19095	5e-05	0.00113391
AT1G22770	Chr1:8061750-8067790	WT	hos5-5	6.98529	9.76313	0.483025	1	2.13678	0.0001	0.0021168
AT3G18560	Chr3:6393746-6394842	WT	hos5-5	9.00079	12.5841	0.483479	1	1.68692	0.00395	0.0438201
AT4G17460	Chr4:9739517-9741234	WT	hos5-5	16.1782	22.6232	0.483756	1	2.0464	0.00045	0.0076244
AT1G27200	Chr1:9449337-9451768	WT	hos5-5	9.32792	13.0604	0.485571	1	2.06527	0.0002	0.00385965
AT1G10150	Chr1:3325798-3328448	WT	hos5-5	14.9416	20.9307	0.486281	1	2.10008	0.00025	0.00468206
AT3G19680	Chr3:6840280-6842856	WT	hos5-5	15.7323	22.0487	0.486966	1	2.10148	0.00045	0.0076244
AT3G29320	Chr3:11252806-11259074	WT	hos5-5	57.5461	80.6513	0.486979	1	2.2704	5e-05	0.00113391
AT4G34250	Chr4:16394599-16396703	WT	hos5-5	9.83358	13.7832	0.487127	1	2.05223	0.0005	0.00831241
AT2G40080	Chr2:16734293-16734953	WT	hos5-5	47.5408	66.66	0.487655	1	2.08821	0.0002	0.00385965
AT1G63750	Chr1:23650839-23655453	WT	hos5-5	3.27392	4.59221	0.48817	1	1.83029	0.0017	0.022663
AT3G47820	Chr3:17644197-17646268	WT	hos5-5	7.07764	9.94695	0.490987	1	1.92571	0.00075	0.0116381
AT2G30040	Chr2:12821568-12823169	WT	hos5-5	8.02632	11.2821	0.491227	1	1.83359	0.00135	0.018834
AT5G26770	Chr5:9407646-9410138	WT	hos5-5	6.772	9.51964	0.491325	1	1.77385	0.0023	0.0288102
AT4G11360	Chr4:6905847-6906856	WT	hos5-5	32.9894	46.4145	0.492572	1	2.15792	0.0003	0.00545405
AT3G23030	Chr3:8180645-8182095	WT	hos5-5	51.5859	72.6011	0.493015	1	2.23844	5e-05	0.00113391
AT3G58120	Chr3:21520973-21523791	WT	hos5-5	18.776	26.4328	0.493438	1	2.18917	0.0001	0.0021168
AT4G18520	Chr4:10215095-10217214	WT	hos5-5	5.49499	7.73812	0.493865	1	1.85948	0.00135	0.018834
AT2G26560	Chr2:11293701-11295918	WT	hos5-5	21.5254	30.3148	0.493984	1	2.18141	0.0002	0.00385965
AT1G21670	Chr1:7610240-7612721	WT	hos5-5	10.5021	14.7916	0.494097	1	2.1492	0.0001	0.0021168
AT2G46330	Chr2:19015807-19019364	WT	hos5-5	113.292	159.665	0.494996	1	2.07329	0.0004	0.00693877
AT5G16370	Chr5:5356550-5358789	WT	hos5-5	12.9997	18.3545	0.49765	1	2.17489	0.0002	0.00385965
AT2G17550	Chr2:7634125-7637832	WT	hos5-5	4.34315	6.13261	0.49776	1	1.99778	0.0005	0.00831241
AT5G19230	Chr5:6467192-6468848	WT	hos5-5	12.8067	18.1259	0.50115	1	1.93165	0.00055	0.00898577
AT5G15260	Chr5:4952880-4955027	WT	hos5-5	9.56863	13.5563	0.502575	1	1.99026	0.0005	0.00831241
AT4G20860	Chr4:11172621-11176881	WT	hos5-5	24.0216	34.0719	0.50425	1	1.75315	0.00275	0.0330923
AT5G40920	Chr5:16400653-16404325	WT	hos5-5	6.449	9.1574	0.505863	1	2.15489	0.0003	0.00545405
AT1G18340	Chr1:6311442-6313931	WT	hos5-5	7.52939	10.7122	0.50865	1	1.78188	0.0023	0.0288102
AT1G49032	Chr1:18136665-18139131	WT	hos5-5	20.3683	29.035	0.511467	1	2.04627	0.0002	0.00385965
AT2G21840	Chr2:9307023-9310358	WT	hos5-5	2.57571	3.67304	0.512003	1	1.74425	0.00295	0.0349149
AT5G57565	Chr5:23310283-23311855	WT	hos5-5	8.13662	11.606	0.512371	1	1.66423	0.0036	0.0407796
AT5G11610	Chr5:3735349-3738230	WT	hos5-5	6.57198	9.38043	0.513326	1	1.83685	0.00135	0.018834
AT3G23880	Chr3:8621985-8623214	WT	hos5-5	11.3262	16.1753	0.51413	1	1.96242	0.00075	0.0116381
AT5G23240	Chr5:7825799-7828729	WT	hos5-5	51.2776	73.2529	0.514555	1	2.33219	5e-05	0.00113391
AT1G22890	Chr1:8102727-8103588	WT	hos5-5	26.8048	38.2944	0.514641	1	2.02837	0.00035	0.00619816
AT2G27310	Chr2:11683771-11685342	WT	hos5-5	5.26004	7.51605	0.514902	1	1.7544	0.00215	0.0272869
AT2G39400	Chr2:16452611-16455001	WT	hos5-5	12.1817	17.4072	0.514974	1	2.04386	0.0005	0.00831241
AT3G56710	Chr3:21006637-21008068	WT	hos5-5	20.2905	28.9952	0.515008	1	2.17471	0.00025	0.00468206
AT4G38550	Chr4:18025586-18028911	WT	hos5-5	63.2984	90.4676	0.515233	1	2.34357	5e-05	0.00113391
AT1G03230	Chr1:789819-791689	WT	hos5-5	19.0762	27.2748	0.515792	1	2.30362	0.0001	0.0021168
AT2G29670	Chr2:12681830-12685151	WT	hos5-5	26.2879	37.6168	0.516978	1	2.36487	5e-05	0.00113391
AT4G28400	Chr4:14048267-14050335	WT	hos5-5	27.3081	39.0902	0.51748	1	2.19975	0.0001	0.0021168
AT3G57430	Chr3:21255556-21258488	WT	hos5-5	3.17741	4.55383	0.519229	1	1.86871	0.00185	0.0242114
AT2G43010	Chr2:17886100-17889087	WT	hos5-5	20.1996	28.9557	0.51952	1	2.22597	0.00015	0.00301537
AT5G41360	Chr5:16544332-16549327	WT	hos5-5	6.51077	9.33807	0.520295	1	2.1524	0.0003	0.00545405
AT3G23180	Chr3:8276807-8278561	WT	hos5-5	9.23694	13.2586	0.52144	1	1.79353	0.00245	0.0302669
AT2G15490	Chr2:6758429-6763501	WT	hos5-5	12.0641	17.3224	0.521917	1	1.61796	0.00435	0.047302
AT5G61380	Chr5:24674962-24678550	WT	hos5-5	28.3981	40.7891	0.52239	1	2.41616	5e-05	0.00113391
AT3G50950	Chr3:18935673-18940428	WT	hos5-5	46.7939	67.2591	0.523409	1	2.36093	5e-05	0.00113391
AT4G30660	Chr4:14955372-14956790	WT	hos5-5	141.908	203.995	0.523576	1	2.21767	0.00025	0.00468206
AT5G12940	Chr5:4087688-4089146	WT	hos5-5	18.3563	26.4184	0.525272	1	2.25329	0.0002	0.00385965
AT2G40095	Chr2:16742895-16745152	WT	hos5-5	5.02592	7.23718	0.526039	1	1.68836	0.00425	0.0464363
AT1G49780	Chr1:18428787-18430497	WT	hos5-5	10.0398	14.471	0.527431	1	2.12734	0.0003	0.00545405
AT1G12710	Chr1:4326738-4328616	WT	hos5-5	10.7232	15.4681	0.528564	1	2.09558	0.0004	0.00693877
AT4G22780	Chr4:11968271-11971357	WT	hos5-5	6.21078	8.96292	0.529194	1	2.01358	0.0005	0.00831241
AT2G46510	Chr2:19090952-19093373	WT	hos5-5	11.8305	17.0769	0.529529	1	2.31066	0.0001	0.0021168
AT3G49570	Chr3:18372403-18373147	WT	hos5-5	11.2013	16.1837	0.530876	1	1.69319	0.0043	0.0468743
AT2G14610	Chr2:6241639-6242541	WT	hos5-5	195.329	282.303	0.531339	1	2.38858	5e-05	0.00113391
AT2G29070	Chr2:12487247-12489613	WT	hos5-5	7.128	10.3021	0.53137	1	1.82116	0.0019	0.0247342
AT3G60530	Chr3:22373012-22374554	WT	hos5-5	30.7188	44.4826	0.53412	1	2.40861	5e-05	0.00113391
AT4G16780	Chr4:9449113-9450905	WT	hos5-5	9.74413	14.1192	0.535053	1	2.02661	0.00035	0.00619816
AT3G05800	Chr3:1727150-1728365	WT	hos5-5	8.29818	12.0254	0.535213	1	1.90729	0.0012	0.0171359
AT1G10340	Chr1:3390321-3392633	WT	hos5-5	4.24325	6.15002	0.53542	1	1.84151	0.0013	0.0182586
AT2G03530	Chr2:1071452-1074515	WT	hos5-5	16.3809	23.7455	0.535641	1	2.2748	0.00015	0.00301537
AT4G11880	Chr4:7142921-7147391	WT	hos5-5	6.31458	9.15473	0.53583	1	1.64264	0.0036	0.0407796
AT3G59470	Chr3:21978809-21980839	WT	hos5-5	6.49476	9.42561	0.537309	1	1.90323	0.00115	0.0165584
AT1G21010	Chr1:7346155-7347283	WT	hos5-5	8.33488	12.1056	0.538438	1	1.86687	0.00155	0.0210419
AT4G32800	Chr4:15819488-15820879	WT	hos5-5	4.61241	6.70382	0.539463	1	1.70419	0.0032	0.0372466
AT2G14080	Chr2:5925118-5931809	WT	hos5-5	9.95872	14.478	0.539829	1	2.24169	5e-05	0.00113391
AT3G11650	Chr3:3675952-3677279	WT	hos5-5	7.96831	11.5975	0.541465	1	1.94537	0.0006	0.00966656
AT1G67105	Chr1:25057478-25058264	WT	hos5-5	9.98932	14.539	0.541473	1	1.7297	0.00325	0.0376789
AT5G62770	Chr5:25210300-25211665	WT	hos5-5	4.58431	6.67442	0.541937	1	1.69417	0.0046	0.0494522
AT1G75020	Chr1:28170751-28173678	WT	hos5-5	8.13793	11.8488	0.542001	1	2.10503	0.00025	0.00468206
AT1G66910	Chr1:24961633-24963946	WT	hos5-5	10.2959	14.9927	0.542199	1	2.28354	5e-05	0.00113391
AT4G20830	Chr4:11155452-11157806	WT	hos5-5	48.4535	70.6009	0.543087	1	2.48599	5e-05	0.00113391
AT5G45750	Chr5:18559059-18560945	WT	hos5-5	29.1698	42.521	0.543702	1	2.40998	5e-05	0.00113391
AT4G03440	Chr4:1523946-1527628	WT	hos5-5	2.0541	2.99721	0.545115	1	1.73604	0.00335	0.0385404
AT4G17250	Chr4:9670762-9673475	WT	hos5-5	5.84302	8.53583	0.546818	1	2.14341	0.0001	0.0021168
AT1G17180	Chr1:5872023-5873124	WT	hos5-5	23.7549	34.7231	0.547672	1	2.3108	5e-05	0.00113391
AT5G19240	Chr5:6470071-6471636	WT	hos5-5	87.8212	128.436	0.548404	1	2.47324	5e-05	0.00113391
AT2G19120	Chr2:8286624-8292498	WT	hos5-5	1.29724	1.89923	0.549974	1	1.69963	0.00445	0.0481426
AT4G26450	Chr4:13361868-13365169	WT	hos5-5	18.8279	27.5895	0.55125	1	2.53352	5e-05	0.00113391
AT3G14750	Chr3:4953546-4955754	WT	hos5-5	4.99297	7.32183	0.552305	1	1.86882	0.00125	0.0176958
AT5G65920	Chr5:26363708-26366065	WT	hos5-5	6.70703	9.83738	0.552601	1	2.15177	0.0002	0.00385965
AT2G02680	Chr2:745673-748573	WT	hos5-5	2.9817	4.37396	0.552805	1	1.74044	0.00325	0.0376789
AT1G69830	Chr1:26288227-26293173	WT	hos5-5	33.9949	49.9075	0.553938	1	2.57341	5e-05	0.00113391
AT5G25120	Chr5:8661969-8664681	WT	hos5-5	13.0498	19.1606	0.554114	1	2.40185	5e-05	0.00113391
AT5G64260	Chr5:25703648-25705339	WT	hos5-5	47.9234	70.4511	0.555894	1	2.5689	5e-05	0.00113391
AT2G30230	Chr2:12897053-12898172	WT	hos5-5	8.27505	12.1718	0.556707	1	1.92067	0.00075	0.0116381
AT2G23290	Chr2:9904505-9906032	WT	hos5-5	6.43507	9.48455	0.559625	1	1.97077	0.00045	0.0076244
AT5G28330	Chr5:10301935-10308309	WT	hos5-5	3.32129	4.89833	0.560544	1	1.65548	0.00465	0.049846
AT3G20810	Chr3:7275644-7278420	WT	hos5-5	25.3862	37.4981	0.562769	1	2.54128	5e-05	0.00113391
AT1G23870	Chr1:8432178-8435656	WT	hos5-5	11.7024	17.2952	0.563566	1	2.52898	5e-05	0.00113391
AT1G33720	Chr1:12220857-12224108	WT	hos5-5	5.80449	8.58149	0.564059	1	2.03916	0.0005	0.00831241
AT1G78820	Chr1:29634095-29635931	WT	hos5-5	21.4998	31.8547	0.567182	1	2.5228	5e-05	0.00113391
AT2G02980	Chr2:868358-870432	WT	hos5-5	2.50509	3.71552	0.568701	1	1.72222	0.00355	0.0403246
AT3G28910	Chr3:10911131-10913190	WT	hos5-5	19.6943	29.215	0.568932	1	2.49076	5e-05	0.00113391
AT1G52770	Chr1:19655830-19657795	WT	hos5-5	3.12672	4.64371	0.570628	1	1.75949	0.00265	0.0321722
AT1G77210	Chr1:29008900-29012096	WT	hos5-5	7.50937	11.1546	0.570875	1	2.24428	0.0003	0.00545405
AT5G06690	Chr5:2060434-2062081	WT	hos5-5	42.8064	63.6612	0.572587	1	2.55908	5e-05	0.00113391
AT2G26030	Chr2:11091329-11093444	WT	hos5-5	10.4082	15.484	0.573054	1	2.25184	5e-05	0.00113391
AT4G13650	Chr4:7938966-7942943	WT	hos5-5	1.57897	2.35102	0.574308	1	1.86193	0.0013	0.0182586
AT2G17450	Chr2:7576387-7577846	WT	hos5-5	16.1231	24.0116	0.574606	1	2.43873	5e-05	0.00113391
AT3G45640	Chr3:16756570-16758874	WT	hos5-5	77.4934	115.411	0.574632	1	2.65186	5e-05	0.00113391
AT1G76560	Chr1:28728205-28728976	WT	hos5-5	7.98708	11.8954	0.574663	1	1.71725	0.0038	0.042563
AT5G14120	Chr5:4555820-4560315	WT	hos5-5	40.5869	60.4488	0.5747	1	2.57798	5e-05	0.00113391
AT2G36800	Chr2:15423171-15425129	WT	hos5-5	18.6025	27.7287	0.575887	1	2.51335	0.0001	0.0021168
AT1G11280	Chr1:3787317-3790935	WT	hos5-5	10.6777	15.9185	0.576107	1	2.55073	5e-05	0.00113391
AT2G14580	Chr2:6225350-6226227	WT	hos5-5	18.6753	27.8911	0.578676	1	2.26622	0.0002	0.00385965
AT2G27260	Chr2:11669628-11670644	WT	hos5-5	16.6408	24.8565	0.578904	1	2.29704	0.0001	0.0021168
AT5G39020	Chr5:15616769-15619446	WT	hos5-5	2.82068	4.2135	0.578976	1	1.97266	0.0009	0.0134827
AT5G56080	Chr5:22711140-22712441	WT	hos5-5	8.39925	12.5482	0.579148	1	2.11258	0.00015	0.00301537
AT4G31550	Chr4:15289787-15291934	WT	hos5-5	30.4855	45.5579	0.579579	1	2.51616	5e-05	0.00113391
AT4G11521	Chr4:6985516-6986819	WT	hos5-5	5.18181	7.75128	0.58098	1	1.86885	0.0013	0.0182586
AT1G56120	Chr1:20987127-20993572	WT	hos5-5	9.93403	14.8632	0.581292	1	2.53098	5e-05	0.00113391
AT1G73805	Chr1:27744648-27749248	WT	hos5-5	5.35221	8.01226	0.582075	1	1.92754	0.0013	0.0182586
AT2G27385	Chr2:11716000-11717437	WT	hos5-5	109.378	163.905	0.583531	1	2.68965	5e-05	0.00113391
AT3G46970	Chr3:17301393-17310068	WT	hos5-5	73.1979	109.804	0.585054	1	2.61071	5e-05	0.00113391
AT5G22130	Chr5:7337157-7340052	WT	hos5-5	5.24614	7.87361	0.585768	1	2.13065	0.0002	0.00385965
AT5G46330	Chr5:18791574-18800122	WT	hos5-5	5.76281	8.66996	0.589251	1	1.81662	0.00135	0.018834
AT1G72416	Chr1:27258746-27260521	WT	hos5-5	11.3162	17.0284	0.589554	1	2.00354	0.00105	0.0153302
AT4G19890	Chr4:10786556-10789070	WT	hos5-5	2.56041	3.85739	0.59125	1	1.92169	0.00125	0.0176958
AT4G12700	Chr4:7482360-7484566	WT	hos5-5	7.62356	11.487	0.591462	1	2.41885	0.00015	0.00301537
AT4G37240	Chr4:17524460-17525294	WT	hos5-5	7.34099	11.0734	0.593058	1	1.78361	0.0024	0.0297928
AT1G32640	Chr1:11797329-11801407	WT	hos5-5	18.3987	27.7622	0.593517	1	2.60912	5e-05	0.00113391
AT2G24240	Chr2:10310481-10312573	WT	hos5-5	2.30217	3.47623	0.594533	1	1.76517	0.00205	0.0262671
AT2G44500	Chr2:18374161-18376799	WT	hos5-5	12.4749	18.8449	0.595139	1	2.61115	5e-05	0.00113391
AT1G12845	Chr1:4378831-4379607	WT	hos5-5	12.3944	18.7607	0.598025	1	2.03038	0.0005	0.00831241
AT3G11850	Chr3:3738752-3741753	WT	hos5-5	4.25831	6.45525	0.600192	1	2.19066	0.00025	0.00468206
AT2G30840	Chr2:13135313-13137004	WT	hos5-5	5.57763	8.45822	0.600703	1	2.05798	0.0004	0.00693877
AT3G54000	Chr3:19996176-19998736	WT	hos5-5	2.89386	4.38842	0.600709	1	1.92014	0.00115	0.0165584
AT1G15125	Chr1:5202592-5205964	WT	hos5-5	71.8814	109.018	0.600878	1	1.67001	0.00395	0.0438201
AT5G04720	Chr5:1360588-1363907	WT	hos5-5	19.2037	29.1412	0.60168	1	2.72927	5e-05	0.00113391
AT3G23170	Chr3:8267919-8268961	WT	hos5-5	18.5241	28.1248	0.602438	1	2.42149	5e-05	0.00113391
AT1G66400	Chr1:24770418-24771393	WT	hos5-5	4.91686	7.46785	0.602957	1	1.70926	0.00385	0.0429548
AT3G04210	Chr3:1105649-1108252	WT	hos5-5	48.5285	73.7197	0.603218	1	2.72616	5e-05	0.00113391
AT5G47240	Chr5:19183522-19185644	WT	hos5-5	10.8716	16.5187	0.603537	1	2.4283	5e-05	0.00113391
AT1G01560	Chr1:202102-204440	WT	hos5-5	3.82582	5.81349	0.603637	1	1.89068	0.00135	0.018834
AT2G28400	Chr2:12147882-12149072	WT	hos5-5	4.35734	6.62275	0.603982	1	1.77565	0.00275	0.0330923
AT1G62930	Chr1:23306533-23308686	WT	hos5-5	3.1725	4.82453	0.604767	1	1.99383	0.0005	0.00831241
AT3G28180	Chr3:10505710-10509265	WT	hos5-5	29.5061	44.8728	0.604829	1	2.76473	5e-05	0.00113391
AT5G18470	Chr5:6127772-6131120	WT	hos5-5	10.0372	15.2713	0.605477	1	1.97388	0.00045	0.0076244
AT5G24590	Chr5:8416374-8419076	WT	hos5-5	13.3447	20.3286	0.607245	1	2.64808	5e-05	0.00113391
AT5G27210	Chr5:9571184-9574135	WT	hos5-5	3.34735	5.09993	0.607456	1	1.66512	0.00465	0.049846
AT4G35770	Chr4:16944877-16946266	WT	hos5-5	20.1445	30.6969	0.607709	1	2.449	5e-05	0.00113391
AT5G45110	Chr5:18228767-18231588	WT	hos5-5	13.6902	20.8836	0.609228	1	2.70959	5e-05	0.00113391
AT5G39030	Chr5:15619810-15622620	WT	hos5-5	5.26682	8.04335	0.610863	1	2.38445	5e-05	0.00113391
AT2G39360	Chr2:16437337-16440544	WT	hos5-5	6.52173	9.96215	0.611202	1	2.59866	5e-05	0.00113391
AT5G47220	Chr5:19171642-19172956	WT	hos5-5	22.4974	34.3871	0.612113	1	2.56626	5e-05	0.00113391
AT1G70820	Chr1:26705419-26708265	WT	hos5-5	40.0659	61.3792	0.615375	1	2.88184	5e-05	0.00113391
AT3G52520	Chr3:19473338-19474606	WT	hos5-5	3.4884	5.34624	0.615957	1	1.73325	0.00275	0.0330923
AT1G19900	Chr1:6906898-6908805	WT	hos5-5	2.17189	3.32972	0.616449	1	1.73919	0.00325	0.0376789
AT5G05440	Chr5:1608987-1610527	WT	hos5-5	13.8638	21.2587	0.61673	1	2.57178	5e-05	0.00113391
AT4G17230	Chr4:9660592-9663809	WT	hos5-5	12.4707	19.1314	0.617403	1	2.68364	5e-05	0.00113391
AT1G12300	Chr1:4183009-4186247	WT	hos5-5	1.40645	2.16007	0.619025	1	1.82778	0.00155	0.0210419
AT1G29690	Chr1:10379019-10382153	WT	hos5-5	10.0839	15.5122	0.621346	1	2.64415	5e-05	0.00113391
AT5G03120	Chr5:733886-735381	WT	hos5-5	8.95175	13.7782	0.622147	1	2.21176	0.00025	0.00468206
AT5G56870	Chr5:23003908-23009709	WT	hos5-5	10.9162	16.807	0.622587	1	2.81634	5e-05	0.00113391
AT5G10410	Chr5:3271766-3276535	WT	hos5-5	3.49506	5.3973	0.626922	1	1.9034	0.001	0.0147243
AT1G71990	Chr1:27100209-27102292	WT	hos5-5	3.4966	5.4032	0.62786	1	1.9083	0.00125	0.0176958
AT3G19380	Chr3:6714132-6716178	WT	hos5-5	6.01325	9.30597	0.630012	1	2.39653	5e-05	0.00113391
AT5G55970	Chr5:22667219-22669631	WT	hos5-5	8.21974	12.7265	0.630676	1	2.54972	5e-05	0.00113391
AT4G27410	Chr4:13707191-13709170	WT	hos5-5	8.39657	13.0018	0.630845	1	1.89535	0.0006	0.00966656
AT5G38850	Chr5:15555155-15558882	WT	hos5-5	4.69189	7.27059	0.631904	1	2.58938	5e-05	0.00113391
AT4G39830	Chr4:18478889-18481343	WT	hos5-5	1.7563	2.72282	0.632563	1	1.72928	0.0033	0.0381292
AT4G36550	Chr4:17245399-17248461	WT	hos5-5	4.91244	7.62215	0.63376	1	2.42432	5e-05	0.00113391
AT5G17360	Chr5:5720282-5721659	WT	hos5-5	2.50366	3.88539	0.634021	1	1.66073	0.0041	0.0451422
AT4G24380	Chr4:12612377-12616238	WT	hos5-5	15.8165	24.5606	0.634919	1	1.75316	0.00245	0.0302669
AT5G19190	Chr5:6457025-6458504	WT	hos5-5	37.428	58.166	0.636057	1	2.88186	5e-05	0.00113391
AT2G32680	Chr2:13857876-13862614	WT	hos5-5	8.03718	12.4934	0.636399	1	2.68175	5e-05	0.00113391
AT5G11250	Chr5:3587977-3593271	WT	hos5-5	5.14643	8.00148	0.636695	1	2.70632	5e-05	0.00113391
AT5G47360	Chr5:19212664-19215878	WT	hos5-5	2.49215	3.87472	0.636699	1	1.70162	0.00425	0.0464363
AT4G28690	Chr4:14158897-14161049	WT	hos5-5	2.17896	3.39065	0.637923	1	1.74193	0.00245	0.0302669
AT3G62070	Chr3:22983516-22984566	WT	hos5-5	4.29872	6.69391	0.638943	1	1.73052	0.0031	0.0363267
AT4G31940	Chr4:15451987-15454224	WT	hos5-5	4.94557	7.70511	0.639679	1	2.23863	0.0001	0.0021168
AT5G66330	Chr5:26500401-26501965	WT	hos5-5	2.1474	3.34724	0.640383	1	1.64157	0.0046	0.0494522
AT4G02660	Chr4:1159493-1174321	WT	hos5-5	0.80072	1.24852	0.640845	1	2.35419	0.0001	0.0021168
AT5G36910	Chr5:14561742-14562863	WT	hos5-5	12.2409	19.104	0.642165	1	2.30865	5e-05	0.00113391
AT2G15960	Chr2:6947095-6947866	WT	hos5-5	44.1141	68.8899	0.643053	1	2.80728	5e-05	0.00113391
AT4G34930	Chr4:16637321-16638962	WT	hos5-5	2.98445	4.66401	0.644105	1	1.9118	0.0013	0.0182586
AT5G53990	Chr5:21915467-21917225	WT	hos5-5	2.76685	4.32842	0.645595	1	1.92042	0.00105	0.0153302
AT5G49360	Chr5:20011811-20016857	WT	hos5-5	26.0564	40.8535	0.648823	1	2.97053	5e-05	0.00113391
AT4G18205	Chr4:10073710-10075370	WT	hos5-5	24.2411	38.0082	0.648853	1	2.8676	5e-05	0.00113391
AT4G15760	Chr4:8972648-8974769	WT	hos5-5	26.3905	41.3873	0.649169	1	2.91567	5e-05	0.00113391
AT3G26220	Chr3:9595929-9597927	WT	hos5-5	7.86746	12.3444	0.649886	1	2.56851	5e-05	0.00113391
AT2G15390	Chr2:6709115-6711156	WT	hos5-5	9.91588	15.5696	0.650921	1	2.54905	5e-05	0.00113391
AT4G29190	Chr4:14391848-14393381	WT	hos5-5	28.3399	44.5129	0.651388	1	2.94509	5e-05	0.00113391
AT5G52760	Chr5:21386726-21387714	WT	hos5-5	15.2611	23.9744	0.651629	1	2.29808	0.00015	0.00301537
AT3G26740	Chr3:9827681-9828917	WT	hos5-5	568.36	894.113	0.653651	1	3.07078	5e-05	0.00113391
AT3G15760	Chr3:5337474-5338562	WT	hos5-5	12.251	19.2742	0.653773	1	2.39893	5e-05	0.00113391
AT3G53800	Chr3:19930797-19932961	WT	hos5-5	18.4105	28.9934	0.655197	1	2.81409	5e-05	0.00113391
AT1G27770	Chr1:9668507-9676307	WT	hos5-5	23.002	36.2501	0.656223	1	2.04577	0.0004	0.00693877
AT3G44690	Chr3:16230684-16234310	WT	hos5-5	1.37506	2.16817	0.656978	1	2.01752	0.00065	0.0103341
AT3G07650	Chr3:2441564-2444532	WT	hos5-5	29.0021	45.7806	0.658577	1	3.01172	5e-05	0.00113391
AT1G80920	Chr1:30400630-30404713	WT	hos5-5	152.821	241.437	0.659799	1	2.77053	5e-05	0.00113391
AT4G36670	Chr4:17287495-17289728	WT	hos5-5	6.35534	10.0441	0.660307	1	2.51657	5e-05	0.00113391
AT4G08950	Chr4:5740218-5741591	WT	hos5-5	37.327	59.0101	0.660743	1	2.92616	5e-05	0.00113391
AT3G56400	Chr3:20908710-20910623	WT	hos5-5	63.8382	100.942	0.661035	1	3.01407	5e-05	0.00113391
AT4G13340	Chr4:7758274-7761362	WT	hos5-5	23.3249	36.9177	0.662438	1	3.01237	5e-05	0.00113391
AT4G01350	Chr4:560145-562438	WT	hos5-5	2.48722	3.94628	0.66596	1	2.1011	0.0004	0.00693877
AT1G27290	Chr1:9481404-9482992	WT	hos5-5	38.7043	61.4123	0.666035	1	2.99919	5e-05	0.00113391
AT3G50930	Chr3:18929525-18932181	WT	hos5-5	6.3524	10.0812	0.666297	1	2.72155	5e-05	0.00113391
AT4G32020	Chr4:15487913-15490048	WT	hos5-5	141.154	224.523	0.669598	1	3.11545	5e-05	0.00113391
AT2G15080	Chr2:6533260-6537002	WT	hos5-5	18.2213	28.9863	0.669747	1	3.06853	5e-05	0.00113391
AT5G61370	Chr5:24670791-24673657	WT	hos5-5	2.43567	3.87718	0.670689	1	1.7269	0.0038	0.042563
AT5G59450	Chr5:23974457-23978399	WT	hos5-5	11.0758	17.6547	0.672643	1	2.28722	0.00025	0.00468206
AT3G23010	Chr3:8174340-8176911	WT	hos5-5	2.52542	4.03007	0.674277	1	2.17419	0.0001	0.0021168
AT1G66180	Chr1:24647120-24648839	WT	hos5-5	38.4989	61.4732	0.675141	1	3.04869	5e-05	0.00113391
AT4G02330	Chr4:1032349-1035055	WT	hos5-5	6.97838	11.1655	0.678077	1	2.65393	5e-05	0.00113391
AT1G52040	Chr1:19350313-19352791	WT	hos5-5	7.77428	12.4463	0.678942	1	2.65411	5e-05	0.00113391
AT3G25597	Chr3:9305695-9306766	WT	hos5-5	3.76737	6.03445	0.679665	1	1.84432	0.00145	0.02
AT3G57930	Chr3:21446855-21448842	WT	hos5-5	13.2142	21.1733	0.680163	1	2.69858	5e-05	0.00113391
AT4G02090	Chr4:923121-923893	WT	hos5-5	4.37815	7.02104	0.681363	1	1.6919	0.0042	0.0460167
AT5G20250	Chr5:6833563-6839609	WT	hos5-5	40.2518	64.5634	0.681662	1	3.14388	5e-05	0.00113391
AT1G21130	Chr1:7398813-7400736	WT	hos5-5	106.295	170.521	0.681882	1	3.17015	5e-05	0.00113391
AT2G43290	Chr2:17991051-17992047	WT	hos5-5	42.292	67.939	0.683855	1	3.02506	5e-05	0.00113391
AT5G28626	Chr5:10632240-10633944	WT	hos5-5	4.14471	6.65868	0.683966	1	2.26669	5e-05	0.00113391
AT3G14870	Chr3:5002270-5005877	WT	hos5-5	4.66073	7.48868	0.684155	1	2.44488	5e-05	0.00113391
AT2G30360	Chr2:12936967-12939746	WT	hos5-5	5.97764	9.61001	0.684961	1	2.44873	5e-05	0.00113391
AT4G21940	Chr4:11640734-11643762	WT	hos5-5	3.22062	5.18368	0.68664	1	2.25561	0.0001	0.0021168
AT3G59940	Chr3:22142855-22147712	WT	hos5-5	56.3391	90.7945	0.688468	1	2.40466	0.0002	0.00385965
AT3G57770	Chr3:21397261-21398923	WT	hos5-5	3.79417	6.11909	0.689532	1	2.03856	0.00055	0.00898577
AT2G35710	Chr2:15010706-15014284	WT	hos5-5	2.36762	3.82165	0.690762	1	2.0052	0.0004	0.00693877
AT1G49500	Chr1:18320489-18322505	WT	hos5-5	53.6198	86.6115	0.691792	1	3.12482	5e-05	0.00113391
AT5G54980	Chr5:22315633-22316935	WT	hos5-5	11.9213	19.2712	0.692901	1	2.64776	5e-05	0.00113391
AT1G28620	Chr1:10056153-10057867	WT	hos5-5	4.41956	7.16249	0.696556	1	2.16558	0.0004	0.00693877
AT1G17610	Chr1:6052935-6058357	WT	hos5-5	3.98486	6.4613	0.697296	1	1.71804	0.00405	0.0447198
AT3G53680	Chr3:19892524-19897955	WT	hos5-5	2.56395	4.15992	0.69819	1	2.49531	5e-05	0.00113391
AT4G00970	Chr4:418326-421885	WT	hos5-5	3.4728	5.63518	0.698363	1	2.39807	5e-05	0.00113391
AT1G05135	Chr1:1477486-1478900	WT	hos5-5	27.9183	45.4368	0.70265	1	2.92869	5e-05	0.00113391
AT3G15500	Chr3:5234456-5236196	WT	hos5-5	1.7311	2.81915	0.703573	1	1.71734	0.00375	0.0420911
AT2G23320	Chr2:9924885-9926372	WT	hos5-5	40.1406	65.4742	0.705863	1	3.177	5e-05	0.00113391
AT4G16920	Chr4:9516723-9525955	WT	hos5-5	1.39751	2.28056	0.70653	1	2.38581	5e-05	0.00113391
AT1G51860	Chr1:19257402-19261794	WT	hos5-5	5.45332	8.90228	0.70704	1	2.83789	5e-05	0.00113391
AT3G07350	Chr3:2347185-2348791	WT	hos5-5	10.2834	16.7874	0.707059	1	2.79591	5e-05	0.00113391
AT5G03355	Chr5:817834-820008	WT	hos5-5	1.73856	2.84713	0.711615	1	1.97545	0.001	0.0147243
AT1G19180	Chr1:6621776-6623668	WT	hos5-5	17.7108	29.0801	0.715402	1	3.08271	5e-05	0.00113391
AT2G36220	Chr2:15192479-15195558	WT	hos5-5	22.5359	37.0494	0.717226	1	2.0737	0.0002	0.00385965
AT4G31800	Chr4:15382776-15385100	WT	hos5-5	10.736	17.664	0.718351	1	2.64035	5e-05	0.00113391
AT1G25550	Chr1:8976325-8978305	WT	hos5-5	52.4401	86.3437	0.719421	1	3.28143	5e-05	0.00113391
AT2G02710	Chr2:758692-761064	WT	hos5-5	19.9007	32.7717	0.719633	1	3.22204	5e-05	0.00113391
AT5G27110	Chr5:9538571-9540666	WT	hos5-5	1.15575	1.90378	0.720039	1	1.73304	0.0034	0.0389989
AT5G67300	Chr5:26854021-26857086	WT	hos5-5	37.3558	61.6462	0.722681	1	3.25648	5e-05	0.00113391
AT1G70420	Chr1:26539541-26540818	WT	hos5-5	8.72531	14.4131	0.724107	1	2.68193	5e-05	0.00113391
AT3G54810	Chr3:20296129-20298827	WT	hos5-5	26.7244	44.1681	0.724844	1	3.2192	5e-05	0.00113391
AT1G26800	Chr1:9285024-9286395	WT	hos5-5	6.70013	11.0936	0.727471	1	2.57395	5e-05	0.00113391
AT3G62550	Chr3:23135629-23137173	WT	hos5-5	89.65	148.579	0.728855	1	3.37471	5e-05	0.00113391
AT2G41430	Chr2:17269157-17270542	WT	hos5-5	458.261	759.739	0.729333	1	3.38926	5e-05	0.00113391
AT4G11550	Chr4:6996746-6999693	WT	hos5-5	0.8201	1.36135	0.731163	1	1.78664	0.0031	0.0363267
AT4G30440	Chr4:14881688-14883583	WT	hos5-5	75.0603	124.75	0.732917	1	3.35759	5e-05	0.00113391
AT1G66500	Chr1:24811079-24812661	WT	hos5-5	3.58967	5.97125	0.734184	1	2.26312	0.0002	0.00385965
AT4G18197	Chr4:10071480-10073659	WT	hos5-5	10.6819	17.7872	0.735676	1	3.08291	5e-05	0.00113391
AT1G61460	Chr1:22674267-22677188	WT	hos5-5	1.04157	1.73497	0.736153	1	1.75157	0.0027	0.0326471
AT4G03450	Chr4:1529371-1531819	WT	hos5-5	3.13575	5.23122	0.738336	1	2.47604	5e-05	0.00113391
AT5G57630	Chr5:23340745-23343489	WT	hos5-5	19.0509	31.8434	0.741136	1	3.16734	5e-05	0.00113391
AT1G07150	Chr1:2193940-2195996	WT	hos5-5	1.77353	2.96507	0.741441	1	1.83829	0.00185	0.0242114
AT2G38400	Chr2:16083644-16086453	WT	hos5-5	7.7311	12.9337	0.742386	1	2.91036	5e-05	0.00113391
AT4G18250	Chr4:10087204-10090276	WT	hos5-5	1.45177	2.42974	0.74299	1	1.97492	0.001	0.0147243
AT1G08990	Chr1:2888426-2890965	WT	hos5-5	3.05135	5.10889	0.743565	1	2.4758	0.0001	0.0021168
AT1G55450	Chr1:20704914-20707071	WT	hos5-5	49.1916	82.9148	0.753218	1	3.42203	5e-05	0.00113391
AT4G04840	Chr4:2449433-2451651	WT	hos5-5	19.9237	33.5848	0.753325	1	3.13226	5e-05	0.00113391
AT1G20610	Chr1:7134658-7137828	WT	hos5-5	3.54968	5.98517	0.753704	1	2.5375	5e-05	0.00113391
AT4G18253	Chr4:10091100-10092224	WT	hos5-5	7.55783	12.7463	0.754033	1	2.50967	5e-05	0.00113391
AT1G70090	Chr1:26400693-26402815	WT	hos5-5	26.0313	43.9108	0.75433	1	3.29823	5e-05	0.00113391
AT4G19690	Chr4:10707343-10709015	WT	hos5-5	14.814	25.0585	0.758342	1	3.13793	5e-05	0.00113391
AT1G78410	Chr1:29502505-29503938	WT	hos5-5	2.80394	4.75012	0.760508	1	1.69462	0.00445	0.0481426
AT4G25620	Chr4:13063226-13069762	WT	hos5-5	17.1566	29.1037	0.762438	1	2.85442	5e-05	0.00113391
AT2G18700	Chr2:8108897-8112010	WT	hos5-5	8.28204	14.0702	0.76459	1	3.29186	5e-05	0.00113391
AT4G29905	Chr4:14626920-14627631	WT	hos5-5	145.929	247.929	0.764664	1	3.52278	5e-05	0.00113391
AT4G12330	Chr4:7317507-7319774	WT	hos5-5	1.79881	3.05988	0.766431	1	2.0757	0.0004	0.00693877
AT4G34770	Chr4:16591178-16591910	WT	hos5-5	3.96558	6.74644	0.766594	1	1.8048	0.0026	0.0317028
AT4G02410	Chr4:1059798-1062159	WT	hos5-5	13.1002	22.2978	0.767306	1	3.34183	5e-05	0.00113391
AT5G67450	Chr5:26918764-26920179	WT	hos5-5	2.76447	4.71086	0.768984	1	2.1341	0.0002	0.00385965
AT1G01580	Chr1:208994-213082	WT	hos5-5	4.6876	7.98815	0.769012	1	2.94749	5e-05	0.00113391
AT2G03380	Chr2:1028227-1030361	WT	hos5-5	0.856967	1.46363	0.772241	1	1.68627	0.00435	0.047302
AT3G59350	Chr3:21932336-21935231	WT	hos5-5	17.026	29.1062	0.773591	1	3.36188	5e-05	0.00113391
AT1G49840	Chr1:18451745-18454463	WT	hos5-5	4.81773	8.23933	0.774173	1	2.90643	5e-05	0.00113391
AT1G23840	Chr1:8424141-8425385	WT	hos5-5	2.49147	4.26156	0.774388	1	1.98335	0.0007	0.0109926
AT3G49790	Chr3:18467958-18469962	WT	hos5-5	7.96437	13.6256	0.774688	1	3.11622	5e-05	0.00113391
AT2G15370	Chr2:6697917-6699836	WT	hos5-5	1.8412	3.15025	0.774819	1	2.06085	0.00055	0.00898577
AT3G30720	Chr3:12349046-12349933	WT	hos5-5	9.28294	15.8995	0.776325	1	2.23288	0.00015	0.00301537
AT5G62020	Chr5:24915806-24917643	WT	hos5-5	7.37929	12.6673	0.779554	1	3.00681	5e-05	0.00113391
AT4G36500	Chr4:17225792-17226833	WT	hos5-5	46.9988	80.7543	0.780914	1	3.49067	5e-05	0.00113391
AT5G22570	Chr5:7495454-7496990	WT	hos5-5	2.0478	3.52195	0.782298	1	1.90667	0.00145	0.02
AT1G04770	Chr1:1334532-1337849	WT	hos5-5	29.1485	50.1327	0.782328	1	3.28865	5e-05	0.00113391
AT1G20190	Chr1:6998334-6999839	WT	hos5-5	23.6277	40.6505	0.782793	1	3.30523	5e-05	0.00113391
AT1G21240	Chr1:7434234-7436830	WT	hos5-5	3.02972	5.21686	0.783995	1	2.64995	5e-05	0.00113391
AT2G21660	Chr2:9265083-9266557	WT	hos5-5	641.258	1104.5	0.784413	1	3.55659	5e-05	0.00113391
AT5G13590	Chr5:4373238-4379401	WT	hos5-5	11.9576	20.6367	0.78729	1	3.63151	5e-05	0.00113391
AT1G61500	Chr1:22689622-22693799	WT	hos5-5	2.65299	4.57928	0.787503	1	2.79517	5e-05	0.00113391
AT1G33340	Chr1:12087195-12088999	WT	hos5-5	0.977625	1.68991	0.789594	1	1.69093	0.00395	0.0438201
AT5G25210	Chr5:8723911-8725817	WT	hos5-5	8.56025	14.8449	0.794246	1	2.73491	5e-05	0.00113391
AT4G17500	Chr4:9759202-9760391	WT	hos5-5	23.3032	40.5135	0.797877	1	3.3312	5e-05	0.00113391
AT1G56300	Chr1:21075261-21080423	WT	hos5-5	11.6843	20.317	0.798122	1	2.47112	0.0001	0.0021168
AT5G46470	Chr5:18842552-18849741	WT	hos5-5	14.918	25.9535	0.798873	1	3.70821	5e-05	0.00113391
AT5G59730	Chr5:24063874-24066215	WT	hos5-5	22.0316	38.3472	0.799544	1	3.52456	5e-05	0.00113391
AT5G37410	Chr5:14836574-14838687	WT	hos5-5	0.870914	1.51863	0.802171	1	1.76889	0.00315	0.0368249
AT4G36040	Chr4:17049151-17050608	WT	hos5-5	73.1377	127.807	0.805278	1	3.71193	5e-05	0.00113391
AT3G18970	Chr3:6542455-6545432	WT	hos5-5	1.6931	2.95926	0.805572	1	1.74097	0.0036	0.0407796
AT4G23870	Chr4:12414057-12415063	WT	hos5-5	6.85321	11.991	0.807095	1	2.58804	5e-05	0.00113391
AT2G31880	Chr2:13554869-13559880	WT	hos5-5	60.7379	106.298	0.807439	1	3.17883	5e-05	0.00113391
AT5G46490	Chr5:18850644-18853896	WT	hos5-5	20.2517	35.4698	0.808545	1	3.60626	5e-05	0.00113391
AT3G46530	Chr3:17128210-17133462	WT	hos5-5	22.3848	39.2076	0.808611	1	3.71728	5e-05	0.00113391
AT4G27652	Chr4:13809778-13810462	WT	hos5-5	8.68247	15.2124	0.809069	1	2.35794	5e-05	0.00113391
AT1G75960	Chr1:28517938-28519938	WT	hos5-5	2.86348	5.01887	0.809593	1	2.54977	5e-05	0.00113391
AT5G67480	Chr5:26926550-26933352	WT	hos5-5	27.5914	48.3775	0.810117	1	2.58867	5e-05	0.00113391
AT4G05070	Chr4:2593594-2594125	WT	hos5-5	152.306	267.162	0.810744	1	3.64627	5e-05	0.00113391
AT2G35930	Chr2:15082854-15084559	WT	hos5-5	7.29932	12.8224	0.812831	1	3.14417	5e-05	0.00113391
AT1G80340	Chr1:30200465-30202349	WT	hos5-5	1.31311	2.31391	0.817345	1	1.77556	0.0028	0.0335397
AT5G64950	Chr5:25953843-25955202	WT	hos5-5	3.18823	5.61927	0.817627	1	2.34664	5e-05	0.00113391
AT1G78830	Chr1:29636817-29638773	WT	hos5-5	72.8476	128.502	0.818835	1	3.73252	5e-05	0.00113391
AT1G63350	Chr1:23494642-23498381	WT	hos5-5	1.98795	3.50756	0.819188	1	2.6868	5e-05	0.00113391
AT1G66230	Chr1:24677120-24678580	WT	hos5-5	4.99351	8.8124	0.819481	1	2.6982	5e-05	0.00113391
AT5G52750	Chr5:21383978-21385015	WT	hos5-5	22.5505	39.8048	0.819784	1	3.20656	5e-05	0.00113391
AT4G34138	Chr4:16347996-16350203	WT	hos5-5	18.1159	32.0426	0.82274	1	3.68605	5e-05	0.00113391
AT5G57320	Chr5:23211951-23218041	WT	hos5-5	0.756348	1.33786	0.822804	1	2.04842	0.0005	0.00831241
AT5G57220	Chr5:23187839-23189902	WT	hos5-5	5.81055	10.2825	0.823443	1	3.00443	5e-05	0.00113391
AT1G14880	Chr1:5132505-5133860	WT	hos5-5	56.7502	100.557	0.825319	1	3.55574	5e-05	0.00113391
AT1G06140	Chr1:1864773-1866999	WT	hos5-5	0.753061	1.33448	0.825438	1	1.7706	0.00285	0.0339601
AT5G61590	Chr5:24764255-24765511	WT	hos5-5	68.6292	121.728	0.826768	1	3.73774	5e-05	0.00113391
AT2G28630	Chr2:12274467-12277417	WT	hos5-5	6.57714	11.6711	0.827404	1	3.19532	5e-05	0.00113391
AT1G16110	Chr1:5518218-5520929	WT	hos5-5	2.06423	3.66676	0.828903	1	2.58087	0.0001	0.0021168
AT4G33920	Chr4:16260480-16264226	WT	hos5-5	17.1063	30.4454	0.831697	1	3.58054	5e-05	0.00113391
AT3G51340	Chr3:19056765-19060087	WT	hos5-5	1.38428	2.46921	0.834912	1	2.09129	0.0003	0.00545405
AT2G25900	Chr2:11041330-11043256	WT	hos5-5	25.9265	46.3255	0.837375	1	3.72006	5e-05	0.00113391
AT1G11050	Chr1:3681678-3684169	WT	hos5-5	8.23411	14.713	0.837402	1	3.51577	5e-05	0.00113391
AT3G19030	Chr3:6563927-6564424	WT	hos5-5	191.525	342.511	0.838623	1	3.76307	5e-05	0.00113391
AT5G59820	Chr5:24102813-24103794	WT	hos5-5	7.66603	13.7228	0.840022	1	2.75941	5e-05	0.00113391
AT3G05200	Chr3:1476959-1478850	WT	hos5-5	13.9318	24.9408	0.840132	1	3.62548	5e-05	0.00113391
AT4G04220	Chr4:2033167-2036495	WT	hos5-5	3.01461	5.40096	0.841245	1	2.49592	5e-05	0.00113391
AT3G52450	Chr3:19440616-19442427	WT	hos5-5	3.62388	6.51509	0.84625	1	2.77064	5e-05	0.00113391
AT5G63160	Chr5:25333171-25335570	WT	hos5-5	48.1261	86.7041	0.84928	1	3.78933	5e-05	0.00113391
AT3G16030	Chr3:5437961-5442997	WT	hos5-5	4.12303	7.43928	0.851458	1	3.2523	5e-05	0.00113391
AT1G48580	Chr1:17957941-17960916	WT	hos5-5	1.02225	1.85102	0.856563	1	1.80638	0.00255	0.0312512
AT5G66650	Chr5:26603002-26607012	WT	hos5-5	1.40075	2.53684	0.856833	1	2.71926	5e-05	0.00113391
AT1G02390	Chr1:480649-483373	WT	hos5-5	1.03177	1.86906	0.857195	1	1.99008	0.0013	0.0182586
AT1G51700	Chr1:19173879-19175228	WT	hos5-5	17.0417	30.8842	0.857803	1	3.59611	5e-05	0.00113391
AT4G34150	Chr4:16354856-16359565	WT	hos5-5	59.0444	107.038	0.858252	1	2.86259	5e-05	0.00113391
AT5G14730	Chr5:4756056-4757744	WT	hos5-5	5.44096	9.87056	0.859272	1	3.07088	5e-05	0.00113391
AT1G51520	Chr1:19106686-19109648	WT	hos5-5	1.45865	2.65149	0.86217	1	2.26409	0.00015	0.00301537
AT1G33600	Chr1:12180482-12184528	WT	hos5-5	36.4346	66.3767	0.865368	1	3.89683	5e-05	0.00113391
AT1G22190	Chr1:7835780-7837411	WT	hos5-5	24.0687	43.9333	0.868156	1	3.78562	5e-05	0.00113391
AT1G73400	Chr1:27598032-27600281	WT	hos5-5	1.9235	3.51331	0.869094	1	2.56801	5e-05	0.00113391
AT5G65300	Chr5:26095142-26096114	WT	hos5-5	2.66971	4.87643	0.869141	1	2.06072	0.0005	0.00831241
AT1G64320	Chr1:23867970-23870703	WT	hos5-5	0.811707	1.48298	0.869472	1	1.79287	0.00245	0.0302669
AT4G38010	Chr4:17859337-17861407	WT	hos5-5	1.09551	2.00449	0.871635	1	2.08616	0.00045	0.0076244
AT2G26190	Chr2:11147580-11150754	WT	hos5-5	23.0363	42.2075	0.873594	1	3.92419	5e-05	0.00113391
AT1G59590	Chr1:21887587-21888792	WT	hos5-5	6.70552	12.2944	0.874581	1	2.99879	5e-05	0.00113391
AT1G76590	Chr1:28740539-28742231	WT	hos5-5	6.00033	11.0312	0.878476	1	3.06238	5e-05	0.00113391
AT4G08555	Chr4:5448048-5448638	WT	hos5-5	8.7659	16.1687	0.883226	1	2.42835	5e-05	0.00113391
AT5G43440	Chr5:17453516-17457100	WT	hos5-5	21.8737	40.3938	0.884936	1	3.06278	5e-05	0.00113391
AT2G22500	Chr2:9562773-9564850	WT	hos5-5	21.6823	40.0484	0.885229	1	3.91366	5e-05	0.00113391
AT3G02170	Chr3:394043-399960	WT	hos5-5	11.7143	21.6385	0.885331	1	3.81432	5e-05	0.00113391
AT1G78955	Chr1:29688905-29694255	WT	hos5-5	0.643517	1.18882	0.885483	1	1.79507	0.00265	0.0321722
AT1G28190	Chr1:9846746-9848015	WT	hos5-5	5.98197	11.0512	0.885513	1	2.97774	5e-05	0.00113391
AT5G58430	Chr5:23621151-23623543	WT	hos5-5	22.8113	42.1704	0.88648	1	3.98431	5e-05	0.00113391
AT2G18560	Chr2:8059105-8061073	WT	hos5-5	5.68748	10.5213	0.887449	1	3.36977	5e-05	0.00113391
AT1G07050	Chr1:2163574-2165261	WT	hos5-5	26.693	49.408	0.888283	1	3.67921	5e-05	0.00113391
AT5G22250	Chr5:7365476-7366799	WT	hos5-5	5.70969	10.5784	0.889639	1	2.96575	5e-05	0.00113391
AT2G27830	Chr2:11860217-11861525	WT	hos5-5	27.8117	51.8916	0.899809	1	3.84981	5e-05	0.00113391
AT5G47000	Chr5:19068802-19070333	WT	hos5-5	1.40197	2.61617	0.9	1	2.07578	0.0011	0.0159467
AT1G64380	Chr1:23890569-23892193	WT	hos5-5	1.46017	2.7434	0.909825	1	2.18861	0.0005	0.00831241
AT5G66210	Chr5:26453275-26459654	WT	hos5-5	14.8644	27.9766	0.912363	1	2.16283	0.0002	0.00385965
AT1G19020	Chr1:6568001-6570939	WT	hos5-5	25.1836	47.4455	0.913786	1	3.33235	5e-05	0.00113391
AT4G34970	Chr4:16653703-16654955	WT	hos5-5	2.02548	3.81705	0.914196	1	1.87398	0.00265	0.0321722
AT1G67970	Chr1:25484448-25486512	WT	hos5-5	6.27759	11.8317	0.914373	1	3.43465	5e-05	0.00113391
AT2G11880	Chr2:4799789-4802422	WT	hos5-5	2.11089	3.99038	0.918672	1	2.92384	5e-05	0.00113391
AT3G47570	Chr3:17527506-17531041	WT	hos5-5	5.32629	10.0764	0.919783	1	3.85265	5e-05	0.00113391
AT2G37950	Chr2:15882294-15884013	WT	hos5-5	3.78264	7.15891	0.920346	1	2.67803	5e-05	0.00113391
AT3G45860	Chr3:16863087-16866261	WT	hos5-5	7.11977	13.4899	0.921983	1	3.83108	5e-05	0.00113391
AT3G44713	Chr3:16260204-16262484	WT	hos5-5	0.657091	1.2459	0.923027	1	1.75245	0.00375	0.0420911
AT1G61340	Chr1:22628263-22630020	WT	hos5-5	4.11627	7.81342	0.924616	1	2.56678	0.0001	0.0021168
AT1G68050	Chr1:25508638-25514601	WT	hos5-5	6.78076	12.8891	0.926631	1	1.83345	0.0017	0.022663
AT1G09575	Chr1:3101148-3103677	WT	hos5-5	1.93092	3.67609	0.928883	1	2.13291	0.00055	0.00898577
AT4G08115	Chr4:5075026-5077893	WT	hos5-5	0.779362	1.48489	0.929987	1	2.24485	0.00015	0.00301537
AT5G05640	Chr5:1684553-1685812	WT	hos5-5	2.81129	5.37143	0.934077	1	2.51767	0.00015	0.00301537
AT2G27500	Chr2:11752063-11754066	WT	hos5-5	16.9845	32.4833	0.935476	1	3.94846	5e-05	0.00113391
AT3G20600	Chr3:7194770-7195769	WT	hos5-5	10.6775	20.4748	0.939278	1	3.4127	5e-05	0.00113391
AT1G71030	Chr1:26795051-26796532	WT	hos5-5	16.9812	32.5874	0.94037	1	3.95172	5e-05	0.00113391
AT3G57240	Chr3:21181641-21183144	WT	hos5-5	2.17118	4.16927	0.941315	1	2.41965	5e-05	0.00113391
AT5G23930	Chr5:8074440-8076193	WT	hos5-5	1.13916	2.18849	0.941963	1	2.14758	0.0005	0.00831241
AT1G22570	Chr1:7976423-7978810	WT	hos5-5	3.48379	6.70647	0.944896	1	3.16053	5e-05	0.00113391
AT5G64660	Chr5:25841912-25843555	WT	hos5-5	7.39843	14.2508	0.945752	1	3.63413	5e-05	0.00113391
AT1G11210	Chr1:3755667-3756998	WT	hos5-5	6.61355	12.7582	0.947932	1	3.2637	5e-05	0.00113391
AT3G49530	Chr3:18362442-18364959	WT	hos5-5	18.5387	35.8607	0.951864	1	4.20926	5e-05	0.00113391
AT2G24550	Chr2:10427855-10429487	WT	hos5-5	29.5972	57.2812	0.952603	1	4.22104	5e-05	0.00113391
AT1G33610	Chr1:12188677-12190461	WT	hos5-5	2.99246	5.79506	0.953491	1	2.96293	5e-05	0.00113391
AT1G72900	Chr1:27432177-27433782	WT	hos5-5	32.0791	62.4178	0.960324	1	4.20387	5e-05	0.00113391
AT5G42900	Chr5:17197640-17199910	WT	hos5-5	11.8291	23.0959	0.9653	1	3.65066	5e-05	0.00113391
AT3G13437	Chr3:4376344-4376976	WT	hos5-5	5.09407	9.94858	0.965671	1	2.13084	0.0004	0.00693877
AT2G17040	Chr2:7406910-7408393	WT	hos5-5	15.3901	30.0765	0.96663	1	3.94968	5e-05	0.00113391
AT3G10720	Chr3:3354405-3357754	WT	hos5-5	14.6867	28.7122	0.967153	1	4.25776	5e-05	0.00113391
AT3G45840	Chr3:16847903-16849944	WT	hos5-5	0.588972	1.15213	0.968035	1	1.76488	0.0037	0.0416172
AT4G16910	Chr4:9509675-9511760	WT	hos5-5	0.592236	1.1589	0.96851	1	1.88208	0.0025	0.0307825
AT1G70290	Chr1:26470794-26474833	WT	hos5-5	14.0708	27.5444	0.969055	1	4.33568	5e-05	0.00113391
AT1G28330	Chr1:9933785-9935440	WT	hos5-5	63.934	125.19	0.969465	1	4.11973	5e-05	0.00113391
AT4G16940	Chr4:9531372-9537918	WT	hos5-5	0.476235	0.932761	0.969833	1	2.40019	5e-05	0.00113391
AT1G73500	Chr1:27639090-27640643	WT	hos5-5	20.4719	40.1685	0.97242	1	4.06246	5e-05	0.00113391
AT2G36750	Chr2:15410375-15412064	WT	hos5-5	1.41032	2.76889	0.973279	1	2.35798	0.00015	0.00301537
AT3G57450	Chr3:21261045-21262763	WT	hos5-5	14.6469	28.8118	0.976059	1	4.13475	5e-05	0.00113391
AT5G42670	Chr5:17107854-17110761	WT	hos5-5	9.24024	18.2133	0.978993	1	3.96457	5e-05	0.00113391
AT4G30640	Chr4:14952590-14953849	WT	hos5-5	1.04505	2.06209	0.980533	1	1.79561	0.0033	0.0381292
AT3G44205	Chr3:15913020-15915321	WT	hos5-5	1.48046	2.92311	0.981455	1	2.70354	5e-05	0.00113391
AT3G46600	Chr3:17157584-17162475	WT	hos5-5	34.2625	67.7668	0.983948	1	3.46186	5e-05	0.00113391
AT1G17147	Chr1:5863108-5864059	WT	hos5-5	2.80624	5.55777	0.985869	1	2.37113	0.0003	0.00545405
AT3G46620	Chr3:17178446-17180559	WT	hos5-5	14.2852	28.3568	0.989175	1	4.24691	5e-05	0.00113391
AT4G03510	Chr4:1556887-1559437	WT	hos5-5	7.39972	14.7046	0.990725	1	3.76494	5e-05	0.00113391
AT1G15890	Chr1:5461308-5464241	WT	hos5-5	2.31123	4.59351	0.990933	1	3.36259	5e-05	0.00113391
AT5G37400	Chr5:14834207-14836408	WT	hos5-5	1.23424	2.46135	0.995819	1	2.48026	5e-05	0.00113391
AT3G25600	Chr3:9306775-9307967	WT	hos5-5	10.774	21.5456	0.999834	1	3.81176	5e-05	0.00113391
AT2G30942	Chr2:13170778-13172168	WT	hos5-5	3.03018	6.08426	1.00568	1	2.11375	0.00085	0.0128684
AT4G27657	Chr4:13812988-13813701	WT	hos5-5	11.3779	22.8788	1.00778	1	3.24221	5e-05	0.00113391
AT1G27100	Chr1:9407084-9411368	WT	hos5-5	25.6719	51.685	1.00955	1	4.5154	5e-05	0.00113391
AT5G25190	Chr5:8706744-8707885	WT	hos5-5	11.9161	23.9951	1.00983	1	3.75337	5e-05	0.00113391
AT2G25460	Chr2:10832577-10835660	WT	hos5-5	0.670486	1.35456	1.01454	1	2.24686	5e-05	0.00113391
AT3G19580	Chr3:6802902-6804296	WT	hos5-5	5.49358	11.1088	1.01589	1	3.26511	5e-05	0.00113391
AT3G09020	Chr3:2753306-2754621	WT	hos5-5	7.79796	15.7859	1.01747	1	3.74411	5e-05	0.00113391
AT1G18740	Chr1:6463848-6465476	WT	hos5-5	16.1783	32.7522	1.01753	1	4.36742	5e-05	0.00113391
AT3G62720	Chr3:23201031-23202988	WT	hos5-5	10.765	21.8507	1.02133	1	4.18368	5e-05	0.00113391
AT3G16510	Chr3:5616800-5618322	WT	hos5-5	3.3672	6.83971	1.02239	1	3.14051	5e-05	0.00113391
AT5G10965	Chr5:3467491-3472089	WT	hos5-5	1.48929	3.02616	1.02287	1	2.53595	5e-05	0.00113391
AT1G73530	Chr1:27643608-27645525	WT	hos5-5	25.0192	50.9079	1.02486	1	4.31657	5e-05	0.00113391
AT1G19770	Chr1:6832324-6836633	WT	hos5-5	56.8624	115.926	1.02765	1	4.60862	5e-05	0.00113391
AT1G16140	Chr1:5528872-5531371	WT	hos5-5	0.559103	1.14203	1.03041	1	2.01174	0.0016	0.021592
AT5G11070	Chr5:3516091-3517035	WT	hos5-5	35.4561	72.5422	1.03279	1	4.53381	5e-05	0.00113391
AT5G62360	Chr5:25040539-25041504	WT	hos5-5	14.9414	30.5843	1.03347	1	4.04385	5e-05	0.00113391
AT5G26920	Chr5:9475678-9478777	WT	hos5-5	9.88813	20.2527	1.03435	1	4.33483	5e-05	0.00113391
AT1G30040	Chr1:10537456-10540044	WT	hos5-5	2.00011	4.10037	1.03567	1	2.94262	5e-05	0.00113391
AT2G32020	Chr2:13630979-13631929	WT	hos5-5	1.27867	2.62683	1.03868	1	1.87797	0.0018	0.0236906
AT4G29610	Chr4:14517392-14518519	WT	hos5-5	1.07882	2.21732	1.03936	1	1.91228	0.0021	0.0267684
AT1G13470	Chr1:4620100-4621585	WT	hos5-5	6.08646	12.5181	1.04034	1	3.66081	5e-05	0.00113391
AT4G10600	Chr4:6547234-6548878	WT	hos5-5	1.12757	2.32558	1.04437	1	2.02578	0.00085	0.0128684
AT5G35777	Chr5:13949227-13953802	WT	hos5-5	0.570829	1.17781	1.04498	1	2.67298	5e-05	0.00113391
AT5G43890	Chr5:17648575-17650375	WT	hos5-5	0.630003	1.30143	1.04667	1	1.92908	0.0021	0.0267684
AT1G35210	Chr1:12896581-12897675	WT	hos5-5	3.26545	6.75052	1.04772	1	2.73877	0.0001	0.0021168
AT3G15630	Chr3:5296840-5297851	WT	hos5-5	33.1414	68.8044	1.05387	1	4.6465	5e-05	0.00113391
AT5G62470	Chr5:25078990-25081141	WT	hos5-5	9.23865	19.1882	1.05447	1	4.22432	5e-05	0.00113391
AT1G55010	Chr1:20516915-20517531	WT	hos5-5	3.24861	6.76434	1.05813	1	1.9988	0.00165	0.0221405
AT1G67470	Chr1:25272121-25273860	WT	hos5-5	5.95903	12.4213	1.05966	1	3.9222	5e-05	0.00113391
AT4G16857	Chr4:9480045-9483913	WT	hos5-5	3.70059	7.72378	1.06155	1	2.27329	0.00015	0.00301537
AT3G16720	Chr3:5692606-5694181	WT	hos5-5	13.5878	28.4155	1.06436	1	4.41844	5e-05	0.00113391
AT5G67090	Chr5:26772643-26776391	WT	hos5-5	0.554477	1.16229	1.06777	1	1.79367	0.00375	0.0420911
AT5G35735	Chr5:13900694-13903218	WT	hos5-5	32.0309	67.1521	1.06797	1	4.79781	5e-05	0.00113391
AT5G12270	Chr5:3969924-3971452	WT	hos5-5	0.622852	1.30695	1.06924	1	1.79996	0.00355	0.0403246
AT4G13820	Chr4:8007949-8010858	WT	hos5-5	0.300241	0.63106	1.07166	1	1.85858	0.00275	0.0330923
AT5G40180	Chr5:16067867-16068751	WT	hos5-5	1.83651	3.86488	1.07346	1	2.05606	0.00125	0.0176958
AT2G15890	Chr2:6920368-6922161	WT	hos5-5	56.6092	119.183	1.07407	1	4.94814	5e-05	0.00113391
AT5G22380	Chr5:7408758-7410102	WT	hos5-5	1.9001	4.00323	1.07509	1	2.25184	0.0003	0.00545405
AT2G15090	Chr2:6542165-6544118	WT	hos5-5	23.4063	49.3586	1.07641	1	4.8072	5e-05	0.00113391
AT3G52400	Chr3:19425631-19427230	WT	hos5-5	26.0438	54.9479	1.07712	1	4.72948	5e-05	0.00113391
AT4G27280	Chr4:13663414-13664621	WT	hos5-5	23.6435	49.9857	1.08007	1	4.37195	5e-05	0.00113391
AT4G23180	Chr4:12137994-12143858	WT	hos5-5	21.2358	44.9085	1.08049	1	4.06258	5e-05	0.00113391
AT2G46400	Chr2:19043410-19044955	WT	hos5-5	6.98453	14.7992	1.08328	1	3.86781	5e-05	0.00113391
AT4G08210	Chr4:5183109-5185906	WT	hos5-5	0.327138	0.69367	1.08435	1	1.91695	0.0025	0.0307825
AT2G01860	Chr2:388054-390454	WT	hos5-5	5.83252	12.3709	1.08476	1	3.29034	5e-05	0.00113391
AT5G22920	Chr5:7664870-7667288	WT	hos5-5	16.2863	34.5781	1.0862	1	4.58832	5e-05	0.00113391
AT1G69900	Chr1:26326215-26327965	WT	hos5-5	3.01421	6.40231	1.08681	1	3.33477	5e-05	0.00113391
AT2G01180	Chr2:106620-108829	WT	hos5-5	12.9887	27.6375	1.08937	1	4.07077	5e-05	0.00113391
AT1G09070	Chr1:2927501-2929107	WT	hos5-5	72.2713	153.851	1.09003	1	4.83697	5e-05	0.00113391
AT4G01950	Chr4:844341-846814	WT	hos5-5	20.0805	42.7909	1.09151	1	4.79825	5e-05	0.00113391
AT1G48690	Chr1:18008812-18010086	WT	hos5-5	1.76586	3.76545	1.09245	1	2.37259	0.00015	0.00301537
AT5G05410	Chr5:1602204-1604823	WT	hos5-5	2.36228	5.03856	1.09283	1	3.07905	5e-05	0.00113391
AT1G77010	Chr1:28942709-28944827	WT	hos5-5	0.483427	1.03153	1.09341	1	2.00029	0.0014	0.019439
AT1G66160	Chr1:24637195-24638608	WT	hos5-5	3.77897	8.06544	1.09376	1	3.37366	5e-05	0.00113391
AT1G02610	Chr1:553018-556152	WT	hos5-5	1.92494	4.11068	1.09456	1	2.45892	0.0001	0.0021168
AT1G68120	Chr1:25526295-25527105	WT	hos5-5	1.22111	2.61243	1.0972	1	1.81294	0.0037	0.0416172
AT1G58420	Chr1:21707174-21708125	WT	hos5-5	1.45593	3.11951	1.09938	1	2.10766	0.00105	0.0153302
AT2G33580	Chr2:14219480-14222254	WT	hos5-5	2.86262	6.15183	1.10368	1	3.87316	5e-05	0.00113391
AT2G23810	Chr2:10135604-10137595	WT	hos5-5	58.4123	125.596	1.10444	1	4.95543	5e-05	0.00113391
AT3G57530	Chr3:21296456-21299704	WT	hos5-5	22.0657	47.6402	1.11037	1	4.97064	5e-05	0.00113391
AT4G38780	Chr4:18101295-18111193	WT	hos5-5	0.305917	0.660512	1.11045	1	2.75093	5e-05	0.00113391
AT1G25560	Chr1:8981555-8983314	WT	hos5-5	36.3705	78.679	1.11321	1	4.85006	5e-05	0.00113391
AT2G04500	Chr2:1568278-1570271	WT	hos5-5	0.441167	0.955156	1.11441	1	1.92789	0.00235	0.0292785
AT3G21020	Chr3:7368266-7369526	WT	hos5-5	0.696943	1.51157	1.11694	1	1.8572	0.0031	0.0363267
AT2G33830	Chr2:14308753-14310608	WT	hos5-5	99.6882	216.382	1.11809	1	5.00895	5e-05	0.00113391
AT3G15210	Chr3:5121302-5122562	WT	hos5-5	23.799	51.7358	1.12026	1	4.74916	5e-05	0.00113391
AT1G70860	Chr1:26718069-26719211	WT	hos5-5	1.4342	3.12362	1.12297	1	1.79657	0.00105	0.0153302
AT5G49450	Chr5:20051828-20052735	WT	hos5-5	9.38375	20.4644	1.12488	1	3.86192	5e-05	0.00113391
AT3G18773	Chr3:6465747-6468015	WT	hos5-5	3.58762	7.83904	1.12765	1	3.46124	5e-05	0.00113391
AT2G26530	Chr2:11282662-11284272	WT	hos5-5	10.1349	22.2114	1.13198	1	4.52564	5e-05	0.00113391
AT1G68840	Chr1:25880154-25882222	WT	hos5-5	57.726	126.559	1.13252	1	4.80155	5e-05	0.00113391
AT2G36790	Chr2:15420064-15422088	WT	hos5-5	3.14425	6.8986	1.13359	1	1.80652	0.00235	0.0292785
AT1G19340	Chr1:6684466-6687116	WT	hos5-5	3.22172	7.08491	1.13692	1	3.77663	5e-05	0.00113391
AT2G17880	Chr2:7766764-7768040	WT	hos5-5	3.7923	8.34198	1.13732	1	3.41322	5e-05	0.00113391
AT3G52670	Chr3:19525094-19526803	WT	hos5-5	1.59999	3.53514	1.1437	1	2.82791	5e-05	0.00113391
AT5G14360	Chr5:4630891-4631851	WT	hos5-5	1.84105	4.07229	1.14531	1	2.27627	0.0006	0.00966656
AT2G30020	Chr2:12814270-12816360	WT	hos5-5	7.99925	17.6946	1.14537	1	4.54619	5e-05	0.00113391
AT5G11470	Chr5:3662633-3668214	WT	hos5-5	1.85369	4.10428	1.14673	1	3.64004	5e-05	0.00113391
AT4G21670	Chr4:11510988-11519805	WT	hos5-5	8.45438	18.8299	1.15526	1	5.00774	5e-05	0.00113391
AT1G24140	Chr1:8535998-8537780	WT	hos5-5	3.46189	7.71504	1.15611	1	3.74317	5e-05	0.00113391
AT5G08150	Chr5:2621973-2622900	WT	hos5-5	0.998643	2.22695	1.15703	1	1.88019	0.0021	0.0267684
AT5G24470	Chr5:8356203-8358546	WT	hos5-5	9.74524	21.9565	1.17188	1	4.83037	5e-05	0.00113391
AT2G25200	Chr2:10736260-10737800	WT	hos5-5	5.44358	12.2825	1.17398	1	4.07601	5e-05	0.00113391
AT2G32030	Chr2:13632467-13633551	WT	hos5-5	2.15433	4.87324	1.17764	1	2.75812	5e-05	0.00113391
AT3G50060	Chr3:18557606-18559326	WT	hos5-5	11.8034	26.9206	1.18951	1	4.6492	5e-05	0.00113391
AT3G10020	Chr3:3090805-3091922	WT	hos5-5	55.1406	125.788	1.18981	1	4.50712	5e-05	0.00113391
AT3G57580	Chr3:21320490-21322379	WT	hos5-5	2.39954	5.55145	1.21011	1	3.69415	5e-05	0.00113391
AT1G72910	Chr1:27435305-27437192	WT	hos5-5	24.9915	57.9423	1.21318	1	5.11777	5e-05	0.00113391
AT1G61840	Chr1:22847246-22849989	WT	hos5-5	0.408047	0.948801	1.21737	1	2.35225	0.0002	0.00385965
AT5G56550	Chr5:22895615-22896734	WT	hos5-5	22.1564	51.8393	1.22632	1	4.923	5e-05	0.00113391
AT1G61390	Chr1:22650110-22654395	WT	hos5-5	0.263665	0.617073	1.22674	1	2.04124	0.0012	0.0171359
AT3G44350	Chr3:16022574-16024519	WT	hos5-5	1.22412	2.88246	1.23556	1	2.17779	0.0004	0.00693877
AT5G60680	Chr5:24386009-24387304	WT	hos5-5	36.4962	86.5669	1.24607	1	5.48318	5e-05	0.00113391
AT1G56540	Chr1:21181584-21185495	WT	hos5-5	0.826522	1.96467	1.24916	1	3.40007	5e-05	0.00113391
AT3G06070	Chr3:1830969-1832190	WT	hos5-5	22.8561	54.5653	1.25541	1	5.32899	5e-05	0.00113391
AT3G46090	Chr3:16925880-16926883	WT	hos5-5	3.0031	7.17144	1.25581	1	3.16221	5e-05	0.00113391
AT5G06320	Chr5:1928342-1931782	WT	hos5-5	88.0206	210.408	1.25728	1	5.45529	5e-05	0.00113391
AT5G61440	Chr5:24707444-24709396	WT	hos5-5	12.8149	30.6531	1.25821	1	5.27662	5e-05	0.00113391
AT1G74450	Chr1:27982452-27984280	WT	hos5-5	7.26655	17.3894	1.25886	1	4.90827	5e-05	0.00113391
AT4G32480	Chr4:15676239-15677977	WT	hos5-5	10.5192	25.1844	1.2595	1	4.90023	5e-05	0.00113391
AT5G54490	Chr5:22121018-22122122	WT	hos5-5	5.56333	13.3311	1.26077	1	3.86958	5e-05	0.00113391
AT5G37750	Chr5:14995756-14997060	WT	hos5-5	0.913037	2.1929	1.26409	1	2.40874	0.00035	0.00619816
AT1G32920	Chr1:11928756-11929993	WT	hos5-5	38.4952	92.5406	1.26541	1	5.29868	5e-05	0.00113391
AT5G52020	Chr5:21123957-21125065	WT	hos5-5	0.853545	2.06313	1.2733	1	2.17561	0.0009	0.0134827
AT5G25130	Chr5:8668231-8670237	WT	hos5-5	10.4145	25.189	1.27421	1	5.38195	5e-05	0.00113391
AT5G54710	Chr5:22227482-22230663	WT	hos5-5	13.5878	33.1504	1.28672	1	5.63309	5e-05	0.00113391
AT1G23390	Chr1:8308964-8310916	WT	hos5-5	40.3629	98.6757	1.28966	1	5.81937	5e-05	0.00113391
AT1G54740	Chr1:20430768-20431986	WT	hos5-5	17.3593	42.7117	1.29892	1	5.47547	5e-05	0.00113391
AT4G18880	Chr4:10347478-10349902	WT	hos5-5	8.21328	20.2348	1.30081	1	5.40071	5e-05	0.00113391
AT5G21940	Chr5:7243001-7250770	WT	hos5-5	54.7154	135.23	1.3054	1	2.94475	5e-05	0.00113391
AT2G24600	Chr2:10452033-10454593	WT	hos5-5	9.08573	22.4667	1.30612	1	5.26893	5e-05	0.00113391
AT3G47090	Chr3:17341234-17345113	WT	hos5-5	1.20425	2.98203	1.30816	1	3.96823	5e-05	0.00113391
AT5G37770	Chr5:14997167-14999619	WT	hos5-5	43.472	107.766	1.30974	1	5.57603	5e-05	0.00113391
AT4G33980	Chr4:16282280-16285229	WT	hos5-5	6.91504	17.1833	1.3132	1	4.80433	5e-05	0.00113391
AT1G50790	Chr1:18823821-18826637	WT	hos5-5	0.812238	2.01903	1.31369	1	3.31153	5e-05	0.00113391
AT1G30190	Chr1:10618892-10620067	WT	hos5-5	0.80023	1.99667	1.31911	1	2.28267	0.00075	0.0116381
AT2G29480	Chr2:12630197-12631321	WT	hos5-5	3.53664	8.86904	1.3264	1	3.54347	5e-05	0.00113391
AT3G14440	Chr3:4831285-4834015	WT	hos5-5	1.24175	3.11521	1.32695	1	3.74582	5e-05	0.00113391
AT3G59080	Chr3:21836405-21838620	WT	hos5-5	5.05377	12.7311	1.33293	1	5.00549	5e-05	0.00113391
AT1G64065	Chr1:23778254-23779529	WT	hos5-5	2.07492	5.24111	1.33682	1	3.30428	5e-05	0.00113391
AT5G19120	Chr5:6414487-6415907	WT	hos5-5	38.4921	97.6402	1.34291	1	5.90016	5e-05	0.00113391
AT1G18570	Chr1:6389398-6391386	WT	hos5-5	10.2469	26.1424	1.3512	1	5.6272	5e-05	0.00113391
AT1G56250	Chr1:21061521-21063047	WT	hos5-5	0.814833	2.08369	1.35456	1	2.42289	0.0003	0.00545405
AT3G26550	Chr3:9746829-9749102	WT	hos5-5	1.06208	2.72437	1.35903	1	3.46069	5e-05	0.00113391
AT1G19380	Chr1:6697873-6698858	WT	hos5-5	9.14179	23.4579	1.35953	1	4.61541	5e-05	0.00113391
AT5G47230	Chr5:19179880-19181182	WT	hos5-5	10.1771	26.1914	1.36377	1	5.18901	5e-05	0.00113391
AT5G54720	Chr5:22231447-22232949	WT	hos5-5	3.37128	8.71462	1.37014	1	4.31495	5e-05	0.00113391
AT1G32928	Chr1:11931148-11931801	WT	hos5-5	10.531	27.2747	1.37292	1	4.23458	5e-05	0.00113391
AT2G40140	Chr2:16771996-16774734	WT	hos5-5	22.9584	59.62	1.37677	1	6.02081	5e-05	0.00113391
AT4G16870	Chr4:9483954-9488397	WT	hos5-5	11.8099	30.7018	1.37833	1	6.33572	5e-05	0.00113391
AT1G72950	Chr1:27443938-27445997	WT	hos5-5	0.568153	1.4812	1.38242	1	2.3427	0.00045	0.0076244
AT1G13260	Chr1:4542167-4543970	WT	hos5-5	21.0634	54.9202	1.3826	1	5.95342	5e-05	0.00113391
AT5G59550	Chr5:23998163-24000166	WT	hos5-5	13.9193	36.316	1.38351	1	5.7738	5e-05	0.00113391
AT5G50450	Chr5:20543224-20544857	WT	hos5-5	8.25248	21.544	1.38439	1	5.35926	5e-05	0.00113391
AT2G36792	Chr2:15420064-15422088	WT	hos5-5	5.71402	14.9278	1.38542	1	3.4207	5e-05	0.00113391
AT3G21780	Chr3:7674903-7676519	WT	hos5-5	3.34149	8.74522	1.388	1	4.46356	5e-05	0.00113391
AT1G69890	Chr1:26323085-26324946	WT	hos5-5	6.72511	17.6424	1.39141	1	5.25681	5e-05	0.00113391
AT1G72940	Chr1:27441980-27443859	WT	hos5-5	8.92265	23.433	1.393	1	5.5531	5e-05	0.00113391
AT5G17350	Chr5:5718497-5719608	WT	hos5-5	1.87074	4.93807	1.40034	1	3.17786	5e-05	0.00113391
AT5G25280	Chr5:8773733-8776594	WT	hos5-5	68.5567	181.487	1.4045	1	6.55463	5e-05	0.00113391
AT3G44260	Chr3:15952007-15953346	WT	hos5-5	21.0482	56.0658	1.41342	1	5.53999	5e-05	0.00113391
AT1G31290	Chr1:11188119-11192585	WT	hos5-5	0.337736	0.904961	1.42196	1	2.85223	5e-05	0.00113391
AT1G80440	Chr1:30241451-30243176	WT	hos5-5	27.8889	75.7522	1.4416	1	6.26476	5e-05	0.00113391
AT1G79120	Chr1:29764088-29768793	WT	hos5-5	0.59475	1.61634	1.44237	1	2.8754	5e-05	0.00113391
AT3G44120	Chr3:15878398-15879830	WT	hos5-5	0.427669	1.17049	1.45254	1	2.16169	0.0018	0.0236906
AT3G00850	Chr3:18018038-18020984	WT	hos5-5	0.314093	0.86339	1.45882	1	2.14111	0.00175	0.0231689
AT1G72520	Chr1:27308512-27312756	WT	hos5-5	2.77397	7.6265	1.45907	1	5.25429	5e-05	0.00113391
AT5G04340	Chr5:1216057-1217362	WT	hos5-5	10.8954	30.2031	1.47098	1	5.60382	5e-05	0.00113391
AT5G41740	Chr5:16688625-16693119	WT	hos5-5	7.94062	22.1548	1.48029	1	6.37302	5e-05	0.00113391
AT5G28630	Chr5:10636611-10637384	WT	hos5-5	2.26084	6.32984	1.48531	1	3.09969	5e-05	0.00113391
AT1G28370	Chr1:9955773-9956980	WT	hos5-5	4.05247	11.3572	1.48674	1	4.42411	5e-05	0.00113391
AT3G57640	Chr3:21344707-21346235	WT	hos5-5	2.43996	6.83839	1.4868	1	4.26532	5e-05	0.00113391
AT5G41750	Chr5:16693831-16699028	WT	hos5-5	3.46634	9.71809	1.48726	1	6.01892	5e-05	0.00113391
AT1G72920	Chr1:27437898-27439209	WT	hos5-5	9.65511	27.1074	1.48932	1	5.42092	5e-05	0.00113391
AT5G52050	Chr5:21138702-21140876	WT	hos5-5	3.14233	8.92465	1.50596	1	5.006	5e-05	0.00113391
AT3G48360	Chr3:17907766-17910738	WT	hos5-5	54.8773	156.61	1.51289	1	6.6987	5e-05	0.00113391
AT3G28340	Chr3:10588151-10590685	WT	hos5-5	3.40438	9.76425	1.52012	1	4.96465	5e-05	0.00113391
AT1G05675	Chr1:1701115-1702749	WT	hos5-5	1.0793	3.09946	1.52192	1	3.30722	5e-05	0.00113391
AT2G38470	Chr2:16108234-16111911	WT	hos5-5	28.6988	82.7294	1.52741	1	6.49575	5e-05	0.00113391
AT2G36780	Chr2:15417363-15419391	WT	hos5-5	0.691875	1.9968	1.52911	1	3.23995	5e-05	0.00113391
AT5G20230	Chr5:6826364-6827748	WT	hos5-5	8.90542	25.7036	1.52921	1	5.51339	5e-05	0.00113391
AT3G61190	Chr3:22650158-22651636	WT	hos5-5	2.31968	6.7274	1.53612	1	3.89297	5e-05	0.00113391
AT3G61930	Chr3:22935509-22936253	WT	hos5-5	0.678888	1.97255	1.53881	1	1.98171	0.00375	0.0420911
AT4G10560	Chr4:6520770-6523014	WT	hos5-5	0.215394	0.625993	1.53917	1	2.15526	0.0018	0.0236906
AT3G29000	Chr3:11005637-11006514	WT	hos5-5	3.38362	9.84836	1.54132	1	3.92083	5e-05	0.00113391
AT3G56880	Chr3:21059784-21061247	WT	hos5-5	29.3318	85.9074	1.55032	1	6.63438	5e-05	0.00113391
AT1G57570	Chr1:21320914-21324637	WT	hos5-5	0.248086	0.728845	1.55477	1	2.35233	0.00065	0.0103341
AT1G21910	Chr1:7696426-7697831	WT	hos5-5	5.02585	14.7859	1.55678	1	5.23633	5e-05	0.00113391
AT1G05575	Chr1:1661407-1662259	WT	hos5-5	3.67919	10.8813	1.56439	1	3.66309	5e-05	0.00113391
AT5G61600	Chr5:24766343-24767732	WT	hos5-5	20.0561	59.3967	1.56634	1	6.07476	5e-05	0.00113391
AT3G48650	Chr3:18024659-18026235	WT	hos5-5	4.015	11.92	1.56991	1	4.99849	5e-05	0.00113391
AT5G22490	Chr5:7458773-7461093	WT	hos5-5	0.315526	0.945678	1.58359	1	2.24347	0.001	0.0147243
AT5G46500	Chr5:18855954-18858552	WT	hos5-5	4.07914	12.2471	1.5861	1	5.25855	5e-05	0.00113391
AT5G27420	Chr5:9683987-9685742	WT	hos5-5	6.48928	19.5198	1.58881	1	5.95501	5e-05	0.00113391
AT2G20670	Chr2:8911859-8913747	WT	hos5-5	31.6768	95.8767	1.59776	1	6.92601	5e-05	0.00113391
AT2G39650	Chr2:16527729-16529494	WT	hos5-5	4.17641	12.863	1.62289	1	5.37543	5e-05	0.00113391
AT4G37260	Chr4:17540489-17546546	WT	hos5-5	23.5181	72.7439	1.62906	1	2.7527	5e-05	0.00113391
AT5G10695	Chr5:3377651-3378901	WT	hos5-5	8.23911	25.5036	1.63014	1	3.11784	5e-05	0.00113391
AT4G17490	Chr4:9752823-9754161	WT	hos5-5	6.92618	22.0817	1.67272	1	5.93837	5e-05	0.00113391
AT1G21326	Chr1:7468764-7469995	WT	hos5-5	0.393637	1.27118	1.69123	1	2.29774	0.00135	0.018834
AT1G25400	Chr1:8911095-8912822	WT	hos5-5	7.11064	22.9981	1.69346	1	6.0162	5e-05	0.00113391
AT2G41640	Chr2:17360373-17364518	WT	hos5-5	3.45572	11.1838	1.69435	1	2.29821	0.0008	0.0122563
AT1G23710	Chr1:8385187-8386522	WT	hos5-5	12.4924	40.4835	1.69628	1	6.66397	5e-05	0.00113391
AT4G08040	Chr4:4886961-4889224	WT	hos5-5	0.907466	2.96401	1.70764	1	3.84458	5e-05	0.00113391
AT1G56240	Chr1:21056098-21057815	WT	hos5-5	1.35976	4.44855	1.70998	1	3.83949	5e-05	0.00113391
AT2G04515	Chr2:1573636-1574508	WT	hos5-5	0.586993	1.93219	1.71882	1	2.27146	0.00115	0.0165584
AT1G61400	Chr1:22654506-22658469	WT	hos5-5	1.34619	4.44046	1.72183	1	5.32782	5e-05	0.00113391
AT1G76650	Chr1:28766749-28768138	WT	hos5-5	4.90457	16.512	1.75131	1	4.56177	5e-05	0.00113391
AT4G35685	Chr4:16919002-16920008	WT	hos5-5	0.694443	2.37415	1.77349	1	2.68288	0.0004	0.00693877
AT5G46710	Chr5:18950842-18954692	WT	hos5-5	7.55481	26.0923	1.78815	1	2.75629	0.0002	0.00385965
AT3G16210	Chr3:5494479-5495725	WT	hos5-5	0.388997	1.36272	1.80866	1	2.49783	0.00035	0.00619816
AT4G01250	Chr4:522529-524249	WT	hos5-5	3.07241	10.7652	1.80893	1	5.29819	5e-05	0.00113391
AT5G45630	Chr5:18505535-18506382	WT	hos5-5	1.02577	3.59579	1.8096	1	3.00768	5e-05	0.00113391
AT4G11280	Chr4:6863978-6866116	WT	hos5-5	15.4856	54.452	1.81406	1	7.34386	5e-05	0.00113391
AT1G66090	Chr1:24602032-24604763	WT	hos5-5	4.35207	15.4485	1.82769	1	6.26611	5e-05	0.00113391
AT1G27730	Chr1:9648020-9649323	WT	hos5-5	18.0836	65.5948	1.8589	1	7.02214	5e-05	0.00113391
AT5G44980	Chr5:18160203-18162264	WT	hos5-5	0.928479	3.46719	1.90082	1	4.19775	5e-05	0.00113391
AT2G36770	Chr2:15415076-15416845	WT	hos5-5	0.703057	2.63889	1.90822	1	3.87327	5e-05	0.00113391
AT4G23810	Chr4:12390166-12393982	WT	hos5-5	3.63828	14.0348	1.94768	1	2.2748	0.0013	0.0182586
AT1G18300	Chr1:6299668-6301139	WT	hos5-5	5.27486	20.6757	1.97073	1	6.34254	5e-05	0.00113391
AT1G78750	Chr1:29612903-29614884	WT	hos5-5	0.241705	0.947421	1.97076	1	2.49679	0.0006	0.00966656
AT5G28510	Chr5:10480756-10484073	WT	hos5-5	0.188454	0.74153	1.97629	1	2.57299	0.0008	0.0122563
AT3G15450	Chr3:5212983-5216261	WT	hos5-5	74.8893	299.825	2.00129	1	8.04215	5e-05	0.00113391
AT1G35140	Chr1:12851982-12853235	WT	hos5-5	3.26242	13.0757	2.00287	1	5.95781	5e-05	0.00113391
AT1G67856	Chr1:25442255-25443690	WT	hos5-5	0.201925	0.814431	2.01197	1	1.98206	0.00445	0.0481426
AT1G78440	Chr1:29511560-29513100	WT	hos5-5	0.183665	0.754941	2.03929	1	2.06032	0.00465	0.049846
AT2G25735	Chr2:10974654-10975916	WT	hos5-5	3.7498	15.4551	2.04319	1	6.29227	5e-05	0.00113391
AT1G02660	Chr1:571825-575085	WT	hos5-5	2.22865	9.25843	2.05459	1	7.06871	5e-05	0.00113391
AT3G20710	Chr3:7237817-7239149	WT	hos5-5	0.247668	1.02911	2.05491	1	2.50955	0.00175	0.0231689
AT5G08250	Chr5:2653553-2655870	WT	hos5-5	0.479203	2.02395	2.07846	1	3.65784	5e-05	0.00113391
AT2G29470	Chr2:12628421-12629640	WT	hos5-5	0.289608	1.26305	2.12474	1	2.37884	0.00155	0.0210419
AT5G49305	Chr5:19988463-19991580	WT	hos5-5	0.220454	0.978812	2.15055	1	2.40881	5e-05	0.00113391
AT1G57990	Chr1:21441178-21443036	WT	hos5-5	14.459	64.5317	2.15804	1	9.03712	5e-05	0.00113391
AT1G67460	Chr1:25267924-25271904	WT	hos5-5	0.298283	1.34318	2.1709	1	3.23304	5e-05	0.00113391
AT3G10930	Chr3:3420080-3420932	WT	hos5-5	2.57451	11.6011	2.17189	1	5.1124	5e-05	0.00113391
AT5G09876	Chr5:3079886-3080435	WT	hos5-5	0.20989	0.949743	2.1779	1	1.34746	0.00155	0.0210419
AT5G57560	Chr5:23307005-23308680	WT	hos5-5	14.2529	65.5795	2.20199	1	8.83376	5e-05	0.00113391
AT4G13395	Chr4:7785427-7786161	WT	hos5-5	2.39572	11.0272	2.20253	1	4.60237	5e-05	0.00113391
AT1G52990	Chr1:19740399-19743449	WT	hos5-5	0.372675	1.76868	2.24668	1	2.69231	0.0008	0.0122563
AT1G76600	Chr1:28746832-28747848	WT	hos5-5	9.18418	43.6492	2.24873	1	7.96782	5e-05	0.00113391
AT2G40000	Chr2:16700489-16702336	WT	hos5-5	44.3964	219.122	2.30322	1	9.1867	5e-05	0.00113391
AT3G55980	Chr3:20776219-20778952	WT	hos5-5	21.4023	108.747	2.34514	1	9.633	5e-05	0.00113391
AT3G48640	Chr3:18021355-18022648	WT	hos5-5	3.47394	17.9163	2.36662	1	4.95784	5e-05	0.00113391
AT3G04640	Chr3:1260905-1261683	WT	hos5-5	9.97817	52.878	2.40582	1	7.45462	5e-05	0.00113391
AT4G01820	Chr4:780645-785340	WT	hos5-5	0.12051	0.641059	2.4113	1	3.38022	5e-05	0.00113391
AT1G73540	Chr1:27645551-27646743	WT	hos5-5	15.7901	84.8306	2.42556	1	9.43241	5e-05	0.00113391
AT4G27654	Chr4:13811611-13812126	WT	hos5-5	0.421647	2.26539	2.42566	1	1.8188	0.0028	0.0335397
AT1G74930	Chr1:28143850-28145058	WT	hos5-5	1.71283	9.38138	2.45342	1	5.49629	5e-05	0.00113391
AT1G07135	Chr1:2189876-2190784	WT	hos5-5	12.91	72.3395	2.48629	1	8.91642	5e-05	0.00113391
AT1G80840	Chr1:30383560-30387602	WT	hos5-5	5.13686	29.9689	2.54451	1	4.0391	5e-05	0.00113391
AT3G21030	Chr3:7370167-7371403	WT	hos5-5	0.177391	1.05466	2.57178	1	2.43111	0.00305	0.0358775
AT1G61470	Chr1:22678091-22679302	WT	hos5-5	0.759526	4.97366	2.71114	1	5.03545	5e-05	0.00113391
AT4G37610	Chr4:17668950-17672353	WT	hos5-5	14.3103	94.1153	2.71738	1	9.02339	5e-05	0.00113391
AT3G54160	Chr3:20053019-20055309	WT	hos5-5	0.491075	4.45358	3.18095	1	6.40835	5e-05	0.00113391
AT4G24570	Chr4:12686458-12687650	WT	hos5-5	8.66615	78.6244	3.18151	1	11.205	5e-05	0.00113391
AT2G05280	Chr2:1921240-1926681	WT	hos5-5	0.126221	1.21292	3.26446	1	4.29346	5e-05	0.00113391
AT5G45340	Chr5:18368531-18371021	WT	hos5-5	2.19197	21.5649	3.29839	1	10.2447	5e-05	0.00113391
AT4G29780	Chr4:14579562-14582057	WT	hos5-5	2.38774	28.1262	3.5582	1	11.9342	5e-05	0.00113391
AT5G35935	Chr5:14083387-14089891	WT	hos5-5	0.083427	1.06542	3.67476	1	6.15118	5e-05	0.00113391
AT2G00570	Chr2:6212165-6213031	WT	hos5-5	0.753529	10.0887	3.74293	1	4.19674	5e-05	0.00113391
AT4G25470	Chr4:13015249-13016235	WT	hos5-5	0.504879	8.5981	4.09001	1	5.98569	5e-05	0.00113391
AT1G31570	Chr1:11302781-11309164	WT	hos5-5	0.0213175	0.844126	5.30735	1	4.56969	0.00235	0.0292785
AT4G25490	Chr4:13021779-13022996	WT	hos5-5	0.0620061	3.84104	5.95294	1	3.15635	0.0026	0.0317028
AT1G03880	Chr1:985750-988146	WT	hos5-5	6.32123	0	-inf	1	-nan	5e-05	0.00113391
AT1G04560	Chr1:1244946-1246059	WT	hos5-5	1.465	0	-inf	1	-nan	5e-05	0.00113391
AT2G05580	Chr2:2055518-2056745	WT	hos5-5	2.46465	0	-inf	1	-nan	5e-05	0.00113391
AT2G15010	Chr2:6484337-6485213	WT	hos5-5	4.41173	0	-inf	1	-nan	5e-05	0.00113391
AT2G28490	Chr2:12178596-12181012	WT	hos5-5	1.60836	0	-inf	1	-nan	5e-05	0.00113391
AT3G13433	Chr3:4374213-4374784	WT	hos5-5	0.873556	0	-inf	1	-nan	5e-05	0.00113391
AT3G22640	Chr3:8011723-8013941	WT	hos5-5	1.43744	0	-inf	1	-nan	5e-05	0.00113391
AT3G32043	Chr3:13053129-13058318	WT	hos5-5	1.48463	0	-inf	1	-nan	5e-05	0.00113391
AT3G56350	Chr3:20893945-20895634	WT	hos5-5	0.818137	0	-inf	1	-nan	5e-05	0.00113391
AT4G21020	Chr4:11228186-11229616	WT	hos5-5	0.945771	0	-inf	1	-nan	5e-05	0.00113391
AT4G26740	Chr4:13473515-13475371	WT	hos5-5	1.3147	0	-inf	1	-nan	5e-05	0.00113391
AT4G27140	Chr4:13607328-13608031	WT	hos5-5	16.1076	0	-inf	1	-nan	5e-05	0.00113391
AT4G27150	Chr4:13609340-13610075	WT	hos5-5	27.0971	0	-inf	1	-nan	5e-05	0.00113391
AT4G27160	Chr4:13611795-13612563	WT	hos5-5	22.5119	0	-inf	1	-nan	5e-05	0.00113391
AT5G45690	Chr5:18534998-18536316	WT	hos5-5	1.07997	0	-inf	1	-nan	5e-05	0.00113391
AT5G54740	Chr5:22238357-22239187	WT	hos5-5	14.3394	0	-inf	1	-nan	5e-05	0.00113391
AT3G44042	Chr3:15813074-15814056	WT	hos5-5	0	24.7871	inf	1	-nan	5e-05	0.00113391
AT5G03090	Chr5:725280-725962	WT	hos5-5	0	1.64637	inf	1	-nan	0.0013	0.0182586

## Sheet: Table S2 WT vs flk hos5
Table S2 Differentially expressed genes in flk, hos5 and flk hos5
DEGs	WT(Col-0) vs flk-2 hos5-5
gene_id	locus	sample_1	sample_2	value_1	value_2	log2(fold_change)		test_stat	p_value	q_value
AT3G04610	Chr3:1250552-1254984	WT	flk-2 hos5-5	24.5171	0.065572	-8.54649	-1	-5.56698	0.0001	0.0021168
AT2G15010	Chr2:6484337-6485213	WT	flk-2 hos5-5	4.41173	0.129546	-5.08981	-1	-2.92155	0.00265	0.0321722
AT4G19430	Chr4:10598370-10599182	WT	flk-2 hos5-5	6.88116	0.23387	-4.87887	-1	-3.95121	0.00265	0.0321722
AT5G19470	Chr5:6566270-6568806	WT	flk-2 hos5-5	2.83349	0.108334	-4.70902	-1	-3.33967	0.00015	0.00301537
AT3G03480	Chr3:828234-829926	WT	flk-2 hos5-5	1.65354	0.103866	-3.99277	-1	-3.78277	0.001	0.0147243
AT5G38930	Chr5:15585027-15586029	WT	flk-2 hos5-5	9.68009	0.623979	-3.95545	-1	-6.04432	5e-05	0.00113391
AT3G17520	Chr3:5999173-6000447	WT	flk-2 hos5-5	1.49111	0.131966	-3.49815	-1	-2.9299	0.00405	0.0447198
AT1G48130	Chr1:17780428-17781727	WT	flk-2 hos5-5	1.85645	0.168696	-3.46004	-1	-2.95353	0.0046	0.0494522
AT4G01490	Chr4:631135-636899	WT	flk-2 hos5-5	0.694576	0.0721964	-3.26613	-1	-4.87613	5e-05	0.00113391
AT3G15670	Chr3:5309885-5310988	WT	flk-2 hos5-5	2.50392	0.27945	-3.16353	-1	-3.58814	0.00025	0.00468206
AT1G65480	Chr1:24331372-24333999	WT	flk-2 hos5-5	1.88955	0.224737	-3.07174	-1	-2.45416	0.0015	0.0205148
AT5G42600	Chr5:17053452-17058245	WT	flk-2 hos5-5	0.674016	0.0819118	-3.04064	-1	-3.22382	0.0005	0.00831241
AT5G60910	Chr5:24502433-24506269	WT	flk-2 hos5-5	1.04555	0.131504	-2.99109	-1	-1.84475	0.00175	0.0231689
AT4G17470	Chr4:9742349-9744867	WT	flk-2 hos5-5	8.78069	1.10935	-2.98462	-1	-6.05536	5e-05	0.00113391
AT4G13410	Chr4:7792015-7796041	WT	flk-2 hos5-5	4.2224	0.582646	-2.85737	-1	-6.13101	5e-05	0.00113391
AT5G37300	Chr5:14767425-14770396	WT	flk-2 hos5-5	2.078	0.292641	-2.82799	-1	-3.81655	5e-05	0.00113391
AT1G52570	Chr1:19583616-19587531	WT	flk-2 hos5-5	1.69599	0.253095	-2.74438	-1	-4.54197	5e-05	0.00113391
AT1G45201	Chr1:17123784-17129223	WT	flk-2 hos5-5	182.907	27.3845	-2.73968	-1	-12.6608	5e-05	0.00113391
AT3G28270	Chr3:10538004-10540070	WT	flk-2 hos5-5	17.8889	2.8592	-2.64538	-1	-8.52312	5e-05	0.00113391
AT2G17850	Chr2:7760004-7760839	WT	flk-2 hos5-5	4.61755	0.772601	-2.57933	-1	-2.80603	0.00015	0.00301537
AT4G30975	Chr4:15069265-15078076	WT	flk-2 hos5-5	1.16893	0.20222	-2.53119	-1	-1.71298	0.00055	0.00898577
AT3G60966	Chr3:22552559-22553668	WT	flk-2 hos5-5	0.790976	0.138672	-2.51196	-1	-1.89119	0.00155	0.0210419
AT1G73325	Chr1:27567418-27568281	WT	flk-2 hos5-5	2.72966	0.497453	-2.45609	-1	-3.24828	0.0002	0.00385965
AT1G16410	Chr1:5608681-5612064	WT	flk-2 hos5-5	79.9695	14.9184	-2.42236	-1	-10.7319	5e-05	0.00113391
AT1G12805	Chr1:4366576-4367136	WT	flk-2 hos5-5	7.75137	1.4619	-2.40661	-1	-3.64954	5e-05	0.00113391
AT4G15210	Chr4:8666333-8669526	WT	flk-2 hos5-5	4.48855	0.855286	-2.39177	-1	-5.55444	5e-05	0.00113391
AT4G14548	Chr4:8347009-8347764	WT	flk-2 hos5-5	3.22145	0.654287	-2.29972	-1	-3.06596	5e-05	0.00113391
AT1G05660	Chr1:1694069-1696191	WT	flk-2 hos5-5	1.22147	0.249288	-2.29273	-1	-2.89656	0.00035	0.00619816
AT1G31690	Chr1:11343853-11347945	WT	flk-2 hos5-5	23.1461	4.74602	-2.28598	-1	-9.10271	5e-05	0.00113391
AT5G34800	Chr5:12971143-12973180	WT	flk-2 hos5-5	0.867998	0.181448	-2.25813	-1	-2.86438	0.00025	0.00468206
AT3G26040	Chr3:9519740-9521094	WT	flk-2 hos5-5	1.2928	0.271272	-2.25268	-1	-2.86576	0.00025	0.00468206
AT3G01500	Chr3:194425-201810	WT	flk-2 hos5-5	3324.47	703.555	-2.24039	-1	-9.56748	5e-05	0.00113391
AT2G16970	Chr2:7369451-7375688	WT	flk-2 hos5-5	1.2738	0.272738	-2.22356	-1	-2.04187	5e-05	0.00113391
AT5G50680	Chr5:20618732-20621103	WT	flk-2 hos5-5	1.2623	0.271367	-2.21774	-1	-2.31778	0.0004	0.00693877
AT4G04410	Chr4:2189514-2193763	WT	flk-2 hos5-5	0.673607	0.145504	-2.21085	-1	-3.72387	5e-05	0.00113391
AT4G22517	Chr4:11854795-11857417	WT	flk-2 hos5-5	171.833	37.1448	-2.20977	-1	-5.54979	5e-05	0.00113391
AT2G18660	Chr2:8089410-8091736	WT	flk-2 hos5-5	6.29467	1.36865	-2.20138	-1	-6.16589	5e-05	0.00113391
AT5G24155	Chr5:8179702-8181107	WT	flk-2 hos5-5	5.73707	1.26585	-2.18021	-1	-4.20453	5e-05	0.00113391
AT3G06355	Chr3:14199574-14200076	WT	flk-2 hos5-5	11.1477	2.48418	-2.16591	-1	-3.84358	5e-05	0.00113391
AT1G78865	Chr1:29647737-29649951	WT	flk-2 hos5-5	2.52015	0.579218	-2.12133	-1	-4.19349	5e-05	0.00113391
AT4G33560	Chr4:16135156-16135921	WT	flk-2 hos5-5	15.0571	3.46633	-2.11896	-1	-5.30197	5e-05	0.00113391
AT5G53200	Chr5:21582613-21584243	WT	flk-2 hos5-5	6.62382	1.54745	-2.09777	-1	-4.30527	5e-05	0.00113391
AT5G28430	Chr5:10365741-10367421	WT	flk-2 hos5-5	0.955342	0.229763	-2.05587	-1	-2.41724	0.0011	0.0159467
AT1G20390	Chr1:7065493-7071561	WT	flk-2 hos5-5	3.03894	0.734504	-2.04873	-1	-6.61667	5e-05	0.00113391
AT1G52690	Chr1:19619723-19623461	WT	flk-2 hos5-5	2.963	0.722706	-2.03558	-1	-2.84254	0.0001	0.0021168
AT1G19640	Chr1:6788884-6791919	WT	flk-2 hos5-5	2.32666	0.569692	-2.03001	-1	-3.76782	5e-05	0.00113391
AT5G24150	Chr5:8172299-8175525	WT	flk-2 hos5-5	81.5496	20.2248	-2.01155	-1	-9.11914	5e-05	0.00113391
AT2G27420	Chr2:11726133-11727654	WT	flk-2 hos5-5	18.0047	4.54671	-1.98548	-1	-6.69313	5e-05	0.00113391
AT1G01250	Chr1:104439-105330	WT	flk-2 hos5-5	5.45397	1.39817	-1.96377	-1	-3.82419	5e-05	0.00113391
AT4G26950	Chr4:13533390-13534498	WT	flk-2 hos5-5	5.66337	1.50166	-1.9151	-1	-3.98734	5e-05	0.00113391
AT1G61120	Chr1:22523634-22528836	WT	flk-2 hos5-5	1.43171	0.380591	-1.91143	-1	-3.61932	5e-05	0.00113391
AT1G67260	Chr1:25167417-25169707	WT	flk-2 hos5-5	1.48966	0.401761	-1.89057	-1	-2.44193	0.00015	0.00301537
AT5G42760	Chr5:17148807-17151681	WT	flk-2 hos5-5	29.1914	7.88702	-1.88799	-1	-3.57033	5e-05	0.00113391
AT1G66390	Chr1:24763940-24765541	WT	flk-2 hos5-5	2.41159	0.653808	-1.88305	-1	-2.83137	0.00025	0.00468206
AT5G41690	Chr5:16669980-16675166	WT	flk-2 hos5-5	1.68819	0.465468	-1.85872	-1	-3.63188	5e-05	0.00113391
AT5G02065	Chr5:404464-408334	WT	flk-2 hos5-5	1.82705	0.508759	-1.84446	-1	-2.87131	5e-05	0.00113391
AT5G44575	Chr5:17973774-17975120	WT	flk-2 hos5-5	3.15956	0.885249	-1.83557	-1	-2.46149	0.0008	0.0122563
AT2G06255	Chr2:2457572-2459940	WT	flk-2 hos5-5	3.28348	0.924396	-1.82864	-1	-2.9066	5e-05	0.00113391
AT1G43800	Chr1:16577520-16579722	WT	flk-2 hos5-5	21.5978	6.19279	-1.80222	-1	-6.67926	5e-05	0.00113391
AT4G23320	Chr4:12189088-12191704	WT	flk-2 hos5-5	1.5694	0.451277	-1.79813	-1	-3.04281	5e-05	0.00113391
AT4G12440	Chr4:7375854-7380372	WT	flk-2 hos5-5	2.86743	0.835048	-1.77983	-1	-2.47259	5e-05	0.00113391
AT5G51720	Chr5:21009346-21010345	WT	flk-2 hos5-5	110.766	32.3229	-1.77689	-1	-7.58872	5e-05	0.00113391
AT2G26220	Chr2:11159480-11162392	WT	flk-2 hos5-5	4.2602	1.25004	-1.76894	-1	-4.30184	5e-05	0.00113391
AT5G59670	Chr5:24041130-24045666	WT	flk-2 hos5-5	15.2155	4.4844	-1.76255	-1	-7.18503	5e-05	0.00113391
AT1G25098	Chr1:8811732-8815962	WT	flk-2 hos5-5	8.77858	2.59345	-1.75911	-1	-3.9758	5e-05	0.00113391
AT1G52060	Chr1:19358799-19360822	WT	flk-2 hos5-5	8.7183	2.584	-1.75444	-1	-5.03661	5e-05	0.00113391
AT1G80130	Chr1:30140911-30142697	WT	flk-2 hos5-5	13.421	3.988	-1.75075	-1	-5.87325	5e-05	0.00113391
AT5G35940	Chr5:14090573-14093007	WT	flk-2 hos5-5	3.35221	0.998477	-1.74731	-1	-3.94206	5e-05	0.00113391
AT4G27360	Chr4:13693956-13694663	WT	flk-2 hos5-5	9.11957	2.72385	-1.74332	-1	-3.24455	5e-05	0.00113391
AT3G21890	Chr3:7708832-7709933	WT	flk-2 hos5-5	5.77224	1.72838	-1.73971	-1	-3.99505	5e-05	0.00113391
AT5G60470	Chr5:24320410-24322939	WT	flk-2 hos5-5	0.719316	0.218688	-1.71775	-1	-1.65677	0.00365	0.041232
AT4G34400	Chr4:16445140-16447822	WT	flk-2 hos5-5	1.28643	0.391244	-1.71723	-1	-2.44649	0.0003	0.00545405
AT5G55570	Chr5:22514213-22517964	WT	flk-2 hos5-5	7.45838	2.27103	-1.71552	-1	-2.05997	0.00255	0.0312512
AT1G26790	Chr1:9273683-9275193	WT	flk-2 hos5-5	1.54378	0.470449	-1.71436	-1	-2.62931	0.00025	0.00468206
AT3G43190	Chr3:15179009-15184105	WT	flk-2 hos5-5	12.4694	3.80291	-1.71322	-1	-6.48212	5e-05	0.00113391
AT4G01060	Chr4:460394-461246	WT	flk-2 hos5-5	6.47393	2.00293	-1.69253	-1	-2.22397	0.00035	0.00619816
AT4G22545	Chr4:11875448-11877854	WT	flk-2 hos5-5	1.11402	0.344914	-1.69146	-1	-1.92129	0.00065	0.0103341
AT3G15310	Chr3:5152098-5153642	WT	flk-2 hos5-5	7.52707	2.35744	-1.67487	-1	-4.86769	5e-05	0.00113391
AT3G09922	Chr3:3050988-3051530	WT	flk-2 hos5-5	58.0566	18.2673	-1.6682	-1	-5.75448	5e-05	0.00113391
AT3G00590	Chr3:11647450-11647812	WT	flk-2 hos5-5	12.6137	3.9736	-1.66647	-1	-2.60707	0.00035	0.00619816
AT2G24850	Chr2:10582073-10585216	WT	flk-2 hos5-5	17.3364	5.47958	-1.66167	-1	-6.08817	5e-05	0.00113391
AT5G15940	Chr5:5202465-5204883	WT	flk-2 hos5-5	0.725837	0.22949	-1.66121	-1	-1.44728	0.00285	0.0339601
AT5G58310	Chr5:23569051-23576084	WT	flk-2 hos5-5	41.1273	13.1082	-1.64963	-1	-2.26142	0.00075	0.0116381
AT2G32160	Chr2:13662137-13666383	WT	flk-2 hos5-5	18.4284	5.88593	-1.64659	-1	-6.22457	5e-05	0.00113391
AT2G33380	Chr2:14144830-14146555	WT	flk-2 hos5-5	19.3615	6.18721	-1.64583	-1	-5.50976	5e-05	0.00113391
AT2G07042	Chr2:2919952-2922249	WT	flk-2 hos5-5	2.15289	0.689872	-1.64188	-1	-2.48641	0.0005	0.00831241
AT3G25180	Chr3:9167137-9169301	WT	flk-2 hos5-5	0.607262	0.195187	-1.63746	-1	-1.93273	0.0032	0.0372466
AT5G48850	Chr5:19805436-19807853	WT	flk-2 hos5-5	16.1933	5.2416	-1.62732	-1	-5.41754	5e-05	0.00113391
AT3G47710	Chr3:17590543-17591670	WT	flk-2 hos5-5	2.31292	0.751626	-1.62163	-1	-2.04699	0.00365	0.041232
AT3G46880	Chr3:17265233-17266266	WT	flk-2 hos5-5	5.18025	1.6847	-1.62053	-1	-2.14594	0.0016	0.021592
AT5G49330	Chr5:19998822-20001572	WT	flk-2 hos5-5	5.93247	1.94458	-1.60917	-1	-4.49511	5e-05	0.00113391
AT2G16005	Chr2:6959091-6960216	WT	flk-2 hos5-5	6.66675	2.20693	-1.59494	-1	-3.45765	5e-05	0.00113391
AT5G55620	Chr5:22530006-22530987	WT	flk-2 hos5-5	84.5981	28.158	-1.58708	-1	-6.95451	5e-05	0.00113391
AT1G53887	Chr1:20122331-20123140	WT	flk-2 hos5-5	3.12354	1.04022	-1.58629	-1	-2.24664	0.00015	0.00301537
AT1G69280	Chr1:26045157-26049348	WT	flk-2 hos5-5	1.47316	0.490905	-1.5854	-1	-2.33319	0.00035	0.00619816
AT1G14490	Chr1:4958444-4959529	WT	flk-2 hos5-5	2.21572	0.742327	-1.57765	-1	-2.33123	0.00075	0.0116381
AT3G24463	Chr3:8885817-8893203	WT	flk-2 hos5-5	3.69601	1.2452	-1.56958	-1	-2.17549	0.00015	0.00301537
AT5G27890	Chr5:9903639-9905921	WT	flk-2 hos5-5	1.48581	0.502223	-1.56485	-1	-2.65507	0.00015	0.00301537
AT2G41090	Chr2:17135346-17139700	WT	flk-2 hos5-5	551.331	186.551	-1.56335	-1	-2.86411	5e-05	0.00113391
AT5G66740	Chr5:26646899-26648731	WT	flk-2 hos5-5	5.07771	1.72453	-1.55798	-1	-4.0237	5e-05	0.00113391
AT5G55790	Chr5:22578714-22581335	WT	flk-2 hos5-5	17.9615	6.10942	-1.5558	-1	-3.34866	5e-05	0.00113391
AT4G12680	Chr4:7475103-7478356	WT	flk-2 hos5-5	4.70325	1.60351	-1.55242	-1	-4.29942	5e-05	0.00113391
AT4G03500	Chr4:1549175-1556704	WT	flk-2 hos5-5	2.63629	0.904717	-1.54297	-1	-2.63315	0.00025	0.00468206
AT3G62455	Chr3:23100567-23104580	WT	flk-2 hos5-5	0.780239	0.270036	-1.53077	-1	-3.02288	5e-05	0.00113391
AT3G62820	Chr3:23229380-23230575	WT	flk-2 hos5-5	16.7444	5.82539	-1.52325	-1	-5.24201	5e-05	0.00113391
AT1G20470	Chr1:7094007-7097147	WT	flk-2 hos5-5	18.6095	6.50049	-1.51742	-1	-3.25955	5e-05	0.00113391
AT1G73700	Chr1:27714909-27719741	WT	flk-2 hos5-5	1.56586	0.547931	-1.51489	-1	-2.25512	0.00095	0.0141114
AT1G73870	Chr1:27778983-27780809	WT	flk-2 hos5-5	28.0805	9.9645	-1.4947	-1	-6.256	5e-05	0.00113391
AT1G04425	Chr1:1194186-1196889	WT	flk-2 hos5-5	8.70121	3.09191	-1.49272	-1	-2.56763	5e-05	0.00113391
AT2G02990	Chr2:873505-874886	WT	flk-2 hos5-5	10.2269	3.63456	-1.49251	-1	-4.34158	5e-05	0.00113391
AT5G40960	Chr5:16412403-16413202	WT	flk-2 hos5-5	3.60894	1.28722	-1.48732	-1	-2.55001	0.00015	0.00301537
AT2G15020	Chr2:6491424-6493512	WT	flk-2 hos5-5	47.5356	16.9565	-1.48717	-1	-6.4276	5e-05	0.00113391
AT3G56260	Chr3:20865912-20869024	WT	flk-2 hos5-5	6.51641	2.32893	-1.48441	-1	-2.99724	5e-05	0.00113391
AT3G24460	Chr3:8885817-8893203	WT	flk-2 hos5-5	12.0497	4.32245	-1.47908	-1	-5.25096	5e-05	0.00113391
AT5G58770	Chr5:23734272-23737335	WT	flk-2 hos5-5	50.1411	18.0026	-1.47779	-1	-6.14196	5e-05	0.00113391
AT1G65870	Chr1:24503314-24504390	WT	flk-2 hos5-5	8.46592	3.06872	-1.46403	-1	-3.97585	5e-05	0.00113391
AT1G67865	Chr1:25445993-25447622	WT	flk-2 hos5-5	115.292	41.8495	-1.46201	-1	-6.46251	5e-05	0.00113391
AT5G38565	Chr5:15444309-15446297	WT	flk-2 hos5-5	1.17583	0.427151	-1.46086	-1	-2.27517	0.00045	0.0076244
AT5G26790	Chr5:9422878-9423699	WT	flk-2 hos5-5	3.66509	1.33235	-1.45988	-1	-2.59517	5e-05	0.00113391
AT3G49340	Chr3:18293172-18294621	WT	flk-2 hos5-5	1.08139	0.393309	-1.45916	-1	-1.97271	0.00385	0.0429548
AT5G51030	Chr5:20747679-20749506	WT	flk-2 hos5-5	1.14905	0.418362	-1.45762	-1	-2.05117	0.0023	0.0288102
AT4G22880	Chr4:12004725-12006209	WT	flk-2 hos5-5	36.7655	13.4098	-1.45506	-1	-5.99916	5e-05	0.00113391
AT2G40100	Chr2:16745627-16747424	WT	flk-2 hos5-5	173.797	63.5175	-1.45217	-1	-6.67506	5e-05	0.00113391
AT1G04570	Chr1:1246600-1248876	WT	flk-2 hos5-5	0.979219	0.361522	-1.43755	-1	-2.38854	0.0002	0.00385965
AT3G10150	Chr3:3134872-3139169	WT	flk-2 hos5-5	5.17587	1.91666	-1.43321	-1	-2.23255	0.0006	0.00966656
AT3G21950	Chr3:7734218-7736493	WT	flk-2 hos5-5	10.8358	4.01958	-1.43069	-1	-4.87568	5e-05	0.00113391
AT3G30214	Chr3:11860568-11861592	WT	flk-2 hos5-5	9.24036	3.43202	-1.42889	-1	-3.41493	5e-05	0.00113391
AT2G02350	Chr2:617413-619138	WT	flk-2 hos5-5	2.37648	0.88429	-1.42623	-1	-2.47739	0.00025	0.00468206
AT4G29990	Chr4:14665683-14670030	WT	flk-2 hos5-5	0.850039	0.316489	-1.42537	-1	-2.67922	5e-05	0.00113391
AT2G45130	Chr2:18606409-18607853	WT	flk-2 hos5-5	13.9237	5.19328	-1.42283	-1	-4.17127	5e-05	0.00113391
AT5G10946	Chr5:3455401-3457627	WT	flk-2 hos5-5	3.45008	1.30363	-1.4041	-1	-3.08355	5e-05	0.00113391
AT1G50180	Chr1:18583963-18587136	WT	flk-2 hos5-5	3.07524	1.16454	-1.40094	-1	-3.98366	5e-05	0.00113391
AT1G27045	Chr1:9391608-9393188	WT	flk-2 hos5-5	1.38188	0.524226	-1.39837	-1	-1.88295	0.00065	0.0103341
AT1G16090	Chr1:5516258-5517822	WT	flk-2 hos5-5	3.44953	1.30993	-1.39691	-1	-3.05902	5e-05	0.00113391
AT1G30530	Chr1:10814611-10816615	WT	flk-2 hos5-5	58.3163	22.1537	-1.39635	-1	-6.35938	5e-05	0.00113391
AT5G06760	Chr5:2089444-2090430	WT	flk-2 hos5-5	3.7672	1.43311	-1.39434	-1	-2.64568	5e-05	0.00113391
AT4G33070	Chr4:15952256-15954803	WT	flk-2 hos5-5	17.6297	6.71304	-1.39297	-1	-5.48298	5e-05	0.00113391
AT3G18010	Chr3:6160732-6163453	WT	flk-2 hos5-5	3.77407	1.44064	-1.38941	-1	-3.53626	5e-05	0.00113391
AT3G27660	Chr3:10243243-10245023	WT	flk-2 hos5-5	5.19016	1.98496	-1.38667	-1	-2.88984	5e-05	0.00113391
AT5G46830	Chr5:19002563-19004384	WT	flk-2 hos5-5	3.2706	1.25248	-1.38477	-1	-3.43313	5e-05	0.00113391
AT2G39510	Chr2:16491142-16493343	WT	flk-2 hos5-5	7.84981	3.0113	-1.38227	-1	-4.30709	5e-05	0.00113391
AT1G78030	Chr1:29342156-29343824	WT	flk-2 hos5-5	2.00625	0.769685	-1.38216	-1	-1.92905	0.00355	0.0403246
AT1G29600	Chr1:10343784-10346364	WT	flk-2 hos5-5	3.66903	1.40856	-1.38118	-1	-3.3352	5e-05	0.00113391
AT5G01320	Chr5:129262-131687	WT	flk-2 hos5-5	0.974292	0.374177	-1.38063	-1	-2.34208	0.0004	0.00693877
AT2G34210	Chr2:14445937-14450522	WT	flk-2 hos5-5	0.6078	0.233812	-1.37825	-1	-2.15488	0.00095	0.0141114
AT5G07190	Chr5:2237473-2238720	WT	flk-2 hos5-5	1.96049	0.754989	-1.37668	-1	-2.07546	0.00075	0.0116381
AT2G45660	Chr2:18807504-18811125	WT	flk-2 hos5-5	22.1637	8.55038	-1.37414	-1	-5.39831	5e-05	0.00113391
AT5G52570	Chr5:21330607-21337126	WT	flk-2 hos5-5	24.2245	9.35947	-1.37197	-1	-3.03045	5e-05	0.00113391
AT2G35736	Chr2:15022581-15023364	WT	flk-2 hos5-5	25.5971	9.91834	-1.36781	-1	-4.19535	5e-05	0.00113391
AT2G16060	Chr2:6982530-6983777	WT	flk-2 hos5-5	41.9282	16.2859	-1.3643	-1	-5.46381	5e-05	0.00113391
AT4G01200	Chr4:506510-507626	WT	flk-2 hos5-5	2.55858	0.994658	-1.36307	-1	-2.53242	0.0001	0.0021168
AT2G39310	Chr2:16414033-16416845	WT	flk-2 hos5-5	80.2994	31.2452	-1.36176	-1	-6.28178	5e-05	0.00113391
AT1G10370	Chr1:3395550-3398358	WT	flk-2 hos5-5	38.4631	15.0209	-1.3565	-1	-3.45972	5e-05	0.00113391
AT4G30570	Chr4:14930598-14932021	WT	flk-2 hos5-5	3.05197	1.19196	-1.3564	-1	-2.71613	5e-05	0.00113391
AT2G46572	Chr2:19126133-19129105	WT	flk-2 hos5-5	1.31653	0.516527	-1.34983	-1	-1.91923	0.0025	0.0307825
AT1G79770	Chr1:30014232-30015392	WT	flk-2 hos5-5	2.2367	0.880009	-1.34578	-1	-2.39592	0.00025	0.00468206
AT1G79110	Chr1:29759029-29760789	WT	flk-2 hos5-5	35.0848	13.8127	-1.34485	-1	-5.7285	5e-05	0.00113391
AT1G07180	Chr1:2204103-2207099	WT	flk-2 hos5-5	58.2686	22.9644	-1.34332	-1	-6.16874	5e-05	0.00113391
AT2G34925	Chr2:14733974-14734714	WT	flk-2 hos5-5	5.46332	2.16586	-1.33484	-1	-2.68258	0.0001	0.0021168
AT5G59310	Chr5:23924989-23925957	WT	flk-2 hos5-5	2.56456	1.0175	-1.33368	-1	-2.13776	0.0013	0.0182586
AT4G31870	Chr4:15410077-15412486	WT	flk-2 hos5-5	7.18154	2.85064	-1.33301	-1	-3.85698	5e-05	0.00113391
AT3G30460	Chr3:12104311-12105111	WT	flk-2 hos5-5	2.06823	0.821286	-1.33244	-1	-1.69775	0.00335	0.0385404
AT1G04110	Chr1:1061296-1063809	WT	flk-2 hos5-5	3.18176	1.26711	-1.32828	-1	-3.68511	5e-05	0.00113391
AT5G60880	Chr5:24488288-24489836	WT	flk-2 hos5-5	2.47138	0.986333	-1.32517	-1	-2.46542	5e-05	0.00113391
AT1G74180	Chr1:27897039-27902025	WT	flk-2 hos5-5	3.42014	1.36597	-1.32413	-1	-4.06577	5e-05	0.00113391
AT1G58520	Chr1:21732565-21738808	WT	flk-2 hos5-5	23.1517	9.28644	-1.31792	-1	-5.75459	5e-05	0.00113391
AT4G11211	Chr4:6836105-6836588	WT	flk-2 hos5-5	76.1585	30.5777	-1.31653	-1	-4.85804	5e-05	0.00113391
AT5G39890	Chr5:15974269-15976270	WT	flk-2 hos5-5	6.37405	2.56124	-1.31537	-1	-3.59541	5e-05	0.00113391
AT1G05540	Chr1:1639222-1640879	WT	flk-2 hos5-5	10.6291	4.29283	-1.30802	-1	-4.32439	5e-05	0.00113391
AT3G22740	Chr3:8032916-8036005	WT	flk-2 hos5-5	8.61913	3.48564	-1.30612	-1	-4.19615	5e-05	0.00113391
AT4G37990	Chr4:17855636-17857878	WT	flk-2 hos5-5	2.01112	0.814181	-1.30458	-1	-2.52962	0.00025	0.00468206
AT1G54040	Chr1:20170714-20173949	WT	flk-2 hos5-5	21.7276	8.79705	-1.30444	-1	-5.05527	5e-05	0.00113391
AT4G23990	Chr4:12456341-12460753	WT	flk-2 hos5-5	10.5824	4.28469	-1.30441	-1	-4.89204	5e-05	0.00113391
AT3G22100	Chr3:7783637-7784469	WT	flk-2 hos5-5	2.11993	0.862471	-1.29747	-1	-1.92286	0.0027	0.0326471
AT2G41510	Chr2:17312098-17317384	WT	flk-2 hos5-5	1.79576	0.731716	-1.29524	-1	-2.31137	0.0012	0.0171359
AT2G22200	Chr2:9443072-9444428	WT	flk-2 hos5-5	6.91707	2.81908	-1.29494	-1	-3.67333	5e-05	0.00113391
AT2G46880	Chr2:19264572-19266456	WT	flk-2 hos5-5	7.9016	3.22037	-1.29492	-1	-3.98119	5e-05	0.00113391
AT2G39040	Chr2:16299241-16301245	WT	flk-2 hos5-5	2.25526	0.921711	-1.29091	-1	-2.49263	0.00025	0.00468206
AT4G34060	Chr4:16313365-16319426	WT	flk-2 hos5-5	2.17421	0.890821	-1.28728	-1	-3.54292	5e-05	0.00113391
AT1G32900	Chr1:11920389-11923866	WT	flk-2 hos5-5	81.8875	33.6474	-1.28315	-1	-5.95802	5e-05	0.00113391
AT4G17860	Chr4:9924521-9926392	WT	flk-2 hos5-5	1.55424	0.639397	-1.28143	-1	-2.11879	0.0014	0.019439
AT4G08870	Chr4:5646394-5648868	WT	flk-2 hos5-5	66.9599	27.5642	-1.2805	-1	-5.7759	5e-05	0.00113391
AT1G65060	Chr1:24167201-24171635	WT	flk-2 hos5-5	19.1426	7.90166	-1.27656	-1	-5.32473	5e-05	0.00113391
AT2G43690	Chr2:18112025-18114834	WT	flk-2 hos5-5	0.925758	0.382421	-1.27547	-1	-2.14947	0.00055	0.00898577
AT4G33040	Chr4:15940227-15941493	WT	flk-2 hos5-5	9.96902	4.12689	-1.2724	-1	-3.94502	5e-05	0.00113391
AT1G09240	Chr1:2984828-2986231	WT	flk-2 hos5-5	7.92166	3.2809	-1.27171	-1	-3.81084	5e-05	0.00113391
AT4G38840	Chr4:18124977-18125559	WT	flk-2 hos5-5	100.908	41.8459	-1.26988	-1	-5.25568	5e-05	0.00113391
AT4G04750	Chr4:2417799-2422822	WT	flk-2 hos5-5	14.5162	6.03313	-1.26669	-1	-4.81975	5e-05	0.00113391
AT4G26850	Chr4:13498955-13501701	WT	flk-2 hos5-5	340.563	141.872	-1.26334	-1	-5.87211	5e-05	0.00113391
AT5G53110	Chr5:21528949-21533159	WT	flk-2 hos5-5	5.19237	2.16751	-1.26035	-1	-3.32771	5e-05	0.00113391
AT4G24000	Chr4:12461906-12465675	WT	flk-2 hos5-5	0.819187	0.342462	-1.25825	-1	-1.71493	0.0028	0.0335397
AT5G45850	Chr5:18599745-18601661	WT	flk-2 hos5-5	1.67042	0.701587	-1.25152	-1	-2.49354	0.0003	0.00545405
AT2G43375	Chr2:18017115-18018691	WT	flk-2 hos5-5	3.97876	1.6756	-1.24764	-1	-3.15654	5e-05	0.00113391
AT3G28080	Chr3:10451402-10455323	WT	flk-2 hos5-5	25.1601	10.6139	-1.24518	-1	-4.692	5e-05	0.00113391
AT3G56290	Chr3:20878445-20879783	WT	flk-2 hos5-5	108.56	45.9688	-1.23977	-1	-5.65002	5e-05	0.00113391
AT3G09450	Chr3:2907478-2910206	WT	flk-2 hos5-5	1.18675	0.502829	-1.23888	-1	-2.4379	0.00035	0.00619816
AT1G03940	Chr1:1009227-1011145	WT	flk-2 hos5-5	4.31505	1.82892	-1.23839	-1	-3.50348	5e-05	0.00113391
AT3G23110	Chr3:8220681-8226400	WT	flk-2 hos5-5	8.62839	3.66711	-1.23445	-1	-3.26759	5e-05	0.00113391
AT1G29560	Chr1:10332370-10335714	WT	flk-2 hos5-5	2.08294	0.887135	-1.2314	-1	-2.87833	5e-05	0.00113391
AT5G14740	Chr5:4757855-4762666	WT	flk-2 hos5-5	1665.54	711.099	-1.22786	-1	-5.69525	5e-05	0.00113391
AT1G23110	Chr1:8195775-8198331	WT	flk-2 hos5-5	11.0122	4.7023	-1.22766	-1	-2.9018	5e-05	0.00113391
AT1G33930	Chr1:12323473-12327311	WT	flk-2 hos5-5	2.60686	1.11813	-1.22123	-1	-2.50562	0.0002	0.00385965
AT3G55110	Chr3:20424549-20427384	WT	flk-2 hos5-5	6.08458	2.60983	-1.2212	-1	-4.15958	5e-05	0.00113391
AT1G61800	Chr1:22824413-22826902	WT	flk-2 hos5-5	6.16684	2.64988	-1.21861	-1	-3.63497	5e-05	0.00113391
AT2G23010	Chr2:9798756-9802676	WT	flk-2 hos5-5	8.93085	3.83875	-1.21816	-1	-4.00842	5e-05	0.00113391
AT1G24020	Chr1:8500118-8502065	WT	flk-2 hos5-5	147.698	63.548	-1.21673	-1	-5.51395	5e-05	0.00113391
AT2G32290	Chr2:13712927-13717002	WT	flk-2 hos5-5	17.6391	7.59909	-1.21488	-1	-4.39991	5e-05	0.00113391
AT2G36885	Chr2:15482002-15483788	WT	flk-2 hos5-5	37.3474	16.116	-1.21251	-1	-4.97022	5e-05	0.00113391
AT4G14400	Chr4:8294164-8299195	WT	flk-2 hos5-5	193.565	83.5534	-1.21205	-1	-5.56972	5e-05	0.00113391
AT5G38940	Chr5:15588622-15589791	WT	flk-2 hos5-5	44.1948	19.1418	-1.20715	-1	-4.94748	5e-05	0.00113391
AT3G50570	Chr3:18766748-18767607	WT	flk-2 hos5-5	4.17672	1.81051	-1.20598	-1	-2.26874	0.0002	0.00385965
AT1G08165	Chr1:2561448-2562316	WT	flk-2 hos5-5	3.11661	1.35213	-1.20474	-1	-2.0357	0.00135	0.018834
AT1G21525	Chr1:7537074-7537650	WT	flk-2 hos5-5	7.43083	3.22462	-1.20439	-1	-2.33164	0.00045	0.0076244
AT3G59765	Chr3:22075814-22078361	WT	flk-2 hos5-5	12.6373	5.50176	-1.19973	-1	-3.13449	5e-05	0.00113391
AT2G30370	Chr2:12940348-12942829	WT	flk-2 hos5-5	1.97057	0.859358	-1.19728	-1	-2.10154	0.0007	0.0109926
AT5G24980	Chr5:8609022-8610005	WT	flk-2 hos5-5	15.8685	6.95783	-1.18946	-1	-3.77351	5e-05	0.00113391
AT5G17580	Chr5:5792925-5798027	WT	flk-2 hos5-5	4.25199	1.87348	-1.18242	-1	-2.67659	0.0001	0.0021168
AT1G03055	Chr1:707484-711857	WT	flk-2 hos5-5	15.3944	6.78533	-1.18192	-1	-3.86711	5e-05	0.00113391
AT2G23000	Chr2:9791891-9796408	WT	flk-2 hos5-5	18.8315	8.31626	-1.17914	-1	-4.69413	5e-05	0.00113391
AT1G29720	Chr1:10393658-10399873	WT	flk-2 hos5-5	12.9748	5.73417	-1.17805	-1	-5.05659	5e-05	0.00113391
AT4G12917	Chr4:7563156-7563847	WT	flk-2 hos5-5	24.9795	11.0606	-1.17532	-1	-3.47683	5e-05	0.00113391
AT1G62540	Chr1:23151633-23155728	WT	flk-2 hos5-5	10.3697	4.6028	-1.17178	-1	-4.23709	5e-05	0.00113391
AT4G15290	Chr4:8721481-8726733	WT	flk-2 hos5-5	0.902071	0.401941	-1.16626	-1	-2.19047	0.0006	0.00966656
AT5G23990	Chr5:8105460-8108642	WT	flk-2 hos5-5	1.1211	0.499769	-1.16558	-1	-1.96809	0.00085	0.0128684
AT1G10330	Chr1:3388598-3390150	WT	flk-2 hos5-5	1.25214	0.558569	-1.16459	-1	-1.97889	0.00225	0.028331
AT5G47610	Chr5:19301129-19302117	WT	flk-2 hos5-5	16.2853	7.26662	-1.16421	-1	-3.84078	5e-05	0.00113391
AT5G02490	Chr5:550034-552827	WT	flk-2 hos5-5	18.1374	8.10785	-1.16158	-1	-4.94508	5e-05	0.00113391
AT3G44970	Chr3:16432285-16435124	WT	flk-2 hos5-5	14.1901	6.35423	-1.1591	-1	-4.53397	5e-05	0.00113391
AT1G23740	Chr1:8395465-8399836	WT	flk-2 hos5-5	228.146	102.319	-1.15688	-1	-5.2956	5e-05	0.00113391
AT1G11700	Chr1:3945583-3946757	WT	flk-2 hos5-5	19.7625	8.88326	-1.1536	-1	-4.28137	5e-05	0.00113391
AT2G32620	Chr2:13840686-13844425	WT	flk-2 hos5-5	0.738488	0.334291	-1.14347	-1	-1.74762	0.003	0.0354011
AT4G24540	Chr4:12670896-12674106	WT	flk-2 hos5-5	13.513	6.11824	-1.14316	-1	-3.8497	5e-05	0.00113391
AT4G01080	Chr4:466297-468294	WT	flk-2 hos5-5	10.7632	4.87895	-1.14146	-1	-4.05237	5e-05	0.00113391
AT2G21210	Chr2:9083143-9086029	WT	flk-2 hos5-5	99.3875	45.0964	-1.14005	-1	-4.13551	5e-05	0.00113391
AT3G16150	Chr3:5471734-5473360	WT	flk-2 hos5-5	4.39396	1.99741	-1.13739	-1	-2.89045	5e-05	0.00113391
AT2G29350	Chr2:12600913-12602556	WT	flk-2 hos5-5	22.8928	10.4099	-1.13693	-1	-4.08176	5e-05	0.00113391
AT1G55180	Chr1:20585007-20587723	WT	flk-2 hos5-5	0.905944	0.412423	-1.1353	-1	-1.98669	0.0013	0.0182586
AT4G19090	Chr4:10449899-10452797	WT	flk-2 hos5-5	1.34706	0.614536	-1.13224	-1	-2.33924	0.00015	0.00301537
AT5G46220	Chr5:18738696-18742126	WT	flk-2 hos5-5	1.37535	0.628337	-1.13019	-1	-2.03705	0.0008	0.0122563
AT2G40475	Chr2:16906898-16908152	WT	flk-2 hos5-5	19.8161	9.07782	-1.12626	-1	-4.25318	5e-05	0.00113391
AT5G51440	Chr5:20891162-20892416	WT	flk-2 hos5-5	3.47902	1.59513	-1.12501	-1	-2.4309	0.0001	0.0021168
AT3G05370	Chr3:1535949-1538870	WT	flk-2 hos5-5	6.32798	2.90286	-1.12427	-1	-4.0863	5e-05	0.00113391
AT1G09180	Chr1:2965022-2965972	WT	flk-2 hos5-5	2.72911	1.25411	-1.12177	-1	-1.78809	0.00445	0.0481426
AT5G06790	Chr5:2097668-2099055	WT	flk-2 hos5-5	9.66295	4.4434	-1.1208	-1	-3.65595	5e-05	0.00113391
AT1G35250	Chr1:12932023-12934656	WT	flk-2 hos5-5	6.29256	2.89535	-1.11991	-1	-3.15824	5e-05	0.00113391
AT4G35390	Chr4:16829325-16830692	WT	flk-2 hos5-5	1.33618	0.615509	-1.11826	-1	-1.85252	0.00375	0.0420911
AT2G20750	Chr2:8940832-8942706	WT	flk-2 hos5-5	7.27966	3.35794	-1.11629	-1	-3.44976	5e-05	0.00113391
AT5G44565	Chr5:17951441-17953180	WT	flk-2 hos5-5	15.041	6.93893	-1.11612	-1	-2.95621	5e-05	0.00113391
AT2G31560	Chr2:13436484-13439923	WT	flk-2 hos5-5	50.5974	23.4092	-1.11199	-1	-2.1519	0.0017	0.022663
AT1G61215	Chr1:22572608-22575583	WT	flk-2 hos5-5	3.3654	1.55858	-1.11054	-1	-2.71387	5e-05	0.00113391
AT1G55910	Chr1:20905913-20907414	WT	flk-2 hos5-5	30.7026	14.2285	-1.10958	-1	-4.69206	5e-05	0.00113391
AT2G32487	Chr2:13791856-13793320	WT	flk-2 hos5-5	14.4883	6.71798	-1.10879	-1	-2.67001	5e-05	0.00113391
AT4G22570	Chr4:11882065-11885533	WT	flk-2 hos5-5	61.7995	28.7123	-1.10593	-1	-4.92038	5e-05	0.00113391
AT4G23670	Chr4:12332428-12333904	WT	flk-2 hos5-5	879.579	408.975	-1.1048	-1	-5.20525	5e-05	0.00113391
AT5G07700	Chr5:2450026-2451807	WT	flk-2 hos5-5	2.50656	1.16577	-1.10443	-1	-2.30382	0.00015	0.00301537
AT4G22560	Chr4:11880079-11881088	WT	flk-2 hos5-5	6.20895	2.88829	-1.10414	-1	-2.78809	5e-05	0.00113391
AT1G22160	Chr1:7823065-7823971	WT	flk-2 hos5-5	24.5095	11.4193	-1.10187	-1	-3.87313	5e-05	0.00113391
AT5G42800	Chr5:17164092-17166032	WT	flk-2 hos5-5	39.6933	18.4982	-1.10151	-1	-4.81713	5e-05	0.00113391
AT2G40300	Chr2:16828765-16833294	WT	flk-2 hos5-5	39.7045	18.5489	-1.09797	-1	-2.5783	5e-05	0.00113391
AT4G15620	Chr4:8913652-8915663	WT	flk-2 hos5-5	32.1284	15.0288	-1.09612	-1	-4.35383	5e-05	0.00113391
AT3G49900	Chr3:18499163-18502778	WT	flk-2 hos5-5	5.76318	2.69613	-1.09597	-1	-2.23942	0.0017	0.022663
AT1G45229	Chr1:17154864-17159397	WT	flk-2 hos5-5	2.74611	1.28489	-1.09574	-1	-1.87857	0.00265	0.0321722
AT1G68600	Chr1:25759735-25762982	WT	flk-2 hos5-5	16.4195	7.69537	-1.09335	-1	-4.50039	5e-05	0.00113391
AT1G49475	Chr1:18312882-18314099	WT	flk-2 hos5-5	1.86842	0.877801	-1.08985	-1	-1.80595	0.00395	0.0438201
AT1G34060	Chr1:12396396-12398418	WT	flk-2 hos5-5	4.3421	2.04064	-1.08937	-1	-2.78148	5e-05	0.00113391
AT2G26150	Chr2:11135623-11137792	WT	flk-2 hos5-5	0.9321	0.438476	-1.08799	-1	-1.5514	0.00445	0.0481426
AT3G01550	Chr3:216804-219136	WT	flk-2 hos5-5	38.5508	18.1356	-1.08794	-1	-4.81066	5e-05	0.00113391
AT4G08620	Chr4:5500312-5506313	WT	flk-2 hos5-5	1.46437	0.689334	-1.08701	-1	-2.36402	0.00015	0.00301537
AT1G26560	Chr1:9178211-9181967	WT	flk-2 hos5-5	19.6938	9.27238	-1.08673	-1	-4.62384	5e-05	0.00113391
AT5G35740	Chr5:13910311-13911225	WT	flk-2 hos5-5	18.4394	8.68621	-1.086	-1	-3.41803	5e-05	0.00113391
AT1G64500	Chr1:23953098-23954610	WT	flk-2 hos5-5	67.4132	31.7604	-1.0858	-1	-4.91997	5e-05	0.00113391
AT1G20691	Chr1:7174335-7176647	WT	flk-2 hos5-5	2.21005	1.04181	-1.08499	-1	-2.49668	0.0002	0.00385965
AT1G07490	Chr1:2301374-2302121	WT	flk-2 hos5-5	7.28966	3.43742	-1.08452	-1	-1.91653	0.0022	0.0277982
AT3G55710	Chr3:20673563-20676021	WT	flk-2 hos5-5	6.99368	3.2987	-1.08415	-1	-3.60428	5e-05	0.00113391
AT4G32770	Chr4:15804783-15808084	WT	flk-2 hos5-5	30.9655	14.6168	-1.08304	-1	-4.80287	5e-05	0.00113391
AT5G14760	Chr5:4768262-4775833	WT	flk-2 hos5-5	22.1609	10.4715	-1.08155	-1	-4.10899	5e-05	0.00113391
AT3G18200	Chr3:6234508-6236139	WT	flk-2 hos5-5	4.16085	1.96721	-1.08072	-1	-2.51308	5e-05	0.00113391
AT3G29590	Chr3:11398591-11400332	WT	flk-2 hos5-5	7.02318	3.32412	-1.07915	-1	-3.46571	5e-05	0.00113391
AT4G02005	Chr4:876875-879774	WT	flk-2 hos5-5	2.39638	1.13522	-1.07789	-1	-2.45414	0.0002	0.00385965
AT2G32530	Chr2:13809018-13813572	WT	flk-2 hos5-5	10.9756	5.2037	-1.07669	-1	-4.32975	5e-05	0.00113391
AT5G19730	Chr5:6670274-6673625	WT	flk-2 hos5-5	14.6554	6.9498	-1.07639	-1	-4.25411	5e-05	0.00113391
AT2G21320	Chr2:9126262-9127987	WT	flk-2 hos5-5	22.7905	10.8257	-1.07397	-1	-4.05267	5e-05	0.00113391
AT3G49580	Chr3:18374907-18375940	WT	flk-2 hos5-5	26.3912	12.5691	-1.07018	-1	-3.40355	5e-05	0.00113391
AT1G01060	Chr1:33364-37871	WT	flk-2 hos5-5	82.2448	39.205	-1.06889	-1	-4.90241	5e-05	0.00113391
AT5G17780	Chr5:5867168-5869065	WT	flk-2 hos5-5	4.47385	2.13302	-1.06862	-1	-2.87248	5e-05	0.00113391
AT1G03495	Chr1:873165-874476	WT	flk-2 hos5-5	3.74886	1.7885	-1.06771	-1	-2.54779	0.0001	0.0021168
AT4G25290	Chr4:12941241-12945052	WT	flk-2 hos5-5	27.8389	13.2924	-1.06649	-1	-4.77807	5e-05	0.00113391
AT2G42110	Chr2:17562029-17562947	WT	flk-2 hos5-5	6.82184	3.27133	-1.06028	-1	-2.55449	0.0001	0.0021168
AT2G18230	Chr2:7928014-7934353	WT	flk-2 hos5-5	69.1907	33.1893	-1.05986	-1	-3.61468	5e-05	0.00113391
AT4G15393	Chr4:8804069-8807232	WT	flk-2 hos5-5	8.29098	3.97795	-1.05952	-1	-3.54425	5e-05	0.00113391
AT2G46735	Chr2:19204184-19205136	WT	flk-2 hos5-5	24.815	11.9073	-1.05936	-1	-3.9437	5e-05	0.00113391
AT1G68238	Chr1:25574380-25574835	WT	flk-2 hos5-5	76.1926	36.5623	-1.05929	-1	-3.93414	5e-05	0.00113391
AT1G26600	Chr1:9191502-9192590	WT	flk-2 hos5-5	3.89002	1.86896	-1.05755	-1	-2.14383	0.0006	0.00966656
AT5G26220	Chr5:9162968-9164884	WT	flk-2 hos5-5	6.63859	3.18968	-1.05746	-1	-2.87752	5e-05	0.00113391
AT2G27402	Chr2:11722769-11724400	WT	flk-2 hos5-5	48.3585	23.2419	-1.05704	-1	-4.52429	5e-05	0.00113391
AT3G22235	Chr3:7854418-7855814	WT	flk-2 hos5-5	727.62	350.825	-1.05243	-1	-4.87804	5e-05	0.00113391
AT5G36790	Chr5:14480481-14483927	WT	flk-2 hos5-5	1.52618	0.736841	-1.0505	-1	-1.87453	0.00185	0.0242114
AT1G17710	Chr1:6090404-6092027	WT	flk-2 hos5-5	26.9763	13.0243	-1.05049	-1	-4.16106	5e-05	0.00113391
AT3G04140	Chr3:1086515-1089416	WT	flk-2 hos5-5	10.787	5.2266	-1.04534	-1	-4.21621	5e-05	0.00113391
AT1G50732	Chr1:18802551-18803755	WT	flk-2 hos5-5	23.4779	11.3792	-1.0449	-1	-3.99537	5e-05	0.00113391
AT4G00050	Chr4:17638-20183	WT	flk-2 hos5-5	33.3002	16.1606	-1.04305	-1	-4.36001	5e-05	0.00113391
AT2G33790	Chr2:14293560-14295353	WT	flk-2 hos5-5	6.42193	3.11676	-1.04296	-1	-2.81275	5e-05	0.00113391
AT3G45130	Chr3:16512169-16517781	WT	flk-2 hos5-5	0.672196	0.32741	-1.03778	-1	-1.53556	0.00325	0.0376789
AT5G48920	Chr5:19835336-19836258	WT	flk-2 hos5-5	4.90523	2.39606	-1.03366	-1	-2.2902	0.00015	0.00301537
AT2G37240	Chr2:15639772-15641773	WT	flk-2 hos5-5	64.1469	31.3403	-1.03336	-1	-4.67989	5e-05	0.00113391
AT5G38420	Chr5:15380906-15382071	WT	flk-2 hos5-5	5247.51	2569.37	-1.03022	-1	-4.74292	5e-05	0.00113391
AT2G21080	Chr2:9043698-9045389	WT	flk-2 hos5-5	10.647	5.2141	-1.02995	-1	-3.592	5e-05	0.00113391
AT1G07010	Chr1:2152797-2156153	WT	flk-2 hos5-5	87.7759	43.0022	-1.02942	-1	-4.35169	5e-05	0.00113391
AT4G37160	Chr4:17494511-17497276	WT	flk-2 hos5-5	2.43283	1.19355	-1.02737	-1	-2.54703	5e-05	0.00113391
AT3G11010	Chr3:3447567-3453985	WT	flk-2 hos5-5	17.2437	8.47694	-1.02446	-1	-4.36086	5e-05	0.00113391
AT4G15320	Chr4:8742638-8748025	WT	flk-2 hos5-5	1.85319	0.91165	-1.02346	-1	-2.41206	0.0001	0.0021168
AT5G24660	Chr5:8443278-8444101	WT	flk-2 hos5-5	38.1309	18.792	-1.02084	-1	-4.02165	5e-05	0.00113391
AT1G31580	Chr1:11310996-11311989	WT	flk-2 hos5-5	2245.69	1107.58	-1.01975	-1	-4.77053	5e-05	0.00113391
AT3G19710	Chr3:6843661-6849582	WT	flk-2 hos5-5	164.745	81.356	-1.01791	-1	-4.73619	5e-05	0.00113391
AT4G26255	Chr4:13293940-13296465	WT	flk-2 hos5-5	4.34683	2.14676	-1.0178	-1	-2.50876	5e-05	0.00113391
AT1G11850	Chr1:3999156-4000024	WT	flk-2 hos5-5	37.7851	18.6741	-1.01678	-1	-3.45965	5e-05	0.00113391
AT2G14560	Chr2:6213616-6215932	WT	flk-2 hos5-5	208.426	103.251	-1.01337	-1	-4.48599	5e-05	0.00113391
AT4G09990	Chr4:6258879-6260259	WT	flk-2 hos5-5	6.6075	3.27366	-1.0132	-1	-2.92588	5e-05	0.00113391
AT4G10120	Chr4:6313913-6321688	WT	flk-2 hos5-5	87.7721	43.5003	-1.01274	-1	-4.56272	5e-05	0.00113391
AT5G07690	Chr5:2446668-2448584	WT	flk-2 hos5-5	25.2695	12.5307	-1.01192	-1	-4.32296	5e-05	0.00113391
AT3G14450	Chr3:4849538-4851678	WT	flk-2 hos5-5	2.67795	1.33186	-1.00769	-1	-2.15701	0.0004	0.00693877
AT4G13900	Chr4:8035571-8041337	WT	flk-2 hos5-5	17.0909	8.50193	-1.00736	-1	-4.33297	5e-05	0.00113391
AT2G22920	Chr2:9753630-9757600	WT	flk-2 hos5-5	10.1995	5.07751	-1.0063	-1	-3.19529	5e-05	0.00113391
AT1G29460	Chr1:10307351-10308246	WT	flk-2 hos5-5	8.17293	4.06992	-1.00585	-1	-2.41593	0.0001	0.0021168
AT4G15440	Chr4:8835367-8838676	WT	flk-2 hos5-5	12.3891	6.1699	-1.00575	-1	-3.8368	5e-05	0.00113391
AT2G41312	Chr2:17225522-17226693	WT	flk-2 hos5-5	9.88099	4.92135	-1.0056	-1	-2.16414	0.00035	0.00619816
AT5G52780	Chr5:21390411-21391561	WT	flk-2 hos5-5	52.1859	26.0113	-1.00452	-1	-4.40094	5e-05	0.00113391
AT5G62210	Chr5:24986293-24987811	WT	flk-2 hos5-5	21.7526	10.8681	-1.00109	-1	-3.918	5e-05	0.00113391
AT5G04200	Chr5:1153739-1155040	WT	flk-2 hos5-5	5.63947	2.8203	-0.99971	-1	-2.74327	5e-05	0.00113391
AT1G09500	Chr1:3066673-3068796	WT	flk-2 hos5-5	8.72018	4.36446	-0.998554	-1	-2.72969	5e-05	0.00113391
AT2G38995	Chr2:16281958-16284872	WT	flk-2 hos5-5	8.42771	4.22733	-0.995393	-1	-3.14584	5e-05	0.00113391
AT4G03060	Chr4:1351687-1354096	WT	flk-2 hos5-5	20.3527	10.2109	-0.995103	-1	-4.08661	5e-05	0.00113391
AT4G35090	Chr4:16698266-16703504	WT	flk-2 hos5-5	852.074	427.602	-0.994709	-1	-4.57349	5e-05	0.00113391
AT1G35560	Chr1:13115823-13117235	WT	flk-2 hos5-5	16.7657	8.41377	-0.994684	-1	-3.81611	5e-05	0.00113391
AT5G02060	Chr5:404464-408334	WT	flk-2 hos5-5	3.65996	1.84325	-0.989581	-1	-1.77062	0.00305	0.0358775
AT4G09970	Chr4:6245915-6252314	WT	flk-2 hos5-5	15.6676	7.89071	-0.989555	-1	-1.95265	0.0011	0.0159467
AT4G16447	Chr4:9278693-9279393	WT	flk-2 hos5-5	16.7896	8.45861	-0.989078	-1	-2.9754	5e-05	0.00113391
AT5G01330	Chr5:132263-134920	WT	flk-2 hos5-5	1.14618	0.577666	-0.988527	-1	-1.92466	0.00175	0.0231689
AT5G47500	Chr5:19270943-19272892	WT	flk-2 hos5-5	56.2932	28.4342	-0.985332	-1	-4.47087	5e-05	0.00113391
AT3G06145	Chr3:1859821-1860797	WT	flk-2 hos5-5	21.7818	11.0027	-0.985262	-1	-3.61368	5e-05	0.00113391
AT1G06830	Chr1:2097105-2097655	WT	flk-2 hos5-5	21.54	10.8838	-0.984839	-1	-2.8508	5e-05	0.00113391
AT3G06125	Chr3:1848847-1850596	WT	flk-2 hos5-5	120.958	61.1923	-0.983089	-1	-3.89912	5e-05	0.00113391
AT2G35820	Chr2:15050497-15053276	WT	flk-2 hos5-5	23.8706	12.0985	-0.98041	-1	-1.95435	0.0011	0.0159467
AT4G28680	Chr4:14155063-14158869	WT	flk-2 hos5-5	4.05559	2.05696	-0.979398	-1	-2.82965	5e-05	0.00113391
AT2G44460	Chr2:18346305-18350026	WT	flk-2 hos5-5	4.5436	2.30714	-0.977731	-1	-2.61862	5e-05	0.00113391
AT5G20670	Chr5:6993083-6993948	WT	flk-2 hos5-5	9.27424	4.70988	-0.97754	-1	-2.68887	5e-05	0.00113391
AT1G77520	Chr1:29130374-29132272	WT	flk-2 hos5-5	5.28927	2.68785	-0.976618	-1	-2.82486	5e-05	0.00113391
AT4G17030	Chr4:9581561-9583290	WT	flk-2 hos5-5	26.7947	13.6177	-0.976464	-1	-3.88377	5e-05	0.00113391
AT2G11810	Chr2:4743161-4746813	WT	flk-2 hos5-5	12.8189	6.51851	-0.975656	-1	-3.40905	5e-05	0.00113391
AT2G33530	Chr2:14196731-14200674	WT	flk-2 hos5-5	37.1965	18.9271	-0.974716	-1	-4.36678	5e-05	0.00113391
AT1G24580	Chr1:8709940-8710824	WT	flk-2 hos5-5	4.15692	2.11687	-0.973583	-1	-2.00842	0.0018	0.0236906
AT5G15950	Chr5:5205868-5208036	WT	flk-2 hos5-5	71.4102	36.3951	-0.972388	-1	-4.43589	5e-05	0.00113391
AT1G78020	Chr1:29338529-29339760	WT	flk-2 hos5-5	204.358	104.167	-0.972192	-1	-4.52609	5e-05	0.00113391
AT2G40670	Chr2:16969672-16972113	WT	flk-2 hos5-5	6.09899	3.11141	-0.971003	-1	-2.45799	5e-05	0.00113391
AT5G24990	Chr5:8610312-8611948	WT	flk-2 hos5-5	3.15642	1.61346	-0.968134	-1	-2.43056	0.0001	0.0021168
AT1G02800	Chr1:613196-616231	WT	flk-2 hos5-5	2.63417	1.34655	-0.968079	-1	-2.38207	0.0002	0.00385965
AT1G73600	Chr1:27669151-27673572	WT	flk-2 hos5-5	365.275	186.817	-0.967356	-1	-4.51942	5e-05	0.00113391
AT3G45210	Chr3:16556683-16558169	WT	flk-2 hos5-5	16.5853	8.49544	-0.965146	-1	-3.74681	5e-05	0.00113391
AT2G14220	Chr2:6024059-6027028	WT	flk-2 hos5-5	1.68604	0.863931	-0.964653	-1	-2.43547	5e-05	0.00113391
AT5G64510	Chr5:25784403-25786385	WT	flk-2 hos5-5	2.35815	1.20957	-0.963158	-1	-2.20379	0.0003	0.00545405
AT2G19590	Chr2:8475275-8477733	WT	flk-2 hos5-5	7.11453	3.65177	-0.962173	-1	-3.40416	5e-05	0.00113391
AT4G13575	Chr4:7890248-7893761	WT	flk-2 hos5-5	9.50699	4.88396	-0.960937	-1	-2.14402	0.00075	0.0116381
AT2G38210	Chr2:16006748-16007722	WT	flk-2 hos5-5	11.0726	5.69341	-0.959627	-1	-2.9187	5e-05	0.00113391
AT5G62140	Chr5:24954215-24955503	WT	flk-2 hos5-5	46.2701	23.8006	-0.959085	-1	-4.19018	5e-05	0.00113391
AT1G62870	Chr1:23283911-23286797	WT	flk-2 hos5-5	3.48074	1.79432	-0.955954	-1	-3.02064	5e-05	0.00113391
AT5G64550	Chr5:25801527-25804980	WT	flk-2 hos5-5	18.6401	9.6193	-0.954407	-1	-4.14121	5e-05	0.00113391
AT5G18030	Chr5:5968351-5969190	WT	flk-2 hos5-5	8.97321	4.63779	-0.952186	-1	-2.53627	0.0001	0.0021168
AT4G37560	Chr4:17646407-17650067	WT	flk-2 hos5-5	30.6398	15.8481	-0.951091	-1	-4.02701	5e-05	0.00113391
AT1G74810	Chr1:28107821-28112579	WT	flk-2 hos5-5	4.44465	2.29907	-0.95102	-1	-3.06215	5e-05	0.00113391
AT4G13890	Chr4:8031971-8033731	WT	flk-2 hos5-5	2.14363	1.10905	-0.950738	-1	-2.08877	0.00035	0.00619816
AT4G16140	Chr4:9128731-9129852	WT	flk-2 hos5-5	56.3792	29.1711	-0.950625	-1	-4.1707	5e-05	0.00113391
AT2G39681	Chr2:16539383-16540417	WT	flk-2 hos5-5	20.2611	10.4917	-0.949458	-1	-3.49124	5e-05	0.00113391
AT5G46500	Chr5:18855954-18858552	WT	flk-2 hos5-5	4.07914	2.11465	-0.947845	-1	-2.41729	0.00015	0.00301537
AT4G36640	Chr4:17276881-17279428	WT	flk-2 hos5-5	29.4139	15.2515	-0.947549	-1	-4.04942	5e-05	0.00113391
AT4G21326	Chr4:11345871-11349759	WT	flk-2 hos5-5	4.80142	2.493	-0.945579	-1	-3.36484	5e-05	0.00113391
AT5G48485	Chr5:19644538-19646840	WT	flk-2 hos5-5	41.4462	21.5503	-0.94353	-1	-2.31604	0.0002	0.00385965
AT2G43700	Chr2:18115063-18118878	WT	flk-2 hos5-5	1.77367	0.922356	-0.943344	-1	-2.27693	0.0001	0.0021168
AT2G47530	Chr2:19504170-19505048	WT	flk-2 hos5-5	3.59085	1.86755	-0.94318	-1	-1.80201	0.00385	0.0429548
AT1G21460	Chr1:7508700-7513481	WT	flk-2 hos5-5	23.0764	12.0053	-0.942749	-1	-1.83372	0.00385	0.0429548
AT4G17480	Chr4:9744912-9747104	WT	flk-2 hos5-5	3.37902	1.76021	-0.940856	-1	-2.28849	0.00025	0.00468206
AT3G17070	Chr3:5820831-5823353	WT	flk-2 hos5-5	9.05651	4.71807	-0.940759	-1	-3.14621	5e-05	0.00113391
AT2G41230	Chr2:17194747-17195915	WT	flk-2 hos5-5	2.9974	1.56408	-0.938398	-1	-1.81542	0.00235	0.0292785
AT4G26860	Chr4:13503052-13504876	WT	flk-2 hos5-5	78.8678	41.1702	-0.937838	-1	-4.27792	5e-05	0.00113391
AT3G57500	Chr3:21281803-21282591	WT	flk-2 hos5-5	4.30422	2.2488	-0.9366	-1	-1.91409	0.00125	0.0176958
AT5G28910	Chr5:10930538-10933188	WT	flk-2 hos5-5	2.17394	1.13609	-0.93623	-1	-2.30895	0.0002	0.00385965
AT5G44510	Chr5:17927442-17934222	WT	flk-2 hos5-5	12.5565	6.56619	-0.935311	-1	-3.77019	5e-05	0.00113391
AT5G17050	Chr5:5607787-5609589	WT	flk-2 hos5-5	45.1964	23.6377	-0.935115	-1	-4.2194	5e-05	0.00113391
AT3G48460	Chr3:17949415-17951250	WT	flk-2 hos5-5	20.8588	10.9141	-0.934466	-1	-3.7462	5e-05	0.00113391
AT3G57460	Chr3:21262985-21265827	WT	flk-2 hos5-5	1.70618	0.893666	-0.932965	-1	-1.81459	0.00305	0.0358775
AT1G62250	Chr1:22994537-22997709	WT	flk-2 hos5-5	44.3989	23.2629	-0.932495	-1	-4.05011	5e-05	0.00113391
AT4G16690	Chr4:9391963-9393650	WT	flk-2 hos5-5	12.5237	6.56411	-0.931988	-1	-3.38121	5e-05	0.00113391
AT1G77120	Chr1:28975254-28978750	WT	flk-2 hos5-5	36.1776	18.9686	-0.931483	-1	-2.58807	5e-05	0.00113391
AT5G16570	Chr5:5421588-5424749	WT	flk-2 hos5-5	5.24108	2.7489	-0.931007	-1	-2.74675	5e-05	0.00113391
AT5G20220	Chr5:6821880-6826112	WT	flk-2 hos5-5	20.95	10.9902	-0.930733	-1	-3.78848	5e-05	0.00113391
AT5G15850	Chr5:5170161-5181761	WT	flk-2 hos5-5	46.4757	24.3812	-0.930708	-1	-3.41478	5e-05	0.00113391
AT3G57260	Chr3:21188396-21189967	WT	flk-2 hos5-5	124.729	65.5553	-0.928011	-1	-3.80447	5e-05	0.00113391
AT2G29090	Chr2:12494825-12499723	WT	flk-2 hos5-5	6.19992	3.26005	-0.927356	-1	-2.96424	5e-05	0.00113391
AT3G27220	Chr3:10051068-10053761	WT	flk-2 hos5-5	9.04745	4.76413	-0.925299	-1	-3.42306	5e-05	0.00113391
AT1G32520	Chr1:11758210-11759324	WT	flk-2 hos5-5	40.21	21.1769	-0.925064	-1	-3.87383	5e-05	0.00113391
AT3G09600	Chr3:2946238-2949017	WT	flk-2 hos5-5	45.1789	23.8067	-0.924283	-1	-4.1654	5e-05	0.00113391
AT1G17745	Chr1:6100960-6105347	WT	flk-2 hos5-5	53.5017	28.1947	-0.924161	-1	-4.23948	5e-05	0.00113391
AT2G21330	Chr2:9128121-9130619	WT	flk-2 hos5-5	1080.42	569.871	-0.922881	-1	-4.28359	5e-05	0.00113391
AT3G52770	Chr3:19557515-19559323	WT	flk-2 hos5-5	2.88609	1.52302	-0.922178	-1	-1.81817	0.00355	0.0403246
AT4G24340	Chr4:12607370-12609252	WT	flk-2 hos5-5	4.00199	2.11469	-0.920275	-1	-2.23623	0.0006	0.00966656
AT4G25100	Chr4:12884299-12887011	WT	flk-2 hos5-5	1142.65	603.881	-0.920051	-1	-4.31017	5e-05	0.00113391
AT4G14090	Chr4:8120716-8123835	WT	flk-2 hos5-5	16.6226	8.78676	-0.91974	-1	-2.6048	5e-05	0.00113391
AT2G04039	Chr2:1333132-1336550	WT	flk-2 hos5-5	166.63	88.1501	-0.91861	-1	-4.11073	5e-05	0.00113391
AT5G20410	Chr5:6896462-6898783	WT	flk-2 hos5-5	8.19774	4.34047	-0.917374	-1	-3.25298	5e-05	0.00113391
AT5G41070	Chr5:16438264-16440055	WT	flk-2 hos5-5	8.42148	4.46217	-0.91633	-1	-3.03255	5e-05	0.00113391
AT3G02830	Chr3:613771-616145	WT	flk-2 hos5-5	130.642	69.3186	-0.914305	-1	-4.2771	5e-05	0.00113391
AT4G30450	Chr4:14886026-14886784	WT	flk-2 hos5-5	10.7902	5.72855	-0.913483	-1	-2.50894	5e-05	0.00113391
AT2G41290	Chr2:17210427-17213179	WT	flk-2 hos5-5	7.92187	4.20777	-0.912784	-1	-3.02279	5e-05	0.00113391
AT1G09340	Chr1:3012738-3018542	WT	flk-2 hos5-5	791.378	420.387	-0.912649	-1	-4.19349	5e-05	0.00113391
AT4G04020	Chr4:1931882-1933950	WT	flk-2 hos5-5	139.832	74.2994	-0.912274	-1	-4.26003	5e-05	0.00113391
AT1G26220	Chr1:9065954-9075350	WT	flk-2 hos5-5	66.7125	35.5524	-0.908011	-1	-2.21032	0.00015	0.00301537
AT3G48280	Chr3:17879541-17881388	WT	flk-2 hos5-5	5.20355	2.77677	-0.906087	-1	-2.75783	5e-05	0.00113391
AT5G10130	Chr5:3171265-3172701	WT	flk-2 hos5-5	8.42314	4.49658	-0.905529	-1	-2.64696	5e-05	0.00113391
AT3G05650	Chr3:1644881-1648742	WT	flk-2 hos5-5	1.99552	1.06588	-0.904719	-1	-2.67332	5e-05	0.00113391
AT3G22540	Chr3:7984075-7984833	WT	flk-2 hos5-5	4.67922	2.50125	-0.903618	-1	-1.85914	0.0025	0.0307825
AT1G06000	Chr1:1820253-1821894	WT	flk-2 hos5-5	59.7373	31.9352	-0.903486	-1	-3.77097	5e-05	0.00113391
AT3G21670	Chr3:7626756-7629205	WT	flk-2 hos5-5	53.4822	28.6091	-0.902584	-1	-4.10618	5e-05	0.00113391
AT2G24540	Chr2:10424687-10427683	WT	flk-2 hos5-5	18.6349	9.96959	-0.902401	-1	-3.18216	5e-05	0.00113391
AT4G09350	Chr4:5931109-5932475	WT	flk-2 hos5-5	34.9508	18.703	-0.902054	-1	-3.88505	5e-05	0.00113391
AT5G25140	Chr5:8672315-8674749	WT	flk-2 hos5-5	7.96001	4.2689	-0.898906	-1	-3.18076	5e-05	0.00113391
AT2G26040	Chr2:11094257-11095542	WT	flk-2 hos5-5	3.85215	2.066	-0.898822	-1	-2.20524	0.00015	0.00301537
AT2G42800	Chr2:17807905-17810265	WT	flk-2 hos5-5	2.38206	1.27872	-0.897514	-1	-2.36028	0.0001	0.0021168
AT1G64780	Chr1:24060639-24062804	WT	flk-2 hos5-5	44.1632	23.7082	-0.897455	-1	-4.09486	5e-05	0.00113391
AT3G04790	Chr3:1313296-1314288	WT	flk-2 hos5-5	509.581	273.612	-0.897181	-1	-4.21428	5e-05	0.00113391
AT1G68570	Chr1:25746696-25750291	WT	flk-2 hos5-5	26.7536	14.4052	-0.89314	-1	-3.93754	5e-05	0.00113391
AT1G18060	Chr1:6211831-6213591	WT	flk-2 hos5-5	127.055	68.4961	-0.891362	-1	-4.13127	5e-05	0.00113391
AT5G56850	Chr5:22985114-22988110	WT	flk-2 hos5-5	62.7379	33.8503	-0.89017	-1	-3.96552	5e-05	0.00113391
AT1G10960	Chr1:3659203-3665040	WT	flk-2 hos5-5	502.065	271.105	-0.889026	-1	-3.29369	5e-05	0.00113391
AT5G20790	Chr5:7039673-7040919	WT	flk-2 hos5-5	53.3084	28.8049	-0.888048	-1	-2.68626	5e-05	0.00113391
AT1G56650	Chr1:21233554-21235292	WT	flk-2 hos5-5	3.84642	2.07962	-0.887196	-1	-2.04187	0.0008	0.0122563
AT4G19560	Chr4:10661386-10664716	WT	flk-2 hos5-5	1.37488	0.743472	-0.886957	-1	-1.74663	0.00245	0.0302669
AT1G62180	Chr1:22973839-22977885	WT	flk-2 hos5-5	222.739	120.514	-0.886152	-1	-4.07146	5e-05	0.00113391
AT3G17130	Chr3:5844276-5845220	WT	flk-2 hos5-5	3.90587	2.11749	-0.88329	-1	-1.92158	0.0014	0.019439
AT5G17450	Chr5:5755024-5757003	WT	flk-2 hos5-5	6.23781	3.38236	-0.883008	-1	-2.20942	0.0003	0.00545405
AT1G23205	Chr1:8233952-8235019	WT	flk-2 hos5-5	23.5806	12.7872	-0.882904	-1	-3.42462	5e-05	0.00113391
AT5G18020	Chr5:5966182-5966785	WT	flk-2 hos5-5	11.1579	6.0583	-0.881081	-1	-2.19212	0.0001	0.0021168
AT5G01260	Chr5:105267-107454	WT	flk-2 hos5-5	21.5362	11.6966	-0.880679	-1	-3.69241	5e-05	0.00113391
AT1G51405	Chr1:19057471-19061714	WT	flk-2 hos5-5	2.44499	1.3296	-0.878839	-1	-2.11676	0.0002	0.00385965
AT1G45010	Chr1:17013384-17015520	WT	flk-2 hos5-5	24.7722	13.4721	-0.878745	-1	-3.27733	5e-05	0.00113391
AT1G62290	Chr1:23009884-23013601	WT	flk-2 hos5-5	5.03501	2.74116	-0.877209	-1	-2.67979	5e-05	0.00113391
AT4G39710	Chr4:18426491-18428578	WT	flk-2 hos5-5	115.558	62.9979	-0.875239	-1	-3.89364	5e-05	0.00113391
AT5G66620	Chr5:26588217-26592330	WT	flk-2 hos5-5	4.10145	2.23601	-0.875206	-1	-2.6115	0.0001	0.0021168
AT4G36280	Chr4:17165252-17169375	WT	flk-2 hos5-5	3.47438	1.89585	-0.87391	-1	-2.57096	5e-05	0.00113391
AT5G36700	Chr5:14421181-14424610	WT	flk-2 hos5-5	4.78773	2.61703	-0.871411	-1	-2.35021	0.0001	0.0021168
AT4G16610	Chr4:9354240-9355326	WT	flk-2 hos5-5	2.84995	1.55876	-0.870535	-1	-1.7736	0.00325	0.0376789
AT4G03230	Chr4:1417471-1424772	WT	flk-2 hos5-5	4.75545	2.60143	-0.870277	-1	-2.25236	0.0004	0.00693877
AT4G39795	Chr4:18466518-18467499	WT	flk-2 hos5-5	6.00187	3.28494	-0.869544	-1	-1.83986	0.0031	0.0363267
AT5G66630	Chr5:26592647-26595922	WT	flk-2 hos5-5	1.29726	0.710436	-0.868692	-1	-1.8684	0.0029	0.0344491
AT5G62840	Chr5:25228138-25229738	WT	flk-2 hos5-5	24.8701	13.6277	-0.867872	-1	-3.397	5e-05	0.00113391
AT5G15600	Chr5:5078199-5079327	WT	flk-2 hos5-5	10.8565	5.95069	-0.867435	-1	-2.19847	0.0002	0.00385965
AT4G18490	Chr4:10203597-10208769	WT	flk-2 hos5-5	1.16672	0.639581	-0.86726	-1	-1.84209	0.0007	0.0109926
AT3G59370	Chr3:21941764-21942571	WT	flk-2 hos5-5	7.5031	4.11593	-0.866269	-1	-1.88491	0.0018	0.0236906
AT3G47430	Chr3:17480520-17481800	WT	flk-2 hos5-5	64.995	35.6577	-0.866116	-1	-3.87307	5e-05	0.00113391
AT5G06510	Chr5:1984822-1987064	WT	flk-2 hos5-5	7.29938	4.00703	-0.865241	-1	-2.51554	5e-05	0.00113391
AT1G06420	Chr1:1958877-1960027	WT	flk-2 hos5-5	2.85088	1.56574	-0.864568	-1	-1.80699	0.00205	0.0262671
AT1G44125	Chr1:16780058-16789436	WT	flk-2 hos5-5	1.96171	1.07775	-0.864094	-1	-2.60409	5e-05	0.00113391
AT5G43740	Chr5:17564696-17575051	WT	flk-2 hos5-5	10.0592	5.53445	-0.862006	-1	-2.06528	0.0007	0.0109926
AT5G22300	Chr5:7379186-7382025	WT	flk-2 hos5-5	29.0842	16.0112	-0.86115	-1	-3.69555	5e-05	0.00113391
AT3G05400	Chr3:1549445-1554219	WT	flk-2 hos5-5	3.81176	2.09937	-0.8605	-1	-2.46187	5e-05	0.00113391
AT5G27250	Chr5:9601672-9603014	WT	flk-2 hos5-5	3.3534	1.84693	-0.860497	-1	-1.84894	0.00215	0.0272869
AT1G64770	Chr1:24057062-24059621	WT	flk-2 hos5-5	124.345	68.4979	-0.860218	-1	-3.99813	5e-05	0.00113391
AT5G59220	Chr5:23894403-23896939	WT	flk-2 hos5-5	2.45818	1.35492	-0.859379	-1	-2.14255	0.00055	0.00898577
AT3G25590	Chr3:9301746-9304088	WT	flk-2 hos5-5	5.03412	2.77628	-0.858587	-1	-2.85455	5e-05	0.00113391
AT5G19850	Chr5:6709733-6711723	WT	flk-2 hos5-5	39.6389	21.8725	-0.857797	-1	-3.78118	5e-05	0.00113391
AT1G27360	Chr1:9500891-9504023	WT	flk-2 hos5-5	10.7559	5.93597	-0.85757	-1	-3.09288	5e-05	0.00113391
AT2G04570	Chr2:1594587-1596372	WT	flk-2 hos5-5	14.5406	8.03768	-0.855239	-1	-3.22592	5e-05	0.00113391
AT4G15530	Chr4:8862743-8870979	WT	flk-2 hos5-5	63.38	35.0364	-0.855175	-1	-3.80791	5e-05	0.00113391
AT1G21810	Chr1:7656318-7659167	WT	flk-2 hos5-5	2.34328	1.29578	-0.854712	-1	-2.24373	0.0001	0.0021168
AT2G27400	Chr2:11721538-11722468	WT	flk-2 hos5-5	15.8699	8.77826	-0.854285	-1	-2.87822	5e-05	0.00113391
AT5G52790	Chr5:21391565-21395016	WT	flk-2 hos5-5	2.96351	1.63953	-0.854028	-1	-2.23866	0.00015	0.00301537
AT1G17050	Chr1:5828816-5831383	WT	flk-2 hos5-5	54.5697	30.2144	-0.852865	-1	-3.90149	5e-05	0.00113391
AT2G13810	Chr2:5768416-5772266	WT	flk-2 hos5-5	3.98853	2.20911	-0.85239	-1	-2.28684	0.00025	0.00468206
AT3G43110	Chr3:15091520-15092521	WT	flk-2 hos5-5	8.42181	4.66507	-0.85223	-1	-2.44361	5e-05	0.00113391
AT5G17040	Chr5:5605200-5607128	WT	flk-2 hos5-5	2.48693	1.37773	-0.852081	-1	-1.96919	0.00095	0.0141114
AT3G13277	Chr3:4290081-4291595	WT	flk-2 hos5-5	4.9742	2.76019	-0.849698	-1	-2.44121	5e-05	0.00113391
AT5G54370	Chr5:22075276-22076819	WT	flk-2 hos5-5	10.8759	6.03667	-0.849309	-1	-2.9148	5e-05	0.00113391
AT3G52340	Chr3:19406852-19409457	WT	flk-2 hos5-5	38.0996	21.1514	-0.849023	-1	-3.78158	5e-05	0.00113391
AT5G45380	Chr5:18390941-18395928	WT	flk-2 hos5-5	10.1847	5.65917	-0.847744	-1	-3.4577	5e-05	0.00113391
AT3G22550	Chr3:7991402-7993588	WT	flk-2 hos5-5	24.9301	13.857	-0.847272	-1	-3.71201	5e-05	0.00113391
AT2G05632	Chr2:2087144-2088183	WT	flk-2 hos5-5	13.0784	7.26986	-0.847186	-1	-2.81845	5e-05	0.00113391
AT1G52820	Chr1:19669004-19671059	WT	flk-2 hos5-5	8.78519	4.88856	-0.845662	-1	-1.86778	0.0021	0.0267684
AT5G46260	Chr5:18758698-18763503	WT	flk-2 hos5-5	2.60389	1.44918	-0.845432	-1	-2.78815	5e-05	0.00113391
AT5G11930	Chr5:3844939-3845711	WT	flk-2 hos5-5	5.05656	2.81756	-0.843712	-1	-1.81514	0.00265	0.0321722
AT2G10931	Chr2:4304761-4305887	WT	flk-2 hos5-5	5.0411	2.80938	-0.843488	-1	-2.16553	0.00035	0.00619816
AT5G27660	Chr5:9789467-9792378	WT	flk-2 hos5-5	4.81854	2.68966	-0.84117	-1	-2.56877	5e-05	0.00113391
AT1G72030	Chr1:27110831-27114399	WT	flk-2 hos5-5	59.9761	33.4808	-0.841055	-1	-1.99174	0.0022	0.0277982
AT2G19650	Chr2:8493468-8495892	WT	flk-2 hos5-5	9.47092	5.29073	-0.840038	-1	-3.29357	5e-05	0.00113391
AT1G13430	Chr1:4606499-4607780	WT	flk-2 hos5-5	2.74712	1.53556	-0.839158	-1	-1.8415	0.00235	0.0292785
AT2G03550	Chr2:1076862-1078348	WT	flk-2 hos5-5	47.7542	26.7121	-0.838131	-1	-3.7526	5e-05	0.00113391
AT2G12190	Chr2:4891641-4893397	WT	flk-2 hos5-5	1.65929	0.928159	-0.838125	-1	-1.7599	0.004	0.044263
AT5G62130	Chr5:24950263-24953362	WT	flk-2 hos5-5	18.5974	10.4232	-0.835301	-1	-3.4823	5e-05	0.00113391
AT2G29450	Chr2:12624402-12625790	WT	flk-2 hos5-5	121.868	68.3067	-0.835216	-1	-3.87338	5e-05	0.00113391
AT1G54050	Chr1:20179356-20180566	WT	flk-2 hos5-5	9.59646	5.38008	-0.834876	-1	-2.49091	5e-05	0.00113391
AT1G51840	Chr1:19249400-19250863	WT	flk-2 hos5-5	13.7746	7.72684	-0.834057	-1	-2.63792	5e-05	0.00113391
AT5G54130	Chr5:21962569-21965623	WT	flk-2 hos5-5	22.0683	12.3812	-0.833832	-1	-3.59926	5e-05	0.00113391
AT1G08090	Chr1:2524022-2526322	WT	flk-2 hos5-5	1.39005	0.780074	-0.833456	-1	-1.75585	0.0032	0.0372466
AT3G26450	Chr3:9676563-9683506	WT	flk-2 hos5-5	149.126	83.7286	-0.832743	-1	-3.33963	5e-05	0.00113391
AT5G57530	Chr5:23300320-23301689	WT	flk-2 hos5-5	7.24654	4.07358	-0.830995	-1	-2.42122	5e-05	0.00113391
AT2G33855	Chr2:14324308-14325205	WT	flk-2 hos5-5	46.1292	25.9571	-0.829552	-1	-3.50911	5e-05	0.00113391
AT2G39730	Chr2:16569429-16573692	WT	flk-2 hos5-5	6311.37	3552.24	-0.829225	-1	-3.39971	5e-05	0.00113391
AT1G10657	Chr1:3530352-3532017	WT	flk-2 hos5-5	16.0417	9.03154	-0.82878	-1	-2.96481	5e-05	0.00113391
AT3G23120	Chr3:8227221-8229619	WT	flk-2 hos5-5	7.88293	4.44459	-0.826681	-1	-3.08236	5e-05	0.00113391
AT4G04500	Chr4:2238369-2240921	WT	flk-2 hos5-5	1.53248	0.865694	-0.823937	-1	-1.74146	0.0027	0.0326471
AT5G41761	Chr5:16711041-16712069	WT	flk-2 hos5-5	5.22784	2.95554	-0.822791	-1	-2.05113	0.0006	0.00966656
AT4G18810	Chr4:10322059-10325906	WT	flk-2 hos5-5	85.2048	48.1716	-0.822753	-1	-3.78525	5e-05	0.00113391
AT5G02830	Chr5:642553-648538	WT	flk-2 hos5-5	31.9548	18.0819	-0.821482	-1	-3.22587	5e-05	0.00113391
AT1G70250	Chr1:26452846-26456305	WT	flk-2 hos5-5	11.0819	6.28036	-0.819285	-1	-3.39376	5e-05	0.00113391
AT4G00380	Chr4:167496-171010	WT	flk-2 hos5-5	3.76154	2.13364	-0.818004	-1	-2.49181	5e-05	0.00113391
AT1G52342	Chr1:19491766-19493122	WT	flk-2 hos5-5	16.0722	9.12198	-0.817145	-1	-3.12455	5e-05	0.00113391
AT1G32080	Chr1:11537241-11539896	WT	flk-2 hos5-5	329.303	187.048	-0.816006	-1	-3.84481	5e-05	0.00113391
AT3G23800	Chr3:8581445-8583987	WT	flk-2 hos5-5	2.79483	1.58835	-0.815228	-1	-1.90721	0.00135	0.018834
AT3G19620	Chr3:6812180-6818329	WT	flk-2 hos5-5	4.15375	2.3614	-0.814769	-1	-2.61	5e-05	0.00113391
AT5G17170	Chr5:5649056-5651205	WT	flk-2 hos5-5	185.64	105.544	-0.814667	-1	-3.79962	5e-05	0.00113391
AT5G65320	Chr5:26107168-26108726	WT	flk-2 hos5-5	4.03627	2.29486	-0.814618	-1	-1.80439	0.00265	0.0321722
AT3G47420	Chr3:17472296-17475274	WT	flk-2 hos5-5	41.0891	23.3837	-0.813254	-1	-3.68206	5e-05	0.00113391
AT4G35290	Chr4:16789530-16793685	WT	flk-2 hos5-5	5.39683	3.07145	-0.813194	-1	-3.00745	5e-05	0.00113391
AT4G14690	Chr4:8418241-8419325	WT	flk-2 hos5-5	14.0299	7.98473	-0.813186	-1	-2.62428	5e-05	0.00113391
AT1G07450	Chr1:2287925-2289336	WT	flk-2 hos5-5	4.32538	2.46189	-0.813063	-1	-1.8658	0.0015	0.0205148
AT1G75580	Chr1:28377376-28378310	WT	flk-2 hos5-5	4.36135	2.48286	-0.812771	-1	-1.8321	0.0027	0.0326471
AT1G01030	Chr1:11648-13714	WT	flk-2 hos5-5	2.13183	1.21365	-0.812739	-1	-1.92345	0.00105	0.0153302
AT2G26820	Chr2:11437688-11442379	WT	flk-2 hos5-5	1.69513	0.965556	-0.811963	-1	-1.68863	0.0044	0.047715
AT4G27030	Chr4:13571812-13575639	WT	flk-2 hos5-5	44.9761	25.6187	-0.81196	-1	-2.53531	5e-05	0.00113391
AT3G30720	Chr3:12349046-12349933	WT	flk-2 hos5-5	9.28294	5.28802	-0.811854	-1	-1.9306	0.0012	0.0171359
AT1G35710	Chr1:13220470-13224681	WT	flk-2 hos5-5	40.3479	22.9853	-0.811783	-1	-3.71292	5e-05	0.00113391
AT3G29776	Chr3:11653005-11657482	WT	flk-2 hos5-5	0.93578	0.533278	-0.81128	-1	-1.99756	0.00075	0.0116381
AT4G13990	Chr4:8084161-8086788	WT	flk-2 hos5-5	4.21959	2.40972	-0.808237	-1	-2.43259	5e-05	0.00113391
AT4G39800	Chr4:18469254-18472048	WT	flk-2 hos5-5	204.595	116.91	-0.80738	-1	-3.79699	5e-05	0.00113391
AT5G62230	Chr5:24996128-25004783	WT	flk-2 hos5-5	1.88847	1.07972	-0.806561	-1	-2.28305	5e-05	0.00113391
AT2G15760	Chr2:6865609-6867004	WT	flk-2 hos5-5	2.64766	1.51556	-0.804867	-1	-1.82204	0.00255	0.0312512
AT5G06630	Chr5:2036311-2037855	WT	flk-2 hos5-5	10.367	5.93708	-0.804177	-1	-2.87099	5e-05	0.00113391
AT5G17700	Chr5:5830569-5834000	WT	flk-2 hos5-5	13.5285	7.74777	-0.804151	-1	-3.33868	5e-05	0.00113391
AT5G56840	Chr5:22980637-22982425	WT	flk-2 hos5-5	8.34723	4.78273	-0.803463	-1	-2.42324	5e-05	0.00113391
AT4G10060	Chr4:6288820-6299867	WT	flk-2 hos5-5	40.481	23.2016	-0.803023	-1	-3.38757	5e-05	0.00113391
AT5G23760	Chr5:8013084-8016913	WT	flk-2 hos5-5	46.0511	26.4116	-0.802064	-1	-3.01019	5e-05	0.00113391
AT1G31170	Chr1:11133409-11135189	WT	flk-2 hos5-5	111.548	64.0296	-0.800854	-1	-3.25087	5e-05	0.00113391
AT5G24735	Chr5:8468330-8469262	WT	flk-2 hos5-5	77.2618	44.393	-0.799425	-1	-3.32443	5e-05	0.00113391
AT5G01790	Chr5:304676-305912	WT	flk-2 hos5-5	10.4402	5.9992	-0.799301	-1	-2.64249	5e-05	0.00113391
AT2G44300	Chr2:18307222-18308494	WT	flk-2 hos5-5	11.095	6.37689	-0.798984	-1	-2.58914	5e-05	0.00113391
AT1G03410	Chr1:844435-847739	WT	flk-2 hos5-5	6.30903	3.62664	-0.798783	-1	-1.91223	0.00085	0.0128684
AT5G58260	Chr5:23559473-23567244	WT	flk-2 hos5-5	111.257	63.9586	-0.798681	-1	-2.01598	0.00055	0.00898577
AT2G47920	Chr2:19615776-19616904	WT	flk-2 hos5-5	3.94573	2.27095	-0.796998	-1	-1.73248	0.00335	0.0385404
AT1G03920	Chr1:1001115-1004410	WT	flk-2 hos5-5	1.80264	1.03766	-0.796779	-1	-1.85227	0.00135	0.018834
AT1G52870	Chr1:19685544-19688028	WT	flk-2 hos5-5	166.239	95.7311	-0.796202	-1	-3.73224	5e-05	0.00113391
AT2G05620	Chr2:2080646-2081859	WT	flk-2 hos5-5	217.382	125.189	-0.796128	-1	-3.71584	5e-05	0.00113391
AT2G35370	Chr2:14891040-14892298	WT	flk-2 hos5-5	954.527	549.851	-0.795746	-1	-3.7471	5e-05	0.00113391
AT1G74880	Chr1:28129827-28131077	WT	flk-2 hos5-5	204.531	117.85	-0.795361	-1	-3.69329	5e-05	0.00113391
AT4G38860	Chr4:18130236-18131284	WT	flk-2 hos5-5	53.8052	31.008	-0.795106	-1	-3.47707	5e-05	0.00113391
AT5G24770	Chr5:8500467-8502224	WT	flk-2 hos5-5	111.34	64.1903	-0.794544	-1	-3.64128	5e-05	0.00113391
AT1G48030	Chr1:17716892-17719500	WT	flk-2 hos5-5	249.225	143.774	-0.793645	-1	-3.71809	5e-05	0.00113391
AT5G17310	Chr5:5696477-5700993	WT	flk-2 hos5-5	46.0037	26.5588	-0.79256	-1	-3.62636	5e-05	0.00113391
AT3G63445	Chr3:23422589-23426536	WT	flk-2 hos5-5	10.9066	6.30403	-0.790858	-1	-1.85492	0.00175	0.0231689
AT2G15050	Chr2:6518748-6521549	WT	flk-2 hos5-5	27.6049	15.9607	-0.790394	-1	-3.46543	5e-05	0.00113391
AT2G25510	Chr2:10856270-10857217	WT	flk-2 hos5-5	1763.77	1020.59	-0.789261	-1	-3.62586	5e-05	0.00113391
AT3G26570	Chr3:9756006-9758701	WT	flk-2 hos5-5	167.92	97.263	-0.787812	-1	-3.72846	5e-05	0.00113391
AT2G42975	Chr2:17873868-17874936	WT	flk-2 hos5-5	51.4282	29.7976	-0.787361	-1	-3.32303	5e-05	0.00113391
AT1G28570	Chr1:10041575-10044258	WT	flk-2 hos5-5	10.2168	5.92384	-0.78634	-1	-2.63634	5e-05	0.00113391
AT2G34960	Chr2:14743996-14746124	WT	flk-2 hos5-5	2.29426	1.33292	-0.783439	-1	-2.00132	0.00075	0.0116381
AT3G55800	Chr3:20709293-20711640	WT	flk-2 hos5-5	904.016	525.305	-0.783191	-1	-3.66897	5e-05	0.00113391
AT1G45191	Chr1:17115761-17119246	WT	flk-2 hos5-5	14.7795	8.59122	-0.782659	-1	-3.17712	5e-05	0.00113391
AT5G07990	Chr5:2560327-2563137	WT	flk-2 hos5-5	15.296	8.8946	-0.782154	-1	-3.22358	5e-05	0.00113391
AT5G42530	Chr5:17004737-17005510	WT	flk-2 hos5-5	2490.04	1449.11	-0.781004	-1	-3.65101	5e-05	0.00113391
AT5G60900	Chr5:24498368-24501770	WT	flk-2 hos5-5	7.90578	4.6018	-0.780708	-1	-3.07093	5e-05	0.00113391
AT3G08770	Chr3:2664068-2664888	WT	flk-2 hos5-5	155.435	90.522	-0.779972	-1	-3.57762	5e-05	0.00113391
AT3G01440	Chr3:168407-172045	WT	flk-2 hos5-5	84.3973	49.2278	-0.777722	-1	-3.37911	5e-05	0.00113391
AT4G18550	Chr4:10224660-10227140	WT	flk-2 hos5-5	2.8338	1.6534	-0.777304	-1	-1.79752	0.00275	0.0330923
AT4G37980	Chr4:17852440-17854608	WT	flk-2 hos5-5	78.1346	45.597	-0.777023	-1	-3.58751	5e-05	0.00113391
AT3G27350	Chr3:10125658-10128776	WT	flk-2 hos5-5	16.0871	9.39147	-0.776482	-1	-3.17698	5e-05	0.00113391
AT3G03470	Chr3:824551-826585	WT	flk-2 hos5-5	18.1969	10.626	-0.776084	-1	-3.24608	5e-05	0.00113391
AT1G60590	Chr1:22314088-22317070	WT	flk-2 hos5-5	26.6103	15.5449	-0.775543	-1	-3.41913	5e-05	0.00113391
AT5G59350	Chr5:23940744-23943625	WT	flk-2 hos5-5	15.6371	9.13738	-0.775122	-1	-3.03084	5e-05	0.00113391
AT5G03545	Chr5:894581-895517	WT	flk-2 hos5-5	72.5867	42.427	-0.774723	-1	-3.4073	5e-05	0.00113391
AT5G23060	Chr5:7736517-7738535	WT	flk-2 hos5-5	459.221	268.481	-0.774369	-1	-3.65433	5e-05	0.00113391
AT1G62560	Chr1:23159733-23162881	WT	flk-2 hos5-5	32.3302	18.9046	-0.774144	-1	-3.48697	5e-05	0.00113391
AT4G09820	Chr4:6181880-6186523	WT	flk-2 hos5-5	2.01936	1.18093	-0.773978	-1	-1.8351	0.0024	0.0297928
AT2G26400	Chr2:11231769-11233388	WT	flk-2 hos5-5	11.4311	6.68995	-0.772901	-1	-2.3609	5e-05	0.00113391
AT4G25700	Chr4:13093868-13096049	WT	flk-2 hos5-5	49.3585	28.8969	-0.772383	-1	-3.49337	5e-05	0.00113391
AT3G47070	Chr3:17332925-17337733	WT	flk-2 hos5-5	320.429	187.797	-0.770835	-1	-3.42691	5e-05	0.00113391
AT5G05270	Chr5:1563285-1565324	WT	flk-2 hos5-5	75.596	44.3158	-0.770489	-1	-3.48425	5e-05	0.00113391
AT3G61220	Chr3:22662848-22665690	WT	flk-2 hos5-5	85.9496	50.4235	-0.769396	-1	-3.48192	5e-05	0.00113391
AT2G46720	Chr2:19197329-19200442	WT	flk-2 hos5-5	2.16521	1.27041	-0.76921	-1	-2.21439	0.0003	0.00545405
AT3G09440	Chr3:2901198-2905947	WT	flk-2 hos5-5	161.746	94.9788	-0.768054	-1	-3.5121	5e-05	0.00113391
AT3G28140	Chr3:10470391-10471523	WT	flk-2 hos5-5	14.0566	8.25793	-0.767392	-1	-2.23217	0.0001	0.0021168
AT3G48850	Chr3:18114525-18116569	WT	flk-2 hos5-5	2.66728	1.56788	-0.766555	-1	-1.78242	0.00305	0.0358775
AT5G54060	Chr5:21936745-21938396	WT	flk-2 hos5-5	8.22319	4.83614	-0.765842	-1	-2.63342	0.0001	0.0021168
AT2G36145	Chr2:15168532-15169514	WT	flk-2 hos5-5	115.745	68.0929	-0.765378	-1	-3.47401	5e-05	0.00113391
AT1G56630	Chr1:21223405-21227112	WT	flk-2 hos5-5	2.10061	1.23628	-0.764803	-1	-1.79995	0.0026	0.0317028
AT1G58280	Chr1:21620277-21622611	WT	flk-2 hos5-5	28.5304	16.7916	-0.764761	-1	-3.20933	5e-05	0.00113391
AT5G10930	Chr5:3445028-3447278	WT	flk-2 hos5-5	10.2287	6.02162	-0.764405	-1	-3.00144	5e-05	0.00113391
AT2G40460	Chr2:16896906-16901670	WT	flk-2 hos5-5	15.1273	8.90629	-0.764262	-1	-3.28791	5e-05	0.00113391
AT1G27370	Chr1:9505111-9508542	WT	flk-2 hos5-5	14.3062	8.42591	-0.763735	-1	-2.92311	5e-05	0.00113391
AT2G17280	Chr2:7513127-7515117	WT	flk-2 hos5-5	12.8225	7.55275	-0.763608	-1	-2.69688	5e-05	0.00113391
AT1G64970	Chr1:24129835-24136109	WT	flk-2 hos5-5	32.8415	19.3527	-0.762985	-1	-2.69435	5e-05	0.00113391
AT4G25790	Chr4:13122046-13123354	WT	flk-2 hos5-5	5.88846	3.4702	-0.762873	-1	-1.90022	0.00205	0.0262671
AT3G53650	Chr3:19889296-19890251	WT	flk-2 hos5-5	9.15646	5.39683	-0.762679	-1	-2.24293	0.0002	0.00385965
AT5G65860	Chr5:26346265-26349056	WT	flk-2 hos5-5	18.0126	10.6398	-0.759536	-1	-2.56675	5e-05	0.00113391
AT3G61760	Chr3:22860297-22864229	WT	flk-2 hos5-5	2.03487	1.20304	-0.758247	-1	-1.88304	0.00145	0.02
AT2G21970	Chr2:9354841-9357967	WT	flk-2 hos5-5	163.877	96.9113	-0.757873	-1	-2.44314	0.0001	0.0021168
AT5G19900	Chr5:6727341-6730407	WT	flk-2 hos5-5	14.4912	8.57139	-0.75758	-1	-3.22117	5e-05	0.00113391
AT5G46800	Chr5:18988587-18990867	WT	flk-2 hos5-5	98.6364	58.3545	-0.757275	-1	-3.51722	5e-05	0.00113391
AT2G36895	Chr2:15488534-15490449	WT	flk-2 hos5-5	86.6784	51.3695	-0.754761	-1	-3.3175	5e-05	0.00113391
AT5G38410	Chr5:15376987-15378642	WT	flk-2 hos5-5	6931.62	4109.99	-0.754058	-1	-3.31104	5e-05	0.00113391
AT5G25040	Chr5:8621899-8624484	WT	flk-2 hos5-5	23.455	13.923	-0.752429	-1	-3.22778	5e-05	0.00113391
AT3G51750	Chr3:19196361-19199516	WT	flk-2 hos5-5	15.308	9.09045	-0.751866	-1	-1.7357	0.00365	0.041232
AT1G50055	Chr1:18549203-18550042	WT	flk-2 hos5-5	11.886	7.0602	-0.751476	-1	-2.27192	0.00035	0.00619816
AT3G02380	Chr3:484255-489474	WT	flk-2 hos5-5	26.0448	15.4747	-0.751086	-1	-3.19477	5e-05	0.00113391
AT2G19990	Chr2:8629856-8630688	WT	flk-2 hos5-5	8.20997	4.87934	-0.750691	-1	-2.01092	0.0013	0.0182586
AT2G04160	Chr2:1400043-1407827	WT	flk-2 hos5-5	23.9932	14.2639	-0.75026	-1	-3.38678	5e-05	0.00113391
AT4G04490	Chr4:2231716-2234689	WT	flk-2 hos5-5	2.23391	1.32823	-0.750062	-1	-1.92713	0.0013	0.0182586
AT3G08860	Chr3:2696198-2699420	WT	flk-2 hos5-5	13.0653	7.76992	-0.749773	-1	-2.85459	5e-05	0.00113391
AT5G05960	Chr5:1788737-1792634	WT	flk-2 hos5-5	29.3498	17.4597	-0.749324	-1	-2.42787	5e-05	0.00113391
AT2G43910	Chr2:18184408-18187358	WT	flk-2 hos5-5	177.899	105.847	-0.749072	-1	-3.49782	5e-05	0.00113391
AT2G34620	Chr2:14577082-14578382	WT	flk-2 hos5-5	74.9543	44.614	-0.748513	-1	-3.43043	5e-05	0.00113391
AT5G50100	Chr5:20371797-20373441	WT	flk-2 hos5-5	55.9299	33.298	-0.748184	-1	-3.3238	5e-05	0.00113391
AT1G65370	Chr1:24284468-24286347	WT	flk-2 hos5-5	33.1864	19.7723	-0.747106	-1	-3.27061	5e-05	0.00113391
AT3G15357	Chr3:5187081-5187789	WT	flk-2 hos5-5	6.56588	3.91268	-0.746832	-1	-1.70414	0.0046	0.0494522
AT1G71340	Chr1:26885169-26888364	WT	flk-2 hos5-5	17.0851	10.1841	-0.746415	-1	-3.2577	5e-05	0.00113391
AT1G52070	Chr1:19364808-19366925	WT	flk-2 hos5-5	18.0809	10.7835	-0.745648	-1	-2.91043	5e-05	0.00113391
AT5G13930	Chr5:4488475-4500735	WT	flk-2 hos5-5	273.955	163.414	-0.745404	-1	-3.18646	5e-05	0.00113391
AT5G24105	Chr5:8151906-8153007	WT	flk-2 hos5-5	8.87976	5.29964	-0.744627	-1	-1.92188	0.0009	0.0134827
AT3G49160	Chr3:18220777-18224905	WT	flk-2 hos5-5	3.49276	2.08535	-0.744076	-1	-2.32522	0.0001	0.0021168
AT4G04770	Chr4:2424029-2429899	WT	flk-2 hos5-5	106.777	63.7868	-0.743277	-1	-3.45535	5e-05	0.00113391
AT1G09310	Chr1:3008909-3012407	WT	flk-2 hos5-5	810.513	484.262	-0.743049	-1	-3.44741	5e-05	0.00113391
AT4G13840	Chr4:8013574-8016582	WT	flk-2 hos5-5	66.9171	39.993	-0.74263	-1	-3.40332	5e-05	0.00113391
AT4G24460	Chr4:12642843-12645501	WT	flk-2 hos5-5	22.9199	13.704	-0.742001	-1	-3.11306	5e-05	0.00113391
AT2G30766	Chr2:13105769-13111988	WT	flk-2 hos5-5	43.2298	25.8512	-0.741797	-1	-2.51402	5e-05	0.00113391
AT1G78570	Chr1:29549539-29560912	WT	flk-2 hos5-5	117.523	70.3075	-0.741192	-1	-3.09241	5e-05	0.00113391
AT2G46660	Chr2:19153327-19155579	WT	flk-2 hos5-5	2.92401	1.74927	-0.741192	-1	-1.9918	0.0009	0.0134827
AT3G45290	Chr3:16617397-16621370	WT	flk-2 hos5-5	4.75578	2.8465	-0.740494	-1	-2.2334	0.0004	0.00693877
AT1G75280	Chr1:28251625-28253686	WT	flk-2 hos5-5	100.545	60.1837	-0.740403	-1	-3.43498	5e-05	0.00113391
AT3G61870	Chr3:22902490-22904137	WT	flk-2 hos5-5	283.581	169.961	-0.738555	-1	-3.47633	5e-05	0.00113391
AT3G22231	Chr3:7845822-7846833	WT	flk-2 hos5-5	273.464	163.969	-0.737932	-1	-3.40628	5e-05	0.00113391
AT4G38950	Chr4:18154394-18160158	WT	flk-2 hos5-5	24.564	14.7313	-0.737658	-1	-3.34007	5e-05	0.00113391
AT3G51240	Chr3:19025109-19026872	WT	flk-2 hos5-5	63.1105	37.8548	-0.737404	-1	-3.36969	5e-05	0.00113391
AT5G64230	Chr5:25692424-25694137	WT	flk-2 hos5-5	5.95178	3.57097	-0.737005	-1	-2.26671	0.00025	0.00468206
AT1G44575	Chr1:16870220-16873427	WT	flk-2 hos5-5	1837.52	1103.08	-0.736217	-1	-3.45082	5e-05	0.00113391
AT2G35760	Chr2:15031678-15033342	WT	flk-2 hos5-5	10.4289	6.26191	-0.735906	-1	-2.479	5e-05	0.00113391
AT4G39330	Chr4:18291217-18293018	WT	flk-2 hos5-5	162.855	97.8016	-0.735659	-1	-3.4157	5e-05	0.00113391
AT4G38340	Chr4:17954709-17958063	WT	flk-2 hos5-5	1.78913	1.07509	-0.734798	-1	-1.8465	0.00205	0.0262671
AT3G10710	Chr3:3352076-3354375	WT	flk-2 hos5-5	4.63998	2.78821	-0.734776	-1	-2.31856	0.00035	0.00619816
AT4G25280	Chr4:12938955-12941207	WT	flk-2 hos5-5	18.2716	10.9935	-0.732958	-1	-2.69151	5e-05	0.00113391
AT3G17609	Chr3:6023843-6024710	WT	flk-2 hos5-5	62.3456	37.514	-0.732861	-1	-3.06677	5e-05	0.00113391
AT1G07440	Chr1:2286184-2287791	WT	flk-2 hos5-5	45.8328	27.5846	-0.732517	-1	-3.07369	5e-05	0.00113391
AT5G28913	Chr5:10933822-10934730	WT	flk-2 hos5-5	8.53632	5.14077	-0.731631	-1	-2.06688	0.0004	0.00693877
AT1G48745	Chr1:18030703-18031593	WT	flk-2 hos5-5	9.66085	5.82005	-0.731118	-1	-2.13647	0.0004	0.00693877
AT4G29070	Chr4:14321806-14325361	WT	flk-2 hos5-5	60.3329	36.3586	-0.730649	-1	-2.22827	0.00055	0.00898577
AT1G04350	Chr1:1164909-1167135	WT	flk-2 hos5-5	47.5954	28.6856	-0.730494	-1	-3.35578	5e-05	0.00113391
AT2G22360	Chr2:9497569-9500719	WT	flk-2 hos5-5	42.5415	25.644	-0.730251	-1	-3.32819	5e-05	0.00113391
AT5G55250	Chr5:22407426-22410974	WT	flk-2 hos5-5	2.99104	1.80562	-0.728154	-1	-1.7252	0.00415	0.0455703
AT1G75100	Chr1:28190739-28196033	WT	flk-2 hos5-5	26.2803	15.8713	-0.727563	-1	-3.20763	5e-05	0.00113391
AT5G51010	Chr5:20744552-20747305	WT	flk-2 hos5-5	139.141	84.1242	-0.725954	-1	-2.42341	0.0001	0.0021168
AT2G46440	Chr2:19061687-19064937	WT	flk-2 hos5-5	23.234	14.0493	-0.725741	-1	-3.27553	5e-05	0.00113391
AT3G45050	Chr3:16475956-16477524	WT	flk-2 hos5-5	46.7105	28.2497	-0.725509	-1	-3.02802	5e-05	0.00113391
AT4G12830	Chr4:7531140-7536266	WT	flk-2 hos5-5	61.1472	36.9868	-0.725277	-1	-3.19002	5e-05	0.00113391
AT4G25760	Chr4:13116027-13116955	WT	flk-2 hos5-5	5.8207	3.5246	-0.723734	-1	-1.8284	0.00245	0.0302669
AT3G44450	Chr3:16073764-16074929	WT	flk-2 hos5-5	22.3704	13.5478	-0.723526	-1	-2.8357	5e-05	0.00113391
AT4G19060	Chr4:10444915-10446300	WT	flk-2 hos5-5	15.0913	9.13983	-0.723478	-1	-2.77494	5e-05	0.00113391
AT1G53700	Chr1:20048433-20050294	WT	flk-2 hos5-5	2.36707	1.43387	-0.723187	-1	-1.77751	0.00275	0.0330923
AT3G03770	Chr3:945076-949238	WT	flk-2 hos5-5	33.1237	20.0878	-0.721544	-1	-3.31268	5e-05	0.00113391
AT1G55480	Chr1:20711464-20719261	WT	flk-2 hos5-5	224.535	136.408	-0.719014	-1	-1.81982	0.0026	0.0317028
AT1G78530	Chr1:29539085-29540865	WT	flk-2 hos5-5	3.60742	2.19273	-0.718243	-1	-1.86364	0.0016	0.021592
AT1G02820	Chr1:623655-624567	WT	flk-2 hos5-5	24.9036	15.1381	-0.718173	-1	-2.61569	5e-05	0.00113391
AT4G24120	Chr4:12524185-12527347	WT	flk-2 hos5-5	8.55598	5.20588	-0.716792	-1	-2.86074	5e-05	0.00113391
AT3G54366	Chr3:20132885-20133750	WT	flk-2 hos5-5	49.573	30.1841	-0.715767	-1	-3.06504	5e-05	0.00113391
AT2G39330	Chr2:16419482-16422158	WT	flk-2 hos5-5	11.2686	6.86149	-0.715708	-1	-2.75794	5e-05	0.00113391
AT5G18430	Chr5:6110150-6112039	WT	flk-2 hos5-5	5.84077	3.55745	-0.715315	-1	-2.13677	0.00055	0.00898577
AT3G59400	Chr3:21948500-21959410	WT	flk-2 hos5-5	168.854	102.845	-0.715304	-1	-2.9125	5e-05	0.00113391
AT5G49480	Chr5:20070488-20071682	WT	flk-2 hos5-5	85.6045	52.1542	-0.714903	-1	-3.27486	5e-05	0.00113391
AT5G36220	Chr5:14253672-14256284	WT	flk-2 hos5-5	9.99537	6.09074	-0.714643	-1	-2.70335	5e-05	0.00113391
AT3G10420	Chr3:3238995-3242599	WT	flk-2 hos5-5	59.2497	36.1474	-0.712914	-1	-3.31085	5e-05	0.00113391
AT2G47880	Chr2:19605029-19605704	WT	flk-2 hos5-5	19.0516	11.6375	-0.711125	-1	-2.26518	5e-05	0.00113391
AT4G28660	Chr4:14149848-14151163	WT	flk-2 hos5-5	272.492	166.454	-0.71109	-1	-3.32222	5e-05	0.00113391
AT2G22970	Chr2:9774748-9778561	WT	flk-2 hos5-5	18.5053	11.3082	-0.71057	-1	-2.93855	5e-05	0.00113391
AT1G24400	Chr1:8651406-8653915	WT	flk-2 hos5-5	3.43067	2.09742	-0.709875	-1	-1.97536	0.00115	0.0165584
AT3G17611	Chr3:6024794-6027694	WT	flk-2 hos5-5	7.76603	4.74902	-0.709546	-1	-2.36303	5e-05	0.00113391
AT1G56600	Chr1:21207536-21209635	WT	flk-2 hos5-5	6.49301	3.97203	-0.709011	-1	-2.19857	0.0002	0.00385965
AT1G04520	Chr1:1231451-1234032	WT	flk-2 hos5-5	22.6	13.8322	-0.708286	-1	-3.01226	5e-05	0.00113391
AT5G35480	Chr5:13687846-13689596	WT	flk-2 hos5-5	26.848	16.4338	-0.708144	-1	-2.26463	0.0001	0.0021168
AT1G26820	Chr1:9292445-9293862	WT	flk-2 hos5-5	8.12802	4.97678	-0.707693	-1	-2.13885	0.0004	0.00693877
AT4G35270	Chr4:16777263-16782054	WT	flk-2 hos5-5	9.90543	6.06733	-0.707157	-1	-3.031	5e-05	0.00113391
AT5G42590	Chr5:17031023-17033800	WT	flk-2 hos5-5	3.1556	1.93447	-0.705979	-1	-1.92038	0.00165	0.0221405
AT3G21870	Chr3:7703798-7704958	WT	flk-2 hos5-5	19.6293	12.0348	-0.705795	-1	-2.5479	5e-05	0.00113391
AT1G70580	Chr1:26612358-26616071	WT	flk-2 hos5-5	60.9678	37.3828	-0.70567	-1	-3.21145	5e-05	0.00113391
AT2G26695	Chr2:11364995-11366030	WT	flk-2 hos5-5	8.39244	5.14852	-0.704931	-1	-1.91715	0.0015	0.0205148
AT2G25680	Chr2:10933004-10934604	WT	flk-2 hos5-5	2.89161	1.77536	-0.703765	-1	-1.75277	0.0026	0.0317028
AT1G23000	Chr1:8143226-8145174	WT	flk-2 hos5-5	5.51596	3.38787	-0.703233	-1	-2.17449	0.0004	0.00693877
AT2G17710	Chr2:7693595-7694746	WT	flk-2 hos5-5	18.6568	11.4651	-0.702449	-1	-2.49979	5e-05	0.00113391
AT5G02670	Chr5:602721-604682	WT	flk-2 hos5-5	3.10763	1.91017	-0.702116	-1	-1.73319	0.0032	0.0372466
AT3G48420	Chr3:17929580-17934744	WT	flk-2 hos5-5	209.258	128.722	-0.701017	-1	-3.21477	5e-05	0.00113391
AT1G28660	Chr1:10071608-10073549	WT	flk-2 hos5-5	13.79	8.48726	-0.700252	-1	-2.6732	5e-05	0.00113391
AT4G08400	Chr4:5323605-5325374	WT	flk-2 hos5-5	3.80855	2.34497	-0.699677	-1	-1.7126	0.0015	0.0205148
AT1G60950	Chr1:22444306-22445291	WT	flk-2 hos5-5	1737.42	1069.96	-0.699395	-1	-3.27826	5e-05	0.00113391
AT1G32470	Chr1:11738117-11740399	WT	flk-2 hos5-5	822.476	506.619	-0.699073	-1	-3.1745	5e-05	0.00113391
AT5G52810	Chr5:21395943-21400686	WT	flk-2 hos5-5	34.0573	21.0111	-0.696807	-1	-2.96575	5e-05	0.00113391
AT1G52510	Chr1:19559879-19565272	WT	flk-2 hos5-5	129.762	80.0783	-0.696384	-1	-3.10848	5e-05	0.00113391
AT3G27906	Chr3:10353951-10356625	WT	flk-2 hos5-5	9.93451	6.13799	-0.694681	-1	-2.07252	0.0004	0.00693877
AT3G23840	Chr3:8610978-8612742	WT	flk-2 hos5-5	14.1646	8.75184	-0.694636	-1	-2.74399	5e-05	0.00113391
AT5G67370	Chr5:26877271-26879639	WT	flk-2 hos5-5	106.408	65.7723	-0.694054	-1	-3.22053	5e-05	0.00113391
AT1G11150	Chr1:3728970-3731624	WT	flk-2 hos5-5	2.88246	1.78199	-0.693809	-1	-2.07575	0.00045	0.0076244
AT4G39210	Chr4:18259546-18263468	WT	flk-2 hos5-5	19.8811	12.2923	-0.69364	-1	-2.96982	5e-05	0.00113391
AT4G21910	Chr4:11625308-11631255	WT	flk-2 hos5-5	26.4075	16.3278	-0.693619	-1	-2.94027	5e-05	0.00113391
AT1G22590	Chr1:7981721-7984334	WT	flk-2 hos5-5	37.2374	23.0384	-0.692713	-1	-2.77971	5e-05	0.00113391
AT1G73620	Chr1:27681357-27683173	WT	flk-2 hos5-5	13.4392	8.31751	-0.692223	-1	-2.39053	0.0001	0.0021168
AT1G79520	Chr1:29911380-29914967	WT	flk-2 hos5-5	15.8995	9.84196	-0.691966	-1	-2.54731	0.00015	0.00301537
AT2G32340	Chr2:13731968-13734534	WT	flk-2 hos5-5	3.46708	2.14622	-0.691921	-1	-1.76859	0.0033	0.0381292
AT2G24280	Chr2:10332482-10337170	WT	flk-2 hos5-5	33.9458	21.0153	-0.691795	-1	-3.22731	5e-05	0.00113391
AT1G15980	Chr1:5489144-5494192	WT	flk-2 hos5-5	215.011	133.165	-0.691191	-1	-3.25148	5e-05	0.00113391
AT5G65840	Chr5:26343727-26346123	WT	flk-2 hos5-5	62.5502	38.747	-0.690927	-1	-3.15631	5e-05	0.00113391
AT4G19170	Chr4:10481618-10483879	WT	flk-2 hos5-5	94.7499	58.7252	-0.690145	-1	-3.16397	5e-05	0.00113391
AT3G08730	Chr3:2651320-2654212	WT	flk-2 hos5-5	52.6331	32.6381	-0.689412	-1	-3.17488	5e-05	0.00113391
AT3G22750	Chr3:8037138-8040152	WT	flk-2 hos5-5	6.01101	3.72884	-0.68888	-1	-2.4739	5e-05	0.00113391
AT3G62460	Chr3:23104664-23105650	WT	flk-2 hos5-5	13.0211	8.08018	-0.688392	-1	-2.20577	0.0003	0.00545405
AT3G12580	Chr3:3991116-3993886	WT	flk-2 hos5-5	12.3306	7.65289	-0.688164	-1	-2.89123	5e-05	0.00113391
AT1G15100	Chr1:5193283-5194214	WT	flk-2 hos5-5	27.2747	16.9319	-0.687817	-1	-2.70397	5e-05	0.00113391
AT5G06060	Chr5:1820116-1825926	WT	flk-2 hos5-5	68.6001	42.5875	-0.687781	-1	-2.60379	5e-05	0.00113391
AT4G04810	Chr4:2441240-2442785	WT	flk-2 hos5-5	6.95756	4.32446	-0.686062	-1	-1.75128	0.00315	0.0368249
AT2G25625	Chr2:10906214-10907350	WT	flk-2 hos5-5	23.6594	14.7056	-0.686052	-1	-2.43904	5e-05	0.00113391
AT5G60430	Chr5:24301548-24303369	WT	flk-2 hos5-5	5.73263	3.56395	-0.68572	-1	-1.96178	0.0009	0.0134827
AT2G45900	Chr2:18885750-18889178	WT	flk-2 hos5-5	2.2684	1.41046	-0.685506	-1	-1.87465	0.00145	0.02
AT3G06435	Chr3:1968287-1970996	WT	flk-2 hos5-5	2.76267	1.72027	-0.683431	-1	-1.74384	0.0033	0.0381292
AT1G55960	Chr1:20927642-20930209	WT	flk-2 hos5-5	69.8092	43.5304	-0.681395	-1	-3.14042	5e-05	0.00113391
AT1G69523	Chr1:26128287-26131292	WT	flk-2 hos5-5	16.1161	10.0504	-0.681254	-1	-2.40149	5e-05	0.00113391
AT1G17100	Chr1:5844645-5845661	WT	flk-2 hos5-5	218.201	136.174	-0.680205	-1	-3.14766	5e-05	0.00113391
AT5G43380	Chr5:17419789-17421982	WT	flk-2 hos5-5	3.09948	1.93444	-0.680111	-1	-1.6788	0.0046	0.0494522
AT3G29410	Chr3:11302430-11305198	WT	flk-2 hos5-5	5.05517	3.15503	-0.680107	-1	-2.23599	0.00015	0.00301537
AT1G59700	Chr1:21936277-21938001	WT	flk-2 hos5-5	37.9184	23.6826	-0.679071	-1	-2.92185	5e-05	0.00113391
AT3G26080	Chr3:9528773-9530582	WT	flk-2 hos5-5	26.8292	16.7579	-0.678957	-1	-2.79205	5e-05	0.00113391
AT1G22850	Chr1:8079286-8082882	WT	flk-2 hos5-5	141.898	88.6853	-0.678085	-1	-2.24709	5e-05	0.00113391
AT4G37800	Chr4:17775369-17777445	WT	flk-2 hos5-5	168.918	105.693	-0.67645	-1	-3.15472	5e-05	0.00113391
AT5G43850	Chr5:17627131-17629363	WT	flk-2 hos5-5	90.2021	56.4661	-0.675776	-1	-3.08799	5e-05	0.00113391
AT2G29940	Chr2:12759972-12766794	WT	flk-2 hos5-5	2.09858	1.31504	-0.674303	-1	-2.22991	0.00025	0.00468206
AT1G19960	Chr1:6927735-6928656	WT	flk-2 hos5-5	102.46	64.2064	-0.674279	-1	-3.05147	5e-05	0.00113391
AT3G15354	Chr3:5166174-5173105	WT	flk-2 hos5-5	44.0685	27.6214	-0.67396	-1	-2.30885	0.00015	0.00301537
AT5G15450	Chr5:5012060-5018347	WT	flk-2 hos5-5	47.0785	29.509	-0.673914	-1	-2.87493	5e-05	0.00113391
AT2G37300	Chr2:15662223-15664599	WT	flk-2 hos5-5	5.86847	3.68008	-0.673249	-1	-1.73365	0.0045	0.0485895
AT1G50110	Chr1:18557983-18560391	WT	flk-2 hos5-5	8.37719	5.25348	-0.673193	-1	-2.17169	0.0001	0.0021168
AT1G44000	Chr1:16708003-16709713	WT	flk-2 hos5-5	149.501	93.7568	-0.673164	-1	-3.13263	5e-05	0.00113391
AT1G15710	Chr1:5404129-5405910	WT	flk-2 hos5-5	17.5291	11.0081	-0.671187	-1	-2.81312	5e-05	0.00113391
AT3G21390	Chr3:7531352-7536523	WT	flk-2 hos5-5	23.4052	14.7012	-0.6709	-1	-2.39299	0.0001	0.0021168
AT1G76570	Chr1:28728997-28730851	WT	flk-2 hos5-5	21.8379	13.7184	-0.670721	-1	-2.70521	5e-05	0.00113391
AT2G34460	Chr2:14526618-14532505	WT	flk-2 hos5-5	129.425	81.3069	-0.670662	-1	-2.46374	5e-05	0.00113391
AT4G22490	Chr4:11849652-11850436	WT	flk-2 hos5-5	153.621	96.5255	-0.670397	-1	-3.0654	5e-05	0.00113391
AT4G11830	Chr4:7115680-7121919	WT	flk-2 hos5-5	23.5138	14.7758	-0.670269	-1	-3.04209	5e-05	0.00113391
AT4G30400	Chr4:14866762-14868704	WT	flk-2 hos5-5	8.2132	5.16614	-0.668856	-1	-2.44765	5e-05	0.00113391
AT1G70560	Chr1:26604854-26607652	WT	flk-2 hos5-5	8.37204	5.26662	-0.668702	-1	-2.29704	0.00025	0.00468206
AT1G08230	Chr1:2583593-2586969	WT	flk-2 hos5-5	11.6655	7.33852	-0.668684	-1	-2.4417	5e-05	0.00113391
AT5G09220	Chr5:2866221-2869156	WT	flk-2 hos5-5	140.693	88.5577	-0.667856	-1	-3.12932	5e-05	0.00113391
AT2G17300	Chr2:7522049-7523177	WT	flk-2 hos5-5	20.1204	12.6885	-0.665139	-1	-2.56515	5e-05	0.00113391
AT5G52640	Chr5:21352556-21355147	WT	flk-2 hos5-5	8.0351	5.06991	-0.664355	-1	-2.46766	5e-05	0.00113391
AT1G12040	Chr1:4069991-4072681	WT	flk-2 hos5-5	7.02854	4.43527	-0.664202	-1	-2.55039	5e-05	0.00113391
AT1G05170	Chr1:1487377-1494248	WT	flk-2 hos5-5	12.2054	7.70428	-0.663783	-1	-2.08446	0.0006	0.00966656
AT3G58070	Chr3:21506571-21507739	WT	flk-2 hos5-5	8.67603	5.47659	-0.663757	-1	-2.08743	0.00085	0.0128684
AT4G17680	Chr4:9842588-9844334	WT	flk-2 hos5-5	4.96849	3.13649	-0.663657	-1	-1.93699	0.0014	0.019439
AT2G46450	Chr2:19065535-19071083	WT	flk-2 hos5-5	40.1222	25.3295	-0.663581	-1	-3.01127	5e-05	0.00113391
AT5G56747	Chr5:22956285-22957213	WT	flk-2 hos5-5	9.67629	6.11208	-0.66279	-1	-1.98275	0.00065	0.0103341
AT3G57062	Chr3:21121322-21122569	WT	flk-2 hos5-5	19.5028	12.3328	-0.661186	-1	-1.9281	0.0009	0.0134827
AT1G70610	Chr1:26621898-26626508	WT	flk-2 hos5-5	30.6258	19.3706	-0.660877	-1	-3.02378	5e-05	0.00113391
AT3G28220	Chr3:10524180-10526733	WT	flk-2 hos5-5	25.4851	16.1274	-0.660136	-1	-2.83691	5e-05	0.00113391
AT5G67350	Chr5:26868289-26869719	WT	flk-2 hos5-5	10.3283	6.53741	-0.659816	-1	-2.34709	5e-05	0.00113391
AT1G14345	Chr1:4899044-4900054	WT	flk-2 hos5-5	138.296	87.5532	-0.65953	-1	-3.04674	5e-05	0.00113391
AT3G06510	Chr3:2016245-2022102	WT	flk-2 hos5-5	71.9421	45.5705	-0.658735	-1	-3.04775	5e-05	0.00113391
AT3G26320	Chr3:9644318-9646093	WT	flk-2 hos5-5	3.86148	2.44736	-0.657926	-1	-1.81594	0.0023	0.0288102
AT4G14096	Chr4:8124045-8126535	WT	flk-2 hos5-5	8.55362	5.42156	-0.657826	-1	-2.41375	5e-05	0.00113391
AT1G29700	Chr1:10384944-10387441	WT	flk-2 hos5-5	71.0653	45.0513	-0.657576	-1	-3.0256	5e-05	0.00113391
AT1G05690	Chr1:1706735-1709360	WT	flk-2 hos5-5	4.48376	2.8426	-0.657499	-1	-2.04334	0.00065	0.0103341
AT4G01915	Chr4:827215-828824	WT	flk-2 hos5-5	15.2592	9.68517	-0.655832	-1	-2.51514	0.0001	0.0021168
AT5G03760	Chr5:985621-990630	WT	flk-2 hos5-5	35.9212	22.8037	-0.655569	-1	-3.009	5e-05	0.00113391
AT1G78510	Chr1:29531466-29537482	WT	flk-2 hos5-5	47.3111	30.0434	-0.655131	-1	-2.94136	5e-05	0.00113391
AT2G33480	Chr2:14180977-14182439	WT	flk-2 hos5-5	21.4767	13.6516	-0.653707	-1	-2.60422	5e-05	0.00113391
AT1G08810	Chr1:2819064-2820478	WT	flk-2 hos5-5	14.1438	8.99138	-0.653557	-1	-2.28095	0.0001	0.0021168
AT4G23130	Chr4:12117490-12120220	WT	flk-2 hos5-5	3.78845	2.40938	-0.652942	-1	-2.01879	0.0004	0.00693877
AT2G44670	Chr2:18425110-18426121	WT	flk-2 hos5-5	142.383	90.5533	-0.652937	-1	-3.01478	5e-05	0.00113391
AT3G05345	Chr3:1522448-1526166	WT	flk-2 hos5-5	28.457	18.1027	-0.652577	-1	-2.10016	0.0006	0.00966656
AT3G59140	Chr3:21863347-21869036	WT	flk-2 hos5-5	8.03462	5.11133	-0.652533	-1	-2.84377	5e-05	0.00113391
AT3G56160	Chr3:20837364-20841734	WT	flk-2 hos5-5	46.9585	29.8874	-0.651845	-1	-2.99953	5e-05	0.00113391
AT1G19200	Chr1:6625011-6626217	WT	flk-2 hos5-5	11.2572	7.16663	-0.651478	-1	-1.85734	0.0017	0.022663
AT5G42110	Chr5:16831695-16832357	WT	flk-2 hos5-5	29.7109	18.9162	-0.651375	-1	-2.20552	0.00025	0.00468206
AT5G41460	Chr5:16589389-16592381	WT	flk-2 hos5-5	11.8825	7.56632	-0.651174	-1	-2.63384	5e-05	0.00113391
AT3G07215	Chr3:2296035-2297789	WT	flk-2 hos5-5	10.5353	6.70943	-0.650972	-1	-1.89313	0.0011	0.0159467
AT1G33811	Chr1:12267807-12269913	WT	flk-2 hos5-5	36.0342	22.9511	-0.650802	-1	-2.89163	5e-05	0.00113391
AT3G11470	Chr3:3610146-3612639	WT	flk-2 hos5-5	11.6985	7.45118	-0.650779	-1	-2.13158	0.0004	0.00693877
AT1G50290	Chr1:18627550-18628452	WT	flk-2 hos5-5	13.5948	8.6621	-0.650261	-1	-2.1219	0.0001	0.0021168
AT3G21720	Chr3:7652486-7656053	WT	flk-2 hos5-5	3.25363	2.07351	-0.649973	-1	-1.84499	0.00215	0.0272869
AT5G08640	Chr5:2803832-2805606	WT	flk-2 hos5-5	64.5968	41.2535	-0.646945	-1	-2.95358	5e-05	0.00113391
AT1G78370	Chr1:29484119-29485389	WT	flk-2 hos5-5	491.396	313.971	-0.646256	-1	-3.04423	5e-05	0.00113391
AT1G21520	Chr1:7534018-7534927	WT	flk-2 hos5-5	12.1206	7.75817	-0.643667	-1	-2.04442	0.0006	0.00966656
AT5G15530	Chr5:5037020-5040840	WT	flk-2 hos5-5	19.4897	12.4768	-0.643467	-1	-2.16031	0.00015	0.00301537
AT3G28100	Chr3:10456028-10461000	WT	flk-2 hos5-5	10.5826	6.77985	-0.642363	-1	-2.23777	5e-05	0.00113391
AT4G13195	Chr4:7659302-7663261	WT	flk-2 hos5-5	6.70807	4.30012	-0.64152	-1	-1.8836	0.0011	0.0159467
AT5G48880	Chr5:19813345-19817955	WT	flk-2 hos5-5	40.8176	26.1868	-0.640351	-1	-2.42468	5e-05	0.00113391
AT5G61420	Chr5:24689068-24691187	WT	flk-2 hos5-5	72.477	46.5312	-0.639323	-1	-2.96198	5e-05	0.00113391
AT5G02890	Chr5:669989-671687	WT	flk-2 hos5-5	19.4227	12.4733	-0.638899	-1	-2.64461	5e-05	0.00113391
AT5G57760	Chr5:23400714-23403150	WT	flk-2 hos5-5	23.0732	14.8237	-0.638311	-1	-1.75895	0.0039	0.0433985
AT3G05180	Chr3:1466482-1470624	WT	flk-2 hos5-5	18.6475	11.9819	-0.638119	-1	-2.16219	0.0002	0.00385965
AT3G16910	Chr3:5772079-5775841	WT	flk-2 hos5-5	59.2049	38.058	-0.637516	-1	-2.93946	5e-05	0.00113391
AT2G38300	Chr2:16043947-16046015	WT	flk-2 hos5-5	6.2701	4.03241	-0.636848	-1	-2.04698	0.0009	0.0134827
AT1G51830	Chr1:19242653-19246154	WT	flk-2 hos5-5	23.3781	15.0352	-0.636809	-1	-2.86889	5e-05	0.00113391
AT1G70985	Chr1:26764671-26765285	WT	flk-2 hos5-5	14.1083	9.07352	-0.636808	-1	-1.78445	0.0023	0.0288102
AT4G13670	Chr4:7948578-7951022	WT	flk-2 hos5-5	67.2405	43.2553	-0.636455	-1	-2.91401	5e-05	0.00113391
AT3G56270	Chr3:20869999-20872107	WT	flk-2 hos5-5	5.80199	3.73275	-0.636309	-1	-2.08778	0.0002	0.00385965
AT1G62500	Chr1:23131927-23133507	WT	flk-2 hos5-5	14.5424	9.35953	-0.635755	-1	-2.52014	5e-05	0.00113391
AT1G31190	Chr1:11144771-11147547	WT	flk-2 hos5-5	55.308	35.615	-0.635003	-1	-2.86442	5e-05	0.00113391
AT3G16660	Chr3:5676748-5678099	WT	flk-2 hos5-5	26.2564	16.9343	-0.63272	-1	-2.48047	5e-05	0.00113391
AT2G24220	Chr2:10300031-10301787	WT	flk-2 hos5-5	5.32635	3.43566	-0.632559	-1	-1.78784	0.002	0.0257364
AT4G33010	Chr4:15924348-15931422	WT	flk-2 hos5-5	759.821	490.255	-0.632127	-1	-2.90782	5e-05	0.00113391
AT5G13320	Chr5:4267455-4271064	WT	flk-2 hos5-5	9.08446	5.86499	-0.631274	-1	-2.33648	5e-05	0.00113391
AT4G02530	Chr4:1112081-1114158	WT	flk-2 hos5-5	293.524	189.606	-0.630474	-1	-2.96025	5e-05	0.00113391
AT3G45400	Chr3:16651572-16653728	WT	flk-2 hos5-5	5.32509	3.44009	-0.63036	-1	-2.10686	0.00075	0.0116381
AT4G27940	Chr4:13904264-13907405	WT	flk-2 hos5-5	6.66029	4.30369	-0.630011	-1	-2.2456	0.0002	0.00385965
AT2G41080	Chr2:17132601-17134554	WT	flk-2 hos5-5	4.30108	2.77942	-0.629915	-1	-1.93909	0.00175	0.0231689
AT1G19670	Chr1:6803485-6805092	WT	flk-2 hos5-5	90.6979	58.6586	-0.628728	-1	-2.89397	5e-05	0.00113391
AT3G29575	Chr3:11382213-11384145	WT	flk-2 hos5-5	12.1843	7.88796	-0.6273	-1	-2.18298	0.0002	0.00385965
AT5G56860	Chr5:22989215-22991530	WT	flk-2 hos5-5	27.5682	17.8494	-0.627132	-1	-2.78658	5e-05	0.00113391
AT1G73010	Chr1:27464527-27466348	WT	flk-2 hos5-5	40.4835	26.2261	-0.62633	-1	-2.66399	5e-05	0.00113391
AT3G49570	Chr3:18372403-18373147	WT	flk-2 hos5-5	11.2013	7.2568	-0.626256	-1	-1.77691	0.0022	0.0277982
AT3G44310	Chr3:15986623-15989505	WT	flk-2 hos5-5	911	590.291	-0.626024	-1	-2.92192	5e-05	0.00113391
AT5G21100	Chr5:7168105-7170961	WT	flk-2 hos5-5	39.0947	25.3458	-0.625223	-1	-2.86481	5e-05	0.00113391
AT2G47490	Chr2:19486841-19489732	WT	flk-2 hos5-5	25.2398	16.364	-0.625177	-1	-2.7941	5e-05	0.00113391
AT3G04130	Chr3:1083771-1086418	WT	flk-2 hos5-5	3.49602	2.26738	-0.624685	-1	-1.94435	0.00095	0.0141114
AT2G40020	Chr2:16710928-16713339	WT	flk-2 hos5-5	21.8211	14.1524	-0.624673	-1	-2.33145	5e-05	0.00113391
AT1G42970	Chr1:16127352-16129895	WT	flk-2 hos5-5	1795.11	1164.94	-0.623816	-1	-2.89296	5e-05	0.00113391
AT5G04140	Chr5:1129784-1139633	WT	flk-2 hos5-5	496.276	322.102	-0.623627	-1	-2.89811	5e-05	0.00113391
AT4G22200	Chr4:11746489-11750698	WT	flk-2 hos5-5	14.4806	9.40162	-0.623138	-1	-2.73438	5e-05	0.00113391
AT5G63530	Chr5:25432889-25435834	WT	flk-2 hos5-5	57.137	37.0995	-0.623024	-1	-2.82332	5e-05	0.00113391
AT3G25010	Chr3:9110056-9112936	WT	flk-2 hos5-5	10.1361	6.58579	-0.622068	-1	-2.48556	5e-05	0.00113391
AT5G21430	Chr5:7222178-7223639	WT	flk-2 hos5-5	148.873	96.7283	-0.622068	-1	-2.88195	5e-05	0.00113391
AT5G02120	Chr5:419090-422068	WT	flk-2 hos5-5	406.323	264.627	-0.618664	-1	-2.75644	5e-05	0.00113391
AT4G34630	Chr4:16536660-16537964	WT	flk-2 hos5-5	47.897	31.1941	-0.618662	-1	-2.77219	5e-05	0.00113391
AT5G61350	Chr5:24667872-24670749	WT	flk-2 hos5-5	2.07006	1.34845	-0.618377	-1	-1.7391	0.003	0.0354011
AT3G57010	Chr3:21095599-21097481	WT	flk-2 hos5-5	14.2658	9.29475	-0.618075	-1	-2.43256	5e-05	0.00113391
AT1G16080	Chr1:5514261-5516027	WT	flk-2 hos5-5	161.608	105.298	-0.61802	-1	-2.88846	5e-05	0.00113391
AT3G51895	Chr3:19251286-19255922	WT	flk-2 hos5-5	14.7018	9.58009	-0.617885	-1	-2.64743	0.0001	0.0021168
AT4G08390	Chr4:5314870-5317963	WT	flk-2 hos5-5	92.6511	60.3872	-0.617564	-1	-2.87213	5e-05	0.00113391
AT4G17840	Chr4:9915812-9920511	WT	flk-2 hos5-5	93.4736	60.9516	-0.616894	-1	-2.34508	0.0001	0.0021168
AT1G31540	Chr1:11288377-11293799	WT	flk-2 hos5-5	12.6883	8.28393	-0.61511	-1	-2.71979	5e-05	0.00113391
AT1G49010	Chr1:18132544-18134017	WT	flk-2 hos5-5	25.2102	16.4673	-0.614404	-1	-2.59429	5e-05	0.00113391
AT5G57345	Chr5:23225950-23230749	WT	flk-2 hos5-5	155.37	101.644	-0.612191	-1	-2.73416	5e-05	0.00113391
AT3G44430	Chr3:16068256-16069750	WT	flk-2 hos5-5	31.1566	20.39	-0.611671	-1	-2.70064	5e-05	0.00113391
AT3G21750	Chr3:7664344-7669480	WT	flk-2 hos5-5	30.9895	20.2845	-0.611398	-1	-1.67908	0.0039	0.0433985
AT1G64860	Chr1:24097735-24100970	WT	flk-2 hos5-5	86.8331	56.8433	-0.611254	-1	-2.86551	5e-05	0.00113391
AT5G64940	Chr5:25948953-25953823	WT	flk-2 hos5-5	156.909	102.778	-0.610396	-1	-2.9089	5e-05	0.00113391
AT4G12430	Chr4:7365256-7368730	WT	flk-2 hos5-5	4.30893	2.82278	-0.610214	-1	-1.82267	0.00235	0.0292785
AT4G13710	Chr4:7962427-7966521	WT	flk-2 hos5-5	3.93413	2.58012	-0.608606	-1	-1.85783	0.0011	0.0159467
AT3G22420	Chr3:7946407-7950440	WT	flk-2 hos5-5	20.5785	13.4987	-0.608321	-1	-2.70116	5e-05	0.00113391
AT5G15120	Chr5:4898640-4900734	WT	flk-2 hos5-5	5.46162	3.58427	-0.607649	-1	-1.79728	0.00255	0.0312512
AT1G44920	Chr1:16975603-16984444	WT	flk-2 hos5-5	87.2263	57.2699	-0.606987	-1	-2.19175	0.00055	0.00898577
AT5G56010	Chr5:22681237-22684252	WT	flk-2 hos5-5	142.814	93.8019	-0.606449	-1	-2.84405	5e-05	0.00113391
AT3G04310	Chr3:1140128-1142652	WT	flk-2 hos5-5	8.12789	5.33854	-0.606435	-1	-1.94992	0.00095	0.0141114
AT3G45420	Chr3:16656772-16660253	WT	flk-2 hos5-5	1.76483	1.15962	-0.605876	-1	-1.73043	0.00365	0.041232
AT5G38980	Chr5:15606682-15607409	WT	flk-2 hos5-5	358.524	235.694	-0.605158	-1	-2.82738	5e-05	0.00113391
AT3G52720	Chr3:19538539-19542298	WT	flk-2 hos5-5	68.8428	45.2681	-0.60481	-1	-2.76435	5e-05	0.00113391
AT5G38280	Chr5:15293047-15297611	WT	flk-2 hos5-5	2.12165	1.39548	-0.604423	-1	-1.66333	0.0041	0.0451422
AT1G17440	Chr1:5982144-5987934	WT	flk-2 hos5-5	17.8676	11.7616	-0.603258	-1	-2.35364	5e-05	0.00113391
AT1G80080	Chr1:30127818-30129649	WT	flk-2 hos5-5	10.6778	7.03432	-0.602127	-1	-2.31573	5e-05	0.00113391
AT1G17650	Chr1:6069423-6072140	WT	flk-2 hos5-5	41.2242	27.1597	-0.602027	-1	-2.70824	5e-05	0.00113391
AT2G16070	Chr2:6983845-6985620	WT	flk-2 hos5-5	29.7214	19.5827	-0.601921	-1	-2.62432	5e-05	0.00113391
AT5G06530	Chr5:1989649-1994961	WT	flk-2 hos5-5	15.6777	10.3319	-0.601609	-1	-2.63223	5e-05	0.00113391
AT1G43790	Chr1:16575758-16576541	WT	flk-2 hos5-5	13.8034	9.09844	-0.60133	-1	-1.84997	0.0015	0.0205148
AT3G60440	Chr3:22337790-22339520	WT	flk-2 hos5-5	33.108	21.8274	-0.60104	-1	-2.63231	5e-05	0.00113391
AT3G29290	Chr3:11236575-11240646	WT	flk-2 hos5-5	17.1959	11.3377	-0.600931	-1	-2.46673	5e-05	0.00113391
AT4G24930	Chr4:12821177-12822497	WT	flk-2 hos5-5	122.952	81.073	-0.600797	-1	-2.78253	5e-05	0.00113391
AT1G32240	Chr1:11625615-11630745	WT	flk-2 hos5-5	7.35377	4.84988	-0.600536	-1	-2.09769	0.0003	0.00545405
AT3G08040	Chr3:2566195-2569700	WT	flk-2 hos5-5	2.5678	1.69395	-0.600142	-1	-1.67861	0.0041	0.0451422
AT2G26080	Chr2:11109002-11114291	WT	flk-2 hos5-5	208.229	137.398	-0.599807	-1	-2.80891	5e-05	0.00113391
AT1G56190	Chr1:21028136-21030684	WT	flk-2 hos5-5	213.12	140.679	-0.599261	-1	-2.84127	5e-05	0.00113391
AT2G33250	Chr2:14097368-14098751	WT	flk-2 hos5-5	46.6177	30.7744	-0.599147	-1	-2.64548	5e-05	0.00113391
AT1G01790	Chr1:284349-291203	WT	flk-2 hos5-5	61.0657	40.3194	-0.598887	-1	-2.83246	5e-05	0.00113391
AT4G22890	Chr4:12006985-12009536	WT	flk-2 hos5-5	548.756	362.332	-0.598852	-1	-2.82314	5e-05	0.00113391
AT2G19310	Chr2:8369567-8370675	WT	flk-2 hos5-5	51.7196	34.1561	-0.598569	-1	-2.66299	5e-05	0.00113391
AT1G24280	Chr1:8609337-8614283	WT	flk-2 hos5-5	20.394	13.4765	-0.597693	-1	-2.42518	5e-05	0.00113391
AT3G26310	Chr3:9640931-9642779	WT	flk-2 hos5-5	12.9825	8.58322	-0.596973	-1	-2.3423	0.00025	0.00468206
AT5G01600	Chr5:226971-230051	WT	flk-2 hos5-5	126.786	83.8578	-0.596376	-1	-2.76618	5e-05	0.00113391
AT3G06030	Chr3:1818731-1822858	WT	flk-2 hos5-5	6.42853	4.25206	-0.596327	-1	-2.15975	0.00015	0.00301537
AT2G43550	Chr2:18073304-18073651	WT	flk-2 hos5-5	120.809	79.9644	-0.595296	-1	-1.80188	0.0024	0.0297928
AT5G43080	Chr5:17292951-17295024	WT	flk-2 hos5-5	4.12402	2.72988	-0.595212	-1	-1.68343	0.00345	0.0394473
AT3G25700	Chr3:9358718-9360582	WT	flk-2 hos5-5	5.69484	3.77038	-0.594944	-1	-1.96377	0.0005	0.00831241
AT5G36120	Chr5:14198585-14199431	WT	flk-2 hos5-5	56.6563	37.5131	-0.594841	-1	-2.58162	5e-05	0.00113391
AT3G11670	Chr3:3680865-3684871	WT	flk-2 hos5-5	24.2328	16.0487	-0.594507	-1	-2.69495	5e-05	0.00113391
AT3G55290	Chr3:20502442-20503868	WT	flk-2 hos5-5	6.39912	4.23807	-0.594468	-1	-1.71481	0.0037	0.0416172
AT1G73330	Chr1:27568713-27569823	WT	flk-2 hos5-5	318.405	210.896	-0.594334	-1	-2.77459	5e-05	0.00113391
AT3G63380	Chr3:23406483-23410360	WT	flk-2 hos5-5	3.48869	2.31087	-0.59425	-1	-2.12667	0.0003	0.00545405
AT4G38970	Chr4:18163495-18166008	WT	flk-2 hos5-5	2107.69	1396.54	-0.593807	-1	-2.74135	5e-05	0.00113391
AT1G66540	Chr1:24824355-24826683	WT	flk-2 hos5-5	5.82315	3.85892	-0.593601	-1	-1.94842	0.00055	0.00898577
AT1G10650	Chr1:3523985-3526531	WT	flk-2 hos5-5	19.1377	12.6928	-0.592408	-1	-2.53139	5e-05	0.00113391
AT2G35830	Chr2:15050497-15053276	WT	flk-2 hos5-5	138.187	91.6736	-0.592046	-1	-2.41159	5e-05	0.00113391
AT2G23670	Chr2:10063064-10064078	WT	flk-2 hos5-5	239.016	158.632	-0.591419	-1	-2.587	5e-05	0.00113391
AT1G30510	Chr1:10806929-10809188	WT	flk-2 hos5-5	98.515	65.387	-0.591339	-1	-2.7097	5e-05	0.00113391
AT2G26500	Chr2:11270081-11271074	WT	flk-2 hos5-5	1419.94	943.198	-0.590201	-1	-2.61377	5e-05	0.00113391
AT1G73360	Chr1:27578420-27582685	WT	flk-2 hos5-5	1.86901	1.24175	-0.589902	-1	-1.71679	0.00285	0.0339601
AT2G41040	Chr2:17121326-17126484	WT	flk-2 hos5-5	22.3997	14.8847	-0.589651	-1	-2.20637	0.00015	0.00301537
AT5G50130	Chr5:20389914-20393306	WT	flk-2 hos5-5	7.85737	5.2274	-0.587953	-1	-1.95943	0.0006	0.00966656
AT5G38430	Chr5:15383166-15385320	WT	flk-2 hos5-5	1658.65	1103.54	-0.587875	-1	-2.7522	5e-05	0.00113391
AT5G12100	Chr5:3911333-3914167	WT	flk-2 hos5-5	3.12955	2.08267	-0.587521	-1	-1.87783	0.00095	0.0141114
AT1G74090	Chr1:27861115-27864193	WT	flk-2 hos5-5	67.21	44.7321	-0.587366	-1	-2.61664	5e-05	0.00113391
AT1G23180	Chr1:8212555-8219641	WT	flk-2 hos5-5	15.9402	10.61	-0.587236	-1	-2.2911	5e-05	0.00113391
AT5G45700	Chr5:18537238-18538418	WT	flk-2 hos5-5	7.86128	5.23499	-0.586577	-1	-1.81859	0.0026	0.0317028
AT3G03270	Chr3:761003-763369	WT	flk-2 hos5-5	20.3464	13.5536	-0.586099	-1	-1.97028	0.0008	0.0122563
AT3G55240	Chr3:20473334-20475332	WT	flk-2 hos5-5	8.24349	5.49195	-0.585937	-1	-1.98017	0.0008	0.0122563
AT3G23810	Chr3:8587621-8589754	WT	flk-2 hos5-5	213.925	142.556	-0.585574	-1	-2.75731	5e-05	0.00113391
AT4G12910	Chr4:7548764-7553375	WT	flk-2 hos5-5	23.318	15.5543	-0.584128	-1	-2.23349	0.00015	0.00301537
AT5G08000	Chr5:2563365-2565547	WT	flk-2 hos5-5	19.9624	13.3183	-0.583882	-1	-2.32088	5e-05	0.00113391
AT5G49910	Chr5:20303333-20307943	WT	flk-2 hos5-5	174.892	116.694	-0.583738	-1	-2.75096	5e-05	0.00113391
AT1G78970	Chr1:29703054-29711421	WT	flk-2 hos5-5	12.991	8.66871	-0.583625	-1	-2.49724	5e-05	0.00113391
AT4G36910	Chr4:17390625-17393479	WT	flk-2 hos5-5	22.5249	15.0352	-0.583175	-1	-2.43706	5e-05	0.00113391
AT5G49740	Chr5:20205301-20208777	WT	flk-2 hos5-5	68.4374	45.6878	-0.582975	-1	-2.65717	5e-05	0.00113391
AT3G45140	Chr3:16525244-16529352	WT	flk-2 hos5-5	277.334	185.177	-0.582717	-1	-2.7353	5e-05	0.00113391
AT1G60260	Chr1:22218786-22221433	WT	flk-2 hos5-5	26.7765	17.8877	-0.581997	-1	-2.55723	5e-05	0.00113391
AT2G24820	Chr2:10574941-10579230	WT	flk-2 hos5-5	95.8596	64.0583	-0.581538	-1	-2.5437	5e-05	0.00113391
AT2G43510	Chr2:18066959-18067860	WT	flk-2 hos5-5	32.2867	21.6026	-0.579735	-1	-2.24021	0.00015	0.00301537
AT3G52360	Chr3:19412018-19413058	WT	flk-2 hos5-5	61.7393	41.3137	-0.57957	-1	-2.58661	5e-05	0.00113391
AT3G06035	Chr3:1822903-1824309	WT	flk-2 hos5-5	30.9231	20.6938	-0.579485	-1	-2.43111	5e-05	0.00113391
AT3G47675	Chr3:17576003-17576867	WT	flk-2 hos5-5	14.6597	9.81211	-0.57922	-1	-1.68738	0.0042	0.0460167
AT5G46890	Chr5:19036295-19036938	WT	flk-2 hos5-5	17.8367	11.9392	-0.579144	-1	-1.77127	0.00205	0.0262671
AT3G25740	Chr3:9397783-9399805	WT	flk-2 hos5-5	17.9855	12.0405	-0.578939	-1	-2.25802	0.0001	0.0021168
AT1G72770	Chr1:27389947-27393327	WT	flk-2 hos5-5	27.5029	18.4158	-0.578639	-1	-2.63291	5e-05	0.00113391
AT2G41140	Chr2:17149788-17153693	WT	flk-2 hos5-5	34.185	22.8961	-0.578263	-1	-2.65091	5e-05	0.00113391
AT5G03555	Chr5:898164-900298	WT	flk-2 hos5-5	31.6288	21.1867	-0.578081	-1	-2.62759	5e-05	0.00113391
AT4G14040	Chr4:8100348-8103094	WT	flk-2 hos5-5	134.801	90.3015	-0.578009	-1	-2.71384	5e-05	0.00113391
AT1G11860	Chr1:4001112-4003748	WT	flk-2 hos5-5	1219.01	816.705	-0.577818	-1	-2.67775	5e-05	0.00113391
AT2G35840	Chr2:15053482-15057426	WT	flk-2 hos5-5	68.1917	45.7153	-0.576919	-1	-2.67163	5e-05	0.00113391
AT1G75710	Chr1:28428670-28431339	WT	flk-2 hos5-5	16.9596	11.3702	-0.576843	-1	-2.40793	5e-05	0.00113391
AT4G28310	Chr4:14017342-14020323	WT	flk-2 hos5-5	17.5611	11.7774	-0.576363	-1	-1.76426	0.00325	0.0376789
AT4G01883	Chr4:813047-815170	WT	flk-2 hos5-5	44.0206	29.5228	-0.57635	-1	-2.58845	5e-05	0.00113391
AT1G28230	Chr1:9862040-9864779	WT	flk-2 hos5-5	9.09505	6.10601	-0.574851	-1	-2.00396	0.00055	0.00898577
AT1G75120	Chr1:28196856-28198945	WT	flk-2 hos5-5	6.95614	4.67023	-0.574793	-1	-1.94492	0.001	0.0147243
AT4G13390	Chr4:7783790-7785366	WT	flk-2 hos5-5	17.1424	11.5119	-0.574438	-1	-2.31818	5e-05	0.00113391
AT2G31230	Chr2:13306430-13307572	WT	flk-2 hos5-5	13.471	9.04959	-0.573934	-1	-2.03918	0.0003	0.00545405
AT5G24200	Chr5:8202918-8205824	WT	flk-2 hos5-5	5.44613	3.65871	-0.573898	-1	-1.69084	0.00285	0.0339601
AT2G14460	Chr2:6154492-6155166	WT	flk-2 hos5-5	23.2277	15.615	-0.572919	-1	-1.95697	0.0007	0.0109926
AT5G59480	Chr5:23978549-23982208	WT	flk-2 hos5-5	42.7615	28.7492	-0.572791	-1	-2.34648	0.0002	0.00385965
AT2G03090	Chr2:916805-918671	WT	flk-2 hos5-5	38.9194	26.1824	-0.571889	-1	-2.55673	5e-05	0.00113391
AT5G12470	Chr5:4044619-4047448	WT	flk-2 hos5-5	94.8011	63.7848	-0.57169	-1	-2.65583	5e-05	0.00113391
AT2G24755	Chr2:10539000-10549520	WT	flk-2 hos5-5	8.8293	5.9407	-0.571665	-1	-2.06589	0.0002	0.00385965
AT2G01290	Chr2:145675-150585	WT	flk-2 hos5-5	39.9674	26.9149	-0.57042	-1	-2.57361	5e-05	0.00113391
AT2G35660	Chr2:14988436-14990935	WT	flk-2 hos5-5	23.5737	15.876	-0.57033	-1	-2.34636	5e-05	0.00113391
AT2G47370	Chr2:19438950-19440487	WT	flk-2 hos5-5	7.58392	5.10813	-0.570149	-1	-1.87428	0.00165	0.0221405
AT1G28610	Chr1:10053442-10055881	WT	flk-2 hos5-5	16.5931	11.1766	-0.5701	-1	-2.40856	5e-05	0.00113391
AT1G12550	Chr1:4274530-4276031	WT	flk-2 hos5-5	7.35553	4.95541	-0.569824	-1	-1.79003	0.00265	0.0321722
AT1G60270	Chr1:22221574-22224358	WT	flk-2 hos5-5	13.0194	8.78309	-0.567859	-1	-2.27307	0.00015	0.00301537
AT5G28490	Chr5:10454387-10455681	WT	flk-2 hos5-5	15.8368	10.6868	-0.567455	-1	-2.19338	0.0002	0.00385965
AT1G32220	Chr1:11605605-11609968	WT	flk-2 hos5-5	88.4724	59.722	-0.566965	-1	-2.26748	5e-05	0.00113391
AT1G56500	Chr1:21159735-21167341	WT	flk-2 hos5-5	54.8704	37.0469	-0.566676	-1	-2.64855	5e-05	0.00113391
AT1G19150	Chr1:6612629-6613972	WT	flk-2 hos5-5	175.208	118.325	-0.566316	-1	-2.64335	5e-05	0.00113391
AT3G30875	Chr3:12649578-12655954	WT	flk-2 hos5-5	1.92227	1.29822	-0.566284	-1	-1.72464	0.00325	0.0376789
AT3G60960	Chr3:22535675-22538684	WT	flk-2 hos5-5	5.15495	3.48178	-0.566134	-1	-1.68477	0.00385	0.0429548
AT3G21250	Chr3:7457432-7463644	WT	flk-2 hos5-5	25.2734	17.0802	-0.565295	-1	-2.61934	5e-05	0.00113391
AT1G50320	Chr1:18635954-18639536	WT	flk-2 hos5-5	281.316	190.127	-0.565231	-1	-2.63746	5e-05	0.00113391
AT1G07640	Chr1:2353030-2356413	WT	flk-2 hos5-5	13.3615	9.03089	-0.565137	-1	-2.46691	5e-05	0.00113391
AT4G24660	Chr4:12722394-12725835	WT	flk-2 hos5-5	20.4874	13.8515	-0.564689	-1	-1.92278	0.0009	0.0134827
AT1G63650	Chr1:23599412-23603164	WT	flk-2 hos5-5	3.29816	2.23071	-0.564157	-1	-1.67112	0.0044	0.047715
AT1G72645	Chr1:27348260-27349219	WT	flk-2 hos5-5	55.7391	37.7331	-0.562861	-1	-2.49948	5e-05	0.00113391
AT1G66840	Chr1:24933776-24936512	WT	flk-2 hos5-5	12.6191	8.54274	-0.562838	-1	-2.36109	5e-05	0.00113391
AT4G23680	Chr4:12336133-12337599	WT	flk-2 hos5-5	43.9934	29.7956	-0.562187	-1	-2.40947	5e-05	0.00113391
AT3G01060	Chr3:16630-18909	WT	flk-2 hos5-5	61.9708	41.9886	-0.56159	-1	-2.60806	5e-05	0.00113391
AT3G03360	Chr3:794905-797013	WT	flk-2 hos5-5	6.38077	4.32351	-0.561529	-1	-1.82999	0.00215	0.0272869
AT4G38660	Chr4:18066029-18068293	WT	flk-2 hos5-5	19.9721	13.5353	-0.56126	-1	-2.32902	5e-05	0.00113391
AT1G41830	Chr1:15603567-15607966	WT	flk-2 hos5-5	73.6242	49.914	-0.560734	-1	-2.60927	5e-05	0.00113391
AT3G11945	Chr3:3779838-3782981	WT	flk-2 hos5-5	75.2782	51.0371	-0.560686	-1	-2.58942	5e-05	0.00113391
AT4G00490	Chr4:222288-227396	WT	flk-2 hos5-5	38.6849	26.2294	-0.560589	-1	-2.20026	0.00015	0.00301537
AT1G33480	Chr1:12148514-12150617	WT	flk-2 hos5-5	7.07987	4.80033	-0.560588	-1	-1.85366	0.0017	0.022663
AT1G55320	Chr1:20633095-20636892	WT	flk-2 hos5-5	11.4014	7.73169	-0.560352	-1	-2.36873	0.0001	0.0021168
AT1G64680	Chr1:24035940-24037429	WT	flk-2 hos5-5	124.353	84.3704	-0.559631	-1	-2.61111	5e-05	0.00113391
AT4G17970	Chr4:9975364-9978023	WT	flk-2 hos5-5	7.13882	4.84422	-0.559423	-1	-2.03047	0.00055	0.00898577
AT1G72130	Chr1:27137101-27139384	WT	flk-2 hos5-5	24.9488	16.9317	-0.559249	-1	-2.46937	5e-05	0.00113391
AT5G19875	Chr5:6718205-6719303	WT	flk-2 hos5-5	17.2522	11.7141	-0.558536	-1	-2.09425	0.00025	0.00468206
AT3G26060	Chr3:9524589-9526501	WT	flk-2 hos5-5	579.429	393.488	-0.558311	-1	-2.46768	5e-05	0.00113391
AT2G37640	Chr2:15787522-15790139	WT	flk-2 hos5-5	46.7129	31.7386	-0.557582	-1	-2.36144	5e-05	0.00113391
AT5G56540	Chr5:22893150-22893651	WT	flk-2 hos5-5	29.9162	20.3365	-0.556853	-1	-1.77384	0.00285	0.0339601
AT1G08460	Chr1:2672197-2674721	WT	flk-2 hos5-5	15.4632	10.5139	-0.556538	-1	-2.2857	0.0001	0.0021168
AT3G54050	Chr3:20016836-20020926	WT	flk-2 hos5-5	685.841	466.468	-0.556096	-1	-2.58939	5e-05	0.00113391
AT5G06290	Chr5:1919079-1921425	WT	flk-2 hos5-5	263.693	179.391	-0.555755	-1	-2.6206	5e-05	0.00113391
AT5G03870	Chr5:1035577-1037370	WT	flk-2 hos5-5	4.26857	2.90432	-0.555552	-1	-1.67679	0.00455	0.0490347
AT5G64840	Chr5:25916721-25920254	WT	flk-2 hos5-5	173.386	117.972	-0.55554	-1	-2.61756	5e-05	0.00113391
AT5G55450	Chr5:22467336-22468306	WT	flk-2 hos5-5	35.2366	23.9788	-0.555316	-1	-2.24927	5e-05	0.00113391
AT5G57960	Chr5:23462703-23466678	WT	flk-2 hos5-5	22.9529	15.6198	-0.555299	-1	-2.48735	5e-05	0.00113391
AT4G10300	Chr4:6384450-6386239	WT	flk-2 hos5-5	194.354	132.262	-0.555285	-1	-2.57641	5e-05	0.00113391
AT3G61950	Chr3:22939387-22941508	WT	flk-2 hos5-5	5.49851	3.74247	-0.55505	-1	-1.64732	0.00385	0.0429548
AT2G46915	Chr2:19272280-19277773	WT	flk-2 hos5-5	29.1118	19.815	-0.555009	-1	-1.86003	0.0013	0.0182586
AT1G77230	Chr1:29016119-29019789	WT	flk-2 hos5-5	6.66568	4.53757	-0.554834	-1	-2.05798	0.0003	0.00545405
AT5G38520	Chr5:15421288-15423431	WT	flk-2 hos5-5	125.806	85.6428	-0.5548	-1	-2.59429	5e-05	0.00113391
AT5G13770	Chr5:4445422-4448675	WT	flk-2 hos5-5	63.9908	43.5751	-0.554359	-1	-2.09904	0.0002	0.00385965
AT5G54390	Chr5:22085997-22088094	WT	flk-2 hos5-5	100.328	68.3649	-0.553395	-1	-2.57689	5e-05	0.00113391
AT1G71480	Chr1:26931851-26935825	WT	flk-2 hos5-5	55.3687	37.7472	-0.552701	-1	-2.37739	5e-05	0.00113391
AT2G30695	Chr2:13075965-13081474	WT	flk-2 hos5-5	34.7322	23.6891	-0.552052	-1	-2.34958	5e-05	0.00113391
AT4G25260	Chr4:12935709-12938910	WT	flk-2 hos5-5	12.757	8.70219	-0.551836	-1	-1.84005	0.00125	0.0176958
AT3G52960	Chr3:19639548-19640710	WT	flk-2 hos5-5	246.231	168.007	-0.551494	-1	-2.58704	5e-05	0.00113391
AT1G24610	Chr1:8720308-8722825	WT	flk-2 hos5-5	21.5758	14.7265	-0.550998	-1	-2.3913	5e-05	0.00113391
AT5G48010	Chr5:19456836-19461706	WT	flk-2 hos5-5	14.8731	10.1584	-0.550023	-1	-2.41929	5e-05	0.00113391
AT2G23420	Chr2:9971602-9975207	WT	flk-2 hos5-5	32.63	22.2886	-0.549895	-1	-2.51966	5e-05	0.00113391
AT4G33260	Chr4:16041005-16043549	WT	flk-2 hos5-5	9.20031	6.28447	-0.549892	-1	-2.05711	0.00045	0.0076244
AT1G36060	Chr1:13454495-13456336	WT	flk-2 hos5-5	6.17427	4.21801	-0.549707	-1	-1.8545	0.0015	0.0205148
AT4G37925	Chr4:17830532-17831619	WT	flk-2 hos5-5	177.697	121.414	-0.549484	-1	-2.55064	5e-05	0.00113391
AT4G24450	Chr4:12635060-12642808	WT	flk-2 hos5-5	4.91656	3.35964	-0.549344	-1	-2.18348	0.0002	0.00385965
AT4G30980	Chr4:15078730-15081775	WT	flk-2 hos5-5	5.66752	3.87604	-0.548136	-1	-1.67826	0.0044	0.047715
AT2G18328	Chr2:7964325-7964995	WT	flk-2 hos5-5	35.092	24.0086	-0.547593	-1	-2.07388	0.0004	0.00693877
AT4G32590	Chr4:15721288-15722946	WT	flk-2 hos5-5	142.736	97.6685	-0.547382	-1	-2.51579	5e-05	0.00113391
AT4G36470	Chr4:17214765-17216530	WT	flk-2 hos5-5	10.0467	6.87677	-0.546921	-1	-1.99687	0.0005	0.00831241
AT2G40130	Chr2:16765368-16769279	WT	flk-2 hos5-5	6.57821	4.50411	-0.546455	-1	-2.18183	5e-05	0.00113391
AT5G50160	Chr5:20415763-20418847	WT	flk-2 hos5-5	32.6283	22.3482	-0.545963	-1	-2.50424	0.0001	0.0021168
AT1G80280	Chr1:30180906-30186716	WT	flk-2 hos5-5	17.3786	11.9126	-0.544823	-1	-1.92248	0.0012	0.0171359
AT3G07090	Chr3:2241001-2244828	WT	flk-2 hos5-5	48.1651	33.0172	-0.544771	-1	-2.11562	0.00025	0.00468206
AT3G03450	Chr3:819336-821652	WT	flk-2 hos5-5	4.18639	2.8715	-0.543905	-1	-1.76735	0.0021	0.0267684
AT5G05500	Chr5:1629609-1630478	WT	flk-2 hos5-5	18.8146	12.9119	-0.543151	-1	-1.94509	0.001	0.0147243
AT3G13470	Chr3:4389214-4394367	WT	flk-2 hos5-5	79.2885	54.4169	-0.543057	-1	-2.3984	5e-05	0.00113391
AT1G69610	Chr1:26186712-26189568	WT	flk-2 hos5-5	5.20912	3.57675	-0.54239	-1	-1.81349	0.00115	0.0165584
AT1G06080	Chr1:1843462-1846311	WT	flk-2 hos5-5	10.4367	7.16715	-0.5422	-1	-1.90984	0.0011	0.0159467
AT5G24120	Chr5:8157150-8160343	WT	flk-2 hos5-5	32.1749	22.0989	-0.541956	-1	-2.47314	5e-05	0.00113391
AT4G39510	Chr4:18368684-18370698	WT	flk-2 hos5-5	13.7344	9.43775	-0.541279	-1	-2.2456	0.0002	0.00385965
AT5G09660	Chr5:2993410-2995784	WT	flk-2 hos5-5	921.605	633.338	-0.541174	-1	-2.51254	5e-05	0.00113391
AT5G43750	Chr5:17579866-17581275	WT	flk-2 hos5-5	202.961	139.489	-0.54105	-1	-2.52299	5e-05	0.00113391
AT5G06280	Chr5:1916863-1918993	WT	flk-2 hos5-5	31.0261	21.3276	-0.54076	-1	-1.77485	0.00265	0.0321722
AT5G13490	Chr5:4335271-4337730	WT	flk-2 hos5-5	17.7017	12.1687	-0.540707	-1	-2.26535	5e-05	0.00113391
AT2G40800	Chr2:17022951-17027022	WT	flk-2 hos5-5	18.4106	12.6576	-0.540534	-1	-2.3083	0.0001	0.0021168
AT3G26650	Chr3:9793178-9797045	WT	flk-2 hos5-5	1882.32	1294.2	-0.540454	-1	-2.50066	5e-05	0.00113391
AT5G65710	Chr5:26292371-26295687	WT	flk-2 hos5-5	3.49496	2.40347	-0.54016	-1	-1.86123	0.00135	0.018834
AT1G32550	Chr1:11771620-11774294	WT	flk-2 hos5-5	59.005	40.5914	-0.539663	-1	-2.43918	5e-05	0.00113391
AT1G24070	Chr1:8516165-8519984	WT	flk-2 hos5-5	4.59264	3.16038	-0.539228	-1	-1.7824	0.00195	0.0252223
AT2G19780	Chr2:8522677-8525238	WT	flk-2 hos5-5	4.30853	2.96552	-0.538912	-1	-1.71765	0.00335	0.0385404
AT4G37930	Chr4:17831730-17835017	WT	flk-2 hos5-5	1680.41	1156.69	-0.538811	-1	-2.49793	0.0001	0.0021168
AT4G23140	Chr4:12121368-12124564	WT	flk-2 hos5-5	4.73429	3.2595	-0.538498	-1	-1.80215	0.002	0.0257364
AT2G19460	Chr2:8431362-8432269	WT	flk-2 hos5-5	15.3	10.5358	-0.538229	-1	-1.76029	0.0028	0.0335397
AT4G38740	Chr4:18083394-18084630	WT	flk-2 hos5-5	253.959	174.976	-0.537438	-1	-2.52485	5e-05	0.00113391
AT1G14150	Chr1:4839800-4841848	WT	flk-2 hos5-5	159.069	109.629	-0.537026	-1	-2.42381	0.0001	0.0021168
AT4G17770	Chr4:9876171-9881455	WT	flk-2 hos5-5	14.5522	10.0302	-0.536889	-1	-2.39923	5e-05	0.00113391
AT5G06640	Chr5:2039597-2041928	WT	flk-2 hos5-5	10.3439	7.1321	-0.536378	-1	-2.17073	5e-05	0.00113391
AT1G78180	Chr1:29416836-29418561	WT	flk-2 hos5-5	21.0834	14.5529	-0.5348	-1	-2.21818	5e-05	0.00113391
AT4G39970	Chr4:18533733-18538506	WT	flk-2 hos5-5	115.912	80.0141	-0.534708	-1	-1.8222	0.00175	0.0231689
AT2G42770	Chr2:17798265-17800072	WT	flk-2 hos5-5	49.9776	34.514	-0.534098	-1	-2.41075	5e-05	0.00113391
AT4G34590	Chr4:16521860-16523230	WT	flk-2 hos5-5	35.5474	24.5652	-0.533131	-1	-2.36726	5e-05	0.00113391
AT1G52590	Chr1:19587602-19590281	WT	flk-2 hos5-5	53.8643	37.2269	-0.532984	-1	-2.28445	0.00015	0.00301537
AT1G06430	Chr1:1960030-1963189	WT	flk-2 hos5-5	103.438	71.5056	-0.532637	-1	-2.48694	5e-05	0.00113391
AT1G60080	Chr1:22152229-22154643	WT	flk-2 hos5-5	6.30905	4.36187	-0.532475	-1	-1.70133	0.003	0.0354011
AT2G38940	Chr2:16257156-16260253	WT	flk-2 hos5-5	19.9465	13.792	-0.532308	-1	-2.31946	5e-05	0.00113391
AT1G60000	Chr1:22090225-22094802	WT	flk-2 hos5-5	107.974	74.6947	-0.531608	-1	-2.00041	0.0004	0.00693877
AT3G14420	Chr3:4821390-4824913	WT	flk-2 hos5-5	1275.87	882.78	-0.53136	-1	-2.47587	5e-05	0.00113391
AT4G25820	Chr4:13130290-13131860	WT	flk-2 hos5-5	38.1978	26.4355	-0.53101	-1	-2.3241	0.00015	0.00301537
AT1G65490	Chr1:24354645-24355490	WT	flk-2 hos5-5	218.169	151.115	-0.529802	-1	-2.35469	5e-05	0.00113391
AT5G23940	Chr5:8076311-8079866	WT	flk-2 hos5-5	49.8326	34.5314	-0.529183	-1	-2.43674	5e-05	0.00113391
AT1G66330	Chr1:24729628-24732575	WT	flk-2 hos5-5	56.0245	38.8346	-0.528713	-1	-2.43662	0.00015	0.00301537
AT2G39470	Chr2:16476197-16485039	WT	flk-2 hos5-5	251.819	174.605	-0.528296	-1	-2.1535	0.00045	0.0076244
AT3G44020	Chr3:15801371-15802855	WT	flk-2 hos5-5	45.9581	31.8679	-0.528217	-1	-2.21069	0.0003	0.00545405
AT1G77090	Chr1:28960311-28961974	WT	flk-2 hos5-5	80.927	56.1222	-0.528051	-1	-2.42444	5e-05	0.00113391
AT2G21860	Chr2:9315203-9320024	WT	flk-2 hos5-5	36.335	25.2174	-0.526942	-1	-2.23598	0.0002	0.00385965
AT5G01340	Chr5:143054-144863	WT	flk-2 hos5-5	14.2053	9.86272	-0.526374	-1	-2.04007	0.00045	0.0076244
AT4G12545	Chr4:7434093-7434858	WT	flk-2 hos5-5	29.3978	20.4136	-0.526182	-1	-1.89989	0.00095	0.0141114
AT5G44660	Chr5:18015521-18017307	WT	flk-2 hos5-5	12.6665	8.80024	-0.525408	-1	-2.02912	0.0007	0.0109926
AT4G11570	Chr4:7004264-7006125	WT	flk-2 hos5-5	112.668	78.3001	-0.524986	-1	-2.45736	5e-05	0.00113391
AT2G35810	Chr2:15048884-15050323	WT	flk-2 hos5-5	39.8726	27.7119	-0.524894	-1	-2.23703	5e-05	0.00113391
AT2G30170	Chr2:12879662-12881587	WT	flk-2 hos5-5	63.773	44.3333	-0.524556	-1	-1.86111	0.00115	0.0165584
AT1G61990	Chr1:22911158-22913122	WT	flk-2 hos5-5	10.944	7.60907	-0.524352	-1	-2.10634	0.0001	0.0021168
AT4G39470	Chr4:18359197-18361182	WT	flk-2 hos5-5	9.70709	6.75123	-0.523888	-1	-1.91879	0.0007	0.0109926
AT2G24270	Chr2:10326917-10330048	WT	flk-2 hos5-5	172.27	119.881	-0.523071	-1	-2.43058	5e-05	0.00113391
AT3G60910	Chr3:22501543-22513244	WT	flk-2 hos5-5	23.7722	16.5465	-0.522748	-1	-2.10659	0.0003	0.00545405
AT4G32570	Chr4:15713735-15718867	WT	flk-2 hos5-5	54.067	37.6473	-0.522204	-1	-2.17997	0.00015	0.00301537
AT4G09650	Chr4:6100713-6101864	WT	flk-2 hos5-5	892.152	621.299	-0.522002	-1	-2.45598	5e-05	0.00113391
AT5G17630	Chr5:5809333-5813316	WT	flk-2 hos5-5	45.9895	32.0474	-0.521099	-1	-1.86285	0.00165	0.0221405
AT1G33110	Chr1:12004853-12008852	WT	flk-2 hos5-5	44.6212	31.1248	-0.519666	-1	-2.39772	5e-05	0.00113391
AT3G10940	Chr3:3422033-3423455	WT	flk-2 hos5-5	58.8845	41.0756	-0.519606	-1	-2.36188	0.0001	0.0021168
AT1G70760	Chr1:26687057-26691281	WT	flk-2 hos5-5	382.039	266.584	-0.519126	-1	-1.861	0.001	0.0147243
AT3G28070	Chr3:10447844-10451064	WT	flk-2 hos5-5	31.9001	22.262	-0.518979	-1	-2.28016	5e-05	0.00113391
AT3G15680	Chr3:5314816-5316617	WT	flk-2 hos5-5	21.1712	14.7748	-0.518965	-1	-2.12123	0.0002	0.00385965
AT5G23050	Chr5:7731220-7735566	WT	flk-2 hos5-5	22.8043	15.92	-0.51846	-1	-2.3575	5e-05	0.00113391
AT5G01410	Chr5:171888-173663	WT	flk-2 hos5-5	217.074	151.603	-0.517893	-1	-2.38388	5e-05	0.00113391
AT1G47580	Chr1:17485575-17486463	WT	flk-2 hos5-5	35.0481	24.4906	-0.517107	-1	-2.12894	0.00015	0.00301537
AT3G63140	Chr3:23324478-23328789	WT	flk-2 hos5-5	514.543	359.58	-0.516978	-1	-2.36529	5e-05	0.00113391
AT3G05600	Chr3:1623243-1624852	WT	flk-2 hos5-5	13.7522	9.61297	-0.516609	-1	-1.98602	0.00055	0.00898577
AT5G01220	Chr5:86542-90117	WT	flk-2 hos5-5	66.0859	46.1959	-0.516576	-1	-2.38833	0.00015	0.00301537
AT4G40090	Chr4:18580826-18581696	WT	flk-2 hos5-5	31.0605	21.7157	-0.516345	-1	-2.07796	0.00015	0.00301537
AT1G69252	Chr1:26036569-26037659	WT	flk-2 hos5-5	84.996	59.4243	-0.516341	-1	-2.28461	5e-05	0.00113391
AT1G62710	Chr1:23223873-23226983	WT	flk-2 hos5-5	7.29532	5.10121	-0.516132	-1	-1.81885	0.00195	0.0252223
AT4G16770	Chr4:9433954-9437206	WT	flk-2 hos5-5	6.95424	4.86765	-0.514666	-1	-1.76517	0.002	0.0257364
AT4G23260	Chr4:12167415-12170080	WT	flk-2 hos5-5	36.4905	25.5531	-0.514024	-1	-2.34019	5e-05	0.00113391
AT1G76020	Chr1:28532044-28533694	WT	flk-2 hos5-5	17.3964	12.1827	-0.513952	-1	-1.91625	0.00095	0.0141114
AT1G26761	Chr1:9250040-9251659	WT	flk-2 hos5-5	19.6274	13.7455	-0.513911	-1	-2.16701	0.0002	0.00385965
AT2G17695	Chr2:7682161-7685202	WT	flk-2 hos5-5	75.0948	52.5925	-0.513857	-1	-2.08656	0.0003	0.00545405
AT3G61080	Chr3:22607098-22609853	WT	flk-2 hos5-5	51.0329	35.7412	-0.513837	-1	-2.31531	5e-05	0.00113391
AT4G02420	Chr4:1064113-1066571	WT	flk-2 hos5-5	12.3008	8.61995	-0.513004	-1	-2.15633	0.00015	0.00301537
AT5G37500	Chr5:14889244-14895233	WT	flk-2 hos5-5	5.32003	3.72956	-0.512429	-1	-1.88461	0.001	0.0147243
AT2G31070	Chr2:13220477-13222642	WT	flk-2 hos5-5	21.9812	15.41	-0.512399	-1	-2.27679	0.00015	0.00301537
AT3G02730	Chr3:586223-589693	WT	flk-2 hos5-5	501.573	351.666	-0.512256	-1	-2.23245	5e-05	0.00113391
AT5G05580	Chr5:1664039-1668569	WT	flk-2 hos5-5	74.5333	52.2991	-0.511099	-1	-2.27994	0.00015	0.00301537
AT1G04640	Chr1:1291299-1293398	WT	flk-2 hos5-5	47.6532	33.4579	-0.510227	-1	-2.14975	0.0002	0.00385965
AT2G04450	Chr2:1543319-1545535	WT	flk-2 hos5-5	8.46336	5.94653	-0.509182	-1	-1.71253	0.00335	0.0385404
AT3G10230	Chr3:3157471-3166090	WT	flk-2 hos5-5	61.2848	43.0732	-0.508738	-1	-1.93051	0.00075	0.0116381
AT3G48200	Chr3:17832769-17837998	WT	flk-2 hos5-5	42.6287	29.9746	-0.508083	-1	-2.35944	5e-05	0.00113391
AT3G46900	Chr3:17268699-17269510	WT	flk-2 hos5-5	67.1998	47.2629	-0.507748	-1	-2.24311	0.00015	0.00301537
AT5G22860	Chr5:7639075-7643170	WT	flk-2 hos5-5	5.94161	4.17886	-0.507747	-1	-1.7957	0.00155	0.0210419
AT2G28260	Chr2:12049442-12052643	WT	flk-2 hos5-5	4.45437	3.13316	-0.507604	-1	-1.70002	0.0027	0.0326471
AT3G62030	Chr3:22973003-22976603	WT	flk-2 hos5-5	887.867	624.522	-0.507592	-1	-2.34212	5e-05	0.00113391
AT3G03130	Chr3:721290-723784	WT	flk-2 hos5-5	7.25556	5.10699	-0.506615	-1	-1.8264	0.00175	0.0231689
AT1G04530	Chr1:1234175-1236206	WT	flk-2 hos5-5	58.2877	41.0285	-0.506566	-1	-2.33217	5e-05	0.00113391
AT4G02890	Chr4:1274464-1280166	WT	flk-2 hos5-5	254.452	179.19	-0.5059	-1	-2.22082	0.0001	0.0021168
AT5G64460	Chr5:25772847-25775635	WT	flk-2 hos5-5	79.0489	55.6868	-0.50541	-1	-2.30671	5e-05	0.00113391
AT3G13650	Chr3:4462840-4463955	WT	flk-2 hos5-5	14.3837	10.1341	-0.505216	-1	-1.84017	0.0015	0.0205148
AT1G68780	Chr1:25831661-25833966	WT	flk-2 hos5-5	11.8826	8.37292	-0.505045	-1	-2.07118	0.0006	0.00966656
AT3G11090	Chr3:3474921-3475848	WT	flk-2 hos5-5	26.8637	18.937	-0.504449	-1	-1.9968	0.00045	0.0076244
AT3G23410	Chr3:8382671-8386181	WT	flk-2 hos5-5	17.0701	12.0369	-0.504003	-1	-2.17825	0.0001	0.0021168
AT4G33140	Chr4:15981390-15984352	WT	flk-2 hos5-5	16.6441	11.7374	-0.503895	-1	-2.05825	0.00055	0.00898577
AT3G28540	Chr3:10694174-10696249	WT	flk-2 hos5-5	13.2889	9.37176	-0.503828	-1	-1.97821	0.0009	0.0134827
AT3G27890	Chr3:10350594-10352033	WT	flk-2 hos5-5	101.489	71.5811	-0.503669	-1	-2.30846	0.0001	0.0021168
AT2G25880	Chr2:11034651-11038191	WT	flk-2 hos5-5	9.20164	6.49111	-0.503425	-1	-1.64804	0.00425	0.0464363
AT1G70000	Chr1:26362978-26364878	WT	flk-2 hos5-5	22.0748	15.5731	-0.503347	-1	-2.1111	0.00045	0.0076244
AT5G66820	Chr5:26688942-26691180	WT	flk-2 hos5-5	11.6927	8.24891	-0.503328	-1	-1.98922	0.0007	0.0109926
AT5G08370	Chr5:2689539-2693585	WT	flk-2 hos5-5	18.1087	12.7777	-0.503059	-1	-2.02492	0.0005	0.00831241
AT2G30100	Chr2:12847517-12849708	WT	flk-2 hos5-5	17.9832	12.6928	-0.502639	-1	-2.1737	0.0001	0.0021168
AT5G28500	Chr5:10477555-10479384	WT	flk-2 hos5-5	121.834	86.0005	-0.502497	-1	-2.35052	5e-05	0.00113391
AT1G32870	Chr1:11911630-11914735	WT	flk-2 hos5-5	9.7459	6.87963	-0.502465	-1	-1.93982	0.00035	0.00619816
AT5G38140	Chr5:15220207-15222524	WT	flk-2 hos5-5	10.609	7.48952	-0.502343	-1	-1.6942	0.0038	0.042563
AT1G03820	Chr1:959789-960916	WT	flk-2 hos5-5	20.8448	14.7217	-0.501744	-1	-1.99028	0.0005	0.00831241
AT2G32480	Chr2:13787171-13790077	WT	flk-2 hos5-5	106.026	74.8934	-0.501506	-1	-2.31332	0.00015	0.00301537
AT1G70550	Chr1:26597066-26600445	WT	flk-2 hos5-5	7.7703	5.49152	-0.500765	-1	-1.9474	0.0009	0.0134827
AT4G28030	Chr4:13937572-13939171	WT	flk-2 hos5-5	109.625	77.4874	-0.500542	-1	-2.32412	5e-05	0.00113391
AT2G01520	Chr2:235924-237253	WT	flk-2 hos5-5	130.086	91.9583	-0.500413	-1	-2.29719	5e-05	0.00113391
AT2G47240	Chr2:19392496-19397907	WT	flk-2 hos5-5	64.3102	45.4646	-0.500305	-1	-2.27376	5e-05	0.00113391
AT5G25840	Chr5:9010642-9011618	WT	flk-2 hos5-5	31.5809	22.3311	-0.499998	-1	-2.06154	0.0003	0.00545405
AT4G21380	Chr4:11388826-11393226	WT	flk-2 hos5-5	5.86988	4.15161	-0.499661	-1	-1.9316	0.0007	0.0109926
AT1G75390	Chr1:28291697-28293008	WT	flk-2 hos5-5	14.66	10.3689	-0.499619	-1	-1.92115	0.0008	0.0122563
AT3G24190	Chr3:8743112-8751685	WT	flk-2 hos5-5	52.3404	37.021	-0.499579	-1	-2.06594	0.00035	0.00619816
AT2G15580	Chr2:6797110-6798939	WT	flk-2 hos5-5	45.1994	31.994	-0.498501	-1	-2.15439	0.0003	0.00545405
AT1G07350	Chr1:2257383-2260187	WT	flk-2 hos5-5	32.7692	23.2004	-0.498192	-1	-2.20778	0.00015	0.00301537
AT3G01180	Chr3:59422-66111	WT	flk-2 hos5-5	21.2324	15.0326	-0.498174	-1	-2.24441	0.0001	0.0021168
AT4G31390	Chr4:15233041-15239474	WT	flk-2 hos5-5	41.0858	29.0903	-0.498104	-1	-2.22749	5e-05	0.00113391
AT1G73060	Chr1:27478969-27481561	WT	flk-2 hos5-5	141.201	99.9842	-0.49798	-1	-2.3292	5e-05	0.00113391
AT5G05180	Chr5:1536056-1538614	WT	flk-2 hos5-5	8.8451	6.26356	-0.497895	-1	-1.84262	0.00125	0.0176958
AT3G03680	Chr3:907383-910928	WT	flk-2 hos5-5	5.12081	3.62797	-0.497208	-1	-1.93362	0.0008	0.0122563
AT2G21280	Chr2:9107545-9112776	WT	flk-2 hos5-5	77.3257	54.8316	-0.495939	-1	-1.72209	0.0027	0.0326471
AT1G64950	Chr1:24127505-24129557	WT	flk-2 hos5-5	36.336	25.7673	-0.495856	-1	-2.2547	5e-05	0.00113391
AT3G44380	Chr3:16036114-16037216	WT	flk-2 hos5-5	11.5573	8.1998	-0.495149	-1	-1.69267	0.00395	0.0438201
AT1G77080	Chr1:28955482-28960234	WT	flk-2 hos5-5	44.8854	31.8497	-0.494965	-1	-2.07746	0.0004	0.00693877
AT4G12290	Chr4:7303984-7307237	WT	flk-2 hos5-5	19.8611	14.0949	-0.494773	-1	-2.18336	5e-05	0.00113391
AT1G44110	Chr1:16774764-16777352	WT	flk-2 hos5-5	8.58882	6.09534	-0.494754	-1	-1.82671	0.00205	0.0262671
AT3G55630	Chr3:20636606-20639492	WT	flk-2 hos5-5	63.5688	45.132	-0.494166	-1	-2.25051	0.00015	0.00301537
AT3G19450	Chr3:6744376-6747238	WT	flk-2 hos5-5	84.4487	59.9607	-0.494058	-1	-2.29593	0.00015	0.00301537
AT5G35970	Chr5:14118754-14123362	WT	flk-2 hos5-5	75.304	53.4757	-0.493843	-1	-2.31735	5e-05	0.00113391
AT1G12900	Chr1:4392437-4394454	WT	flk-2 hos5-5	1483.04	1053.32	-0.493616	-1	-2.31012	0.0001	0.0021168
AT1G20340	Chr1:7042045-7043392	WT	flk-2 hos5-5	2769	1967.07	-0.493317	-1	-2.28443	5e-05	0.00113391
AT3G02660	Chr3:570133-572386	WT	flk-2 hos5-5	23.6638	16.8141	-0.493013	-1	-2.18646	0.0002	0.00385965
AT2G04842	Chr2:1697008-1701438	WT	flk-2 hos5-5	68.5211	48.6908	-0.492898	-1	-2.29658	5e-05	0.00113391
AT1G72640	Chr1:27346155-27348256	WT	flk-2 hos5-5	43.3128	30.7782	-0.492884	-1	-2.20598	0.00015	0.00301537
AT4G14540	Chr4:8344348-8345324	WT	flk-2 hos5-5	43.5012	30.919	-0.492559	-1	-2.14229	0.00015	0.00301537
AT1G63970	Chr1:23738672-23740384	WT	flk-2 hos5-5	166.485	118.362	-0.492185	-1	-1.99671	0.00025	0.00468206
AT5G53970	Chr5:21910470-21912809	WT	flk-2 hos5-5	33.6317	23.9236	-0.491387	-1	-2.21067	5e-05	0.00113391
AT1G21065	Chr1:7374114-7375789	WT	flk-2 hos5-5	171.01	121.718	-0.49054	-1	-2.27502	5e-05	0.00113391
AT1G54970	Chr1:20504900-20506504	WT	flk-2 hos5-5	16.3523	11.6397	-0.490436	-1	-1.94916	0.0007	0.0109926
AT5G57030	Chr5:23074866-23080096	WT	flk-2 hos5-5	57.8902	41.2119	-0.490257	-1	-1.7336	0.00215	0.0272869
AT2G06050	Chr2:2359113-2362375	WT	flk-2 hos5-5	40.7191	28.9913	-0.490086	-1	-2.0363	0.0005	0.00831241
AT5G38150	Chr5:15222866-15225192	WT	flk-2 hos5-5	12.1079	8.62336	-0.489627	-1	-2.01801	0.00085	0.0128684
AT5G14660	Chr5:4724406-4728746	WT	flk-2 hos5-5	53.9869	38.4657	-0.489036	-1	-1.96888	0.0005	0.00831241
AT5G40730	Chr5:16301071-16301748	WT	flk-2 hos5-5	52.751	37.6091	-0.488117	-1	-2.02315	0.00055	0.00898577
AT1G68010	Chr1:25493192-25496053	WT	flk-2 hos5-5	586.33	418.202	-0.487513	-1	-2.29436	0.00015	0.00301537
AT5G08050	Chr5:2577005-2579205	WT	flk-2 hos5-5	197.749	141.097	-0.486984	-1	-2.00138	0.00055	0.00898577
AT2G44310	Chr2:18309021-18309826	WT	flk-2 hos5-5	92.0036	65.6471	-0.486958	-1	-2.21096	0.00015	0.00301537
AT5G67270	Chr5:26840010-26842104	WT	flk-2 hos5-5	9.05667	6.46498	-0.486336	-1	-1.66591	0.00385	0.0429548
AT2G23430	Chr2:9976589-9978090	WT	flk-2 hos5-5	15.3895	10.9864	-0.486233	-1	-1.83105	0.0015	0.0205148
AT3G47295	Chr3:17427949-17429623	WT	flk-2 hos5-5	102.29	73.0377	-0.485947	-1	-1.80716	0.00165	0.0221405
AT3G63370	Chr3:23401962-23405991	WT	flk-2 hos5-5	3.72094	2.65715	-0.485789	-1	-1.67615	0.00385	0.0429548
AT2G47590	Chr2:19521773-19524095	WT	flk-2 hos5-5	163.449	116.736	-0.485594	-1	-2.28242	0.0001	0.0021168
AT3G02490	Chr3:513477-515925	WT	flk-2 hos5-5	4.31133	3.07986	-0.485269	-1	-1.64027	0.0041	0.0451422
AT5G19760	Chr5:6677015-6682054	WT	flk-2 hos5-5	213.365	152.467	-0.484831	-1	-2.13092	0.0004	0.00693877
AT5G37990	Chr5:15133866-15135169	WT	flk-2 hos5-5	45.6422	32.6187	-0.484668	-1	-2.1477	0.0001	0.0021168
AT5G40850	Chr5:16365899-16369350	WT	flk-2 hos5-5	124.593	89.048	-0.484569	-1	-2.23343	0.0001	0.0021168
AT2G05310	Chr2:1933165-1934298	WT	flk-2 hos5-5	216.812	154.984	-0.484326	-1	-2.20929	0.00015	0.00301537
AT4G23600	Chr4:12310378-12313212	WT	flk-2 hos5-5	58.199	41.6035	-0.484288	-1	-2.23365	5e-05	0.00113391
AT4G27820	Chr4:13857649-13860949	WT	flk-2 hos5-5	25.0714	17.9224	-0.484279	-1	-2.0809	0.0003	0.00545405
AT1G51060	Chr1:18926810-18927746	WT	flk-2 hos5-5	154.007	110.094	-0.484257	-1	-2.23819	0.0002	0.00385965
AT3G50685	Chr3:18834154-18834834	WT	flk-2 hos5-5	218.926	156.559	-0.483738	-1	-2.23883	0.00015	0.00301537
AT1G60690	Chr1:22349758-22351780	WT	flk-2 hos5-5	11.8772	8.49383	-0.483707	-1	-1.7578	0.0024	0.0297928
AT2G32540	Chr2:13814542-13818410	WT	flk-2 hos5-5	20.7764	14.8592	-0.483583	-1	-2.17891	0.00025	0.00468206
AT5G20700	Chr5:7005666-7007502	WT	flk-2 hos5-5	315.549	225.807	-0.482775	-1	-2.2738	5e-05	0.00113391
AT5G35190	Chr5:13434150-13435424	WT	flk-2 hos5-5	21.8482	15.6354	-0.482704	-1	-1.95501	0.0007	0.0109926
AT1G62750	Chr1:23230921-23236447	WT	flk-2 hos5-5	247.349	177.03	-0.482552	-1	-2.15735	0.00015	0.00301537
AT4G25450	Chr4:13009689-13014085	WT	flk-2 hos5-5	26.6108	19.0483	-0.482349	-1	-2.18506	0.00015	0.00301537
AT3G53720	Chr3:19905590-19910244	WT	flk-2 hos5-5	7.97275	5.70758	-0.482199	-1	-1.9716	0.00065	0.0103341
AT2G17972	Chr2:7821584-7824121	WT	flk-2 hos5-5	54.6532	39.1482	-0.481361	-1	-1.86498	0.00115	0.0165584
AT5G49230	Chr5:19958871-19960681	WT	flk-2 hos5-5	19.5915	14.0362	-0.481072	-1	-1.82129	0.00165	0.0221405
AT4G04830	Chr4:2445774-2447086	WT	flk-2 hos5-5	92.6438	66.4123	-0.480245	-1	-2.1689	0.00015	0.00301537
AT4G02710	Chr4:1188982-1197630	WT	flk-2 hos5-5	5.88957	4.22204	-0.480222	-1	-1.87124	0.001	0.0147243
AT1G26770	Chr1:9259431-9261313	WT	flk-2 hos5-5	75.4115	54.0922	-0.479365	-1	-2.00227	0.00035	0.00619816
AT5G19290	Chr5:6493825-6495393	WT	flk-2 hos5-5	56.2994	40.4013	-0.478719	-1	-2.20119	5e-05	0.00113391
AT4G34240	Chr4:16389427-16392842	WT	flk-2 hos5-5	48.9376	35.133	-0.478117	-1	-2.19713	0.00015	0.00301537
AT4G11175	Chr4:6818057-6819253	WT	flk-2 hos5-5	76.313	54.7866	-0.478106	-1	-2.17826	0.0002	0.00385965
AT5G40060	Chr5:16034440-16039096	WT	flk-2 hos5-5	6.3141	4.53847	-0.476371	-1	-1.9871	0.0006	0.00966656
AT1G64400	Chr1:23915569-23919835	WT	flk-2 hos5-5	11.567	8.31465	-0.476288	-1	-1.99166	0.00065	0.0103341
AT3G48350	Chr3:17905724-17907690	WT	flk-2 hos5-5	15.9711	11.4825	-0.476036	-1	-1.83554	0.00125	0.0176958
AT5G13120	Chr5:4162373-4164923	WT	flk-2 hos5-5	128.765	92.5782	-0.475995	-1	-2.18323	0.0001	0.0021168
AT3G13110	Chr3:4208728-4216302	WT	flk-2 hos5-5	85.8012	61.7084	-0.47553	-1	-2.07572	0.00035	0.00619816
AT2G17340	Chr2:7541312-7544383	WT	flk-2 hos5-5	55.4158	39.8888	-0.474314	-1	-2.18861	0.00045	0.0076244
AT3G26070	Chr3:9526686-9528703	WT	flk-2 hos5-5	176.095	126.762	-0.474226	-1	-2.22495	0.0001	0.0021168
AT1G50250	Chr1:18606510-18617155	WT	flk-2 hos5-5	140.907	101.452	-0.473951	-1	-2.17395	0.0003	0.00545405
AT4G14240	Chr4:8204346-8207483	WT	flk-2 hos5-5	22.843	16.4467	-0.473951	-1	-2.02298	0.0004	0.00693877
AT3G56210	Chr3:20852379-20855610	WT	flk-2 hos5-5	24.8317	17.8851	-0.473423	-1	-2.06141	0.0003	0.00545405
AT4G38620	Chr4:18053359-18055040	WT	flk-2 hos5-5	25.3404	18.2605	-0.472716	-1	-2.05394	0.0003	0.00545405
AT2G35340	Chr2:14872264-14879739	WT	flk-2 hos5-5	4.03602	2.91098	-0.471426	-1	-1.62424	0.00445	0.0481426
AT3G52370	Chr3:19417371-19419913	WT	flk-2 hos5-5	17.8727	12.8919	-0.471286	-1	-2.00715	0.0004	0.00693877
AT2G42270	Chr2:17604075-17613660	WT	flk-2 hos5-5	9.16469	6.61311	-0.470758	-1	-1.87999	0.0012	0.0171359
AT5G53280	Chr5:21607409-21609428	WT	flk-2 hos5-5	19.2646	13.9072	-0.470116	-1	-1.92243	0.00085	0.0128684
AT2G16850	Chr2:7301333-7303509	WT	flk-2 hos5-5	18.0407	13.0252	-0.469946	-1	-1.9392	0.0007	0.0109926
AT3G20620	Chr3:7198449-7202717	WT	flk-2 hos5-5	8.7735	6.33679	-0.469399	-1	-1.79363	0.00195	0.0252223
AT4G11840	Chr4:7121964-7126317	WT	flk-2 hos5-5	8.53927	6.16913	-0.469046	-1	-1.96718	0.0005	0.00831241
AT4G10040	Chr4:6276947-6278622	WT	flk-2 hos5-5	43.1453	31.1736	-0.468881	-1	-1.96928	0.00065	0.0103341
AT4G35250	Chr4:16771072-16773456	WT	flk-2 hos5-5	120.081	86.7758	-0.46864	-1	-2.18855	0.0002	0.00385965
AT5G42070	Chr5:16818983-16820195	WT	flk-2 hos5-5	77.6797	56.1681	-0.467787	-1	-2.06756	0.00035	0.00619816
AT1G18250	Chr1:6276776-6278258	WT	flk-2 hos5-5	35.0666	25.3846	-0.466143	-1	-2.0499	0.0004	0.00693877
AT1G04000	Chr1:1027852-1029119	WT	flk-2 hos5-5	12.8108	9.28193	-0.464861	-1	-1.71814	0.00325	0.0376789
AT5G17010	Chr5:5587343-5592534	WT	flk-2 hos5-5	20.2999	14.7085	-0.464823	-1	-2.04003	0.0003	0.00545405
AT2G07680	Chr2:3514667-3522658	WT	flk-2 hos5-5	6.42679	4.65677	-0.46477	-1	-1.9699	0.0007	0.0109926
AT5G60210	Chr5:24243008-24247956	WT	flk-2 hos5-5	18.4742	13.3862	-0.464767	-1	-1.99799	0.00075	0.0116381
AT1G70890	Chr1:26725520-26726652	WT	flk-2 hos5-5	118.379	85.8198	-0.464026	-1	-2.14144	0.00025	0.00468206
AT2G46070	Chr2:18945936-18948067	WT	flk-2 hos5-5	11.242	8.15228	-0.46362	-1	-1.68914	0.0032	0.0372466
AT1G36280	Chr1:13640507-13643126	WT	flk-2 hos5-5	12.8967	9.3558	-0.463073	-1	-1.88141	0.001	0.0147243
AT1G58380	Chr1:21688934-21690290	WT	flk-2 hos5-5	41.0292	29.7681	-0.462882	-1	-2.06665	0.00035	0.00619816
AT5G04960	Chr5:1461785-1464066	WT	flk-2 hos5-5	14.207	10.3124	-0.46222	-1	-1.96178	0.00055	0.00898577
AT3G54140	Chr3:20045602-20048745	WT	flk-2 hos5-5	24.0111	17.4336	-0.461828	-1	-2.05234	0.0003	0.00545405
AT3G59780	Chr3:22086332-22090529	WT	flk-2 hos5-5	118.856	86.3094	-0.461621	-1	-2.17366	0.00015	0.00301537
AT3G58990	Chr3:21797057-21798303	WT	flk-2 hos5-5	64.1379	46.5788	-0.461504	-1	-2.1079	0.0001	0.0021168
AT2G43570	Chr2:18076165-18077517	WT	flk-2 hos5-5	30.1832	21.9211	-0.461422	-1	-1.87919	0.00145	0.02
AT4G23890	Chr4:12419393-12421515	WT	flk-2 hos5-5	150.342	109.273	-0.460311	-1	-2.03179	0.00035	0.00619816
AT3G21055	Chr3:7376431-7377226	WT	flk-2 hos5-5	2268.24	1648.91	-0.460064	-1	-2.16533	0.0001	0.0021168
AT1G75040	Chr1:28177669-28179022	WT	flk-2 hos5-5	29.5278	21.4722	-0.459604	-1	-1.89369	0.00095	0.0141114
AT4G38100	Chr4:17885271-17888237	WT	flk-2 hos5-5	39.4054	28.6557	-0.459572	-1	-1.89756	0.001	0.0147243
AT1G51100	Chr1:18934298-18935299	WT	flk-2 hos5-5	35.0285	25.4754	-0.459425	-1	-1.94419	0.00085	0.0128684
AT4G34610	Chr4:16530345-16533362	WT	flk-2 hos5-5	17.8034	12.9515	-0.459035	-1	-1.99799	0.00075	0.0116381
AT1G34010	Chr1:12359453-12361313	WT	flk-2 hos5-5	14.1441	10.2907	-0.458857	-1	-1.65117	0.00425	0.0464363
AT5G08650	Chr5:2806301-2813602	WT	flk-2 hos5-5	91.2204	66.3742	-0.458733	-1	-2.15369	0.0001	0.0021168
AT1G58360	Chr1:21676387-21680519	WT	flk-2 hos5-5	42.2737	30.7622	-0.458604	-1	-2.10095	0.00025	0.00468206
AT2G26740	Chr2:11392848-11394363	WT	flk-2 hos5-5	70.5994	51.3773	-0.458525	-1	-2.10266	0.0001	0.0021168
AT5G23400	Chr5:7880271-7882634	WT	flk-2 hos5-5	6.9118	5.03058	-0.458338	-1	-1.73572	0.0027	0.0326471
AT4G21280	Chr4:11334351-11335815	WT	flk-2 hos5-5	1660.53	1208.87	-0.457988	-1	-2.1495	0.0002	0.00385965
AT4G00270	Chr4:117084-118643	WT	flk-2 hos5-5	23.3103	16.9716	-0.457844	-1	-1.96018	0.0008	0.0122563
AT1G77580	Chr1:29144024-29147646	WT	flk-2 hos5-5	9.19085	6.69237	-0.45768	-1	-1.91736	0.0011	0.0159467
AT5G07240	Chr5:2271889-2276039	WT	flk-2 hos5-5	30.9673	22.552	-0.457492	-1	-1.63777	0.00465	0.049846
AT1G64900	Chr1:24113108-24114984	WT	flk-2 hos5-5	45.6403	33.2421	-0.4573	-1	-2.07743	0.00055	0.00898577
AT3G52750	Chr3:19549603-19553136	WT	flk-2 hos5-5	43.434	31.6359	-0.45726	-1	-2.09511	0.0003	0.00545405
AT2G33180	Chr2:14066124-14067576	WT	flk-2 hos5-5	37.434	27.2823	-0.456385	-1	-1.99613	0.0006	0.00966656
AT2G34490	Chr2:14535505-14537556	WT	flk-2 hos5-5	13.9023	10.134	-0.456121	-1	-1.90605	0.00085	0.0128684
AT3G16050	Chr3:5443080-5445329	WT	flk-2 hos5-5	11.1248	8.11201	-0.455643	-1	-1.66868	0.0038	0.042563
AT4G21650	Chr4:11501161-11504739	WT	flk-2 hos5-5	19.4523	14.185	-0.45558	-1	-2.03782	0.0008	0.0122563
AT5G19855	Chr5:6711942-6713937	WT	flk-2 hos5-5	95.8603	69.9056	-0.455525	-1	-2.11273	0.0002	0.00385965
AT2G28410	Chr2:12156021-12156984	WT	flk-2 hos5-5	19.1641	13.9766	-0.4554	-1	-1.70884	0.00285	0.0339601
AT1G62780	Chr1:23249144-23251195	WT	flk-2 hos5-5	171.522	125.12	-0.455082	-1	-2.12026	0.0002	0.00385965
AT5G59050	Chr5:23839107-23842958	WT	flk-2 hos5-5	9.68985	7.06858	-0.455055	-1	-1.72229	0.0028	0.0335397
AT4G24970	Chr4:12830914-12835949	WT	flk-2 hos5-5	5.2868	3.8569	-0.454954	-1	-1.69195	0.0032	0.0372466
AT2G46820	Chr2:19243347-19245141	WT	flk-2 hos5-5	1444.15	1053.62	-0.454877	-1	-2.11802	0.0004	0.00693877
AT2G36970	Chr2:15528876-15530779	WT	flk-2 hos5-5	20.9529	15.2877	-0.454781	-1	-1.93732	0.0008	0.0122563
AT3G47290	Chr3:17420396-17424342	WT	flk-2 hos5-5	18.8186	13.7342	-0.454385	-1	-2.00519	0.00065	0.0103341
AT2G17033	Chr2:7401116-7403661	WT	flk-2 hos5-5	23.1336	16.8843	-0.454312	-1	-1.99879	0.00045	0.0076244
AT1G06510	Chr1:1992228-1993841	WT	flk-2 hos5-5	24.4009	17.8107	-0.454191	-1	-1.90294	0.0015	0.0205148
AT1G30600	Chr1:10841106-10845242	WT	flk-2 hos5-5	6.42793	4.69232	-0.454053	-1	-1.79853	0.002	0.0257364
AT5G18670	Chr5:6225955-6230630	WT	flk-2 hos5-5	60.2286	43.9781	-0.453663	-1	-1.65262	0.0035	0.0398781
AT5G17230	Chr5:5658415-5662997	WT	flk-2 hos5-5	258.921	189.1	-0.453364	-1	-2.06446	0.00015	0.00301537
AT5G65683	Chr5:26261135-26264170	WT	flk-2 hos5-5	12.7039	9.2784	-0.453321	-1	-1.98636	0.0007	0.0109926
AT2G35960	Chr2:15106939-15108086	WT	flk-2 hos5-5	38.8681	28.3889	-0.453261	-1	-1.99745	0.0003	0.00545405
AT4G18130	Chr4:10042136-10049438	WT	flk-2 hos5-5	15.2995	11.1757	-0.45312	-1	-1.74423	0.0022	0.0277982
AT1G55210	Chr1:20597733-20598768	WT	flk-2 hos5-5	131.204	95.8836	-0.452452	-1	-2.06766	0.0003	0.00545405
AT1G53070	Chr1:19778132-19779447	WT	flk-2 hos5-5	13.9071	10.1697	-0.451543	-1	-1.72114	0.0038	0.042563
AT5G56030	Chr5:22686472-22689671	WT	flk-2 hos5-5	136.235	99.6497	-0.451163	-1	-2.13776	0.0002	0.00385965
AT5G67200	Chr5:26813669-26816761	WT	flk-2 hos5-5	5.71863	4.18298	-0.451139	-1	-1.64665	0.00415	0.0455703
AT1G21250	Chr1:7439170-7442113	WT	flk-2 hos5-5	68.7216	50.2754	-0.45091	-1	-2.087	0.0001	0.0021168
AT3G46670	Chr3:17191597-17194444	WT	flk-2 hos5-5	13.3752	9.78549	-0.450844	-1	-1.7454	0.00235	0.0292785
AT5G48000	Chr5:19444102-19447866	WT	flk-2 hos5-5	16.9964	12.4378	-0.450494	-1	-1.87869	0.00155	0.0210419
AT1G79160	Chr1:29779516-29780876	WT	flk-2 hos5-5	17.6819	12.9396	-0.450475	-1	-1.78205	0.00135	0.018834
AT3G27925	Chr3:10365651-10369013	WT	flk-2 hos5-5	158.983	116.397	-0.449819	-1	-2.10613	0.0003	0.00545405
AT4G18370	Chr4:10148950-10152139	WT	flk-2 hos5-5	48.8508	35.7654	-0.449819	-1	-1.94235	0.0008	0.0122563
AT4G02270	Chr4:992110-993039	WT	flk-2 hos5-5	27.8667	20.4045	-0.449658	-1	-1.74184	0.0027	0.0326471
AT2G47010	Chr2:19317125-19319397	WT	flk-2 hos5-5	15.325	11.2279	-0.448793	-1	-1.89157	0.00125	0.0176958
AT5G55120	Chr5:22369006-22371867	WT	flk-2 hos5-5	32.6195	23.9237	-0.44729	-1	-2.03976	0.0001	0.0021168
AT1G16880	Chr1:5773511-5778529	WT	flk-2 hos5-5	534.765	392.266	-0.447073	-1	-1.91952	0.00085	0.0128684
AT1G61380	Chr1:22645922-22650072	WT	flk-2 hos5-5	11.9766	8.78624	-0.446905	-1	-1.93696	0.0009	0.0134827
AT3G53190	Chr3:19713798-19717740	WT	flk-2 hos5-5	29.1499	21.3868	-0.446772	-1	-2.02965	0.00085	0.0128684
AT1G23310	Chr1:8268384-8272021	WT	flk-2 hos5-5	1367.67	1003.81	-0.446236	-1	-2.07257	0.0004	0.00693877
AT5G42860	Chr5:17183060-17185032	WT	flk-2 hos5-5	11.3661	8.34288	-0.446122	-1	-1.65767	0.0045	0.0485895
AT5G63040	Chr5:25288145-25290420	WT	flk-2 hos5-5	18.1969	13.3568	-0.446121	-1	-1.85863	0.00075	0.0116381
AT4G14020	Chr4:8095049-8095749	WT	flk-2 hos5-5	44.5677	32.72	-0.445825	-1	-1.82133	0.0015	0.0205148
AT1G02475	Chr1:511764-515422	WT	flk-2 hos5-5	90.0552	66.1212	-0.445698	-1	-2.01458	0.00045	0.0076244
AT3G44620	Chr3:16193673-16195833	WT	flk-2 hos5-5	47.1143	34.5961	-0.445552	-1	-2.02414	0.00035	0.00619816
AT2G32690	Chr2:13863634-13864710	WT	flk-2 hos5-5	270.16	198.479	-0.44483	-1	-2.0773	0.0003	0.00545405
AT1G33960	Chr1:12346137-12348733	WT	flk-2 hos5-5	11.5808	8.50835	-0.444788	-1	-1.62079	0.0044	0.047715
AT5G61410	Chr5:24683605-24686217	WT	flk-2 hos5-5	588.199	432.211	-0.444569	-1	-2.08988	0.0001	0.0021168
AT1G18590	Chr1:6398530-6400029	WT	flk-2 hos5-5	37.7517	27.743	-0.444415	-1	-1.99807	0.0007	0.0109926
AT5G64290	Chr5:25714177-25716901	WT	flk-2 hos5-5	99.4039	73.0508	-0.444401	-1	-2.08083	0.00025	0.00468206
AT3G50820	Chr3:18890873-18892508	WT	flk-2 hos5-5	1317.56	968.319	-0.444314	-1	-2.08383	0.0003	0.00545405
AT4G15545	Chr4:8875655-8879327	WT	flk-2 hos5-5	332.376	244.341	-0.44392	-1	-1.96064	0.00075	0.0116381
AT3G29200	Chr3:11163838-11166458	WT	flk-2 hos5-5	31.2349	22.9623	-0.443891	-1	-2.01903	0.0007	0.0109926
AT3G05165	Chr3:1457380-1462963	WT	flk-2 hos5-5	42.3359	31.1233	-0.443884	-1	-2.02154	0.00045	0.0076244
AT5G44580	Chr5:17979148-17980550	WT	flk-2 hos5-5	216.76	159.397	-0.443474	-1	-2.06372	0.00015	0.00301537
AT5G17860	Chr5:5902393-5904532	WT	flk-2 hos5-5	9.9939	7.34975	-0.443353	-1	-1.76831	0.0019	0.0247342
AT3G24430	Chr3:8868582-8872346	WT	flk-2 hos5-5	83.4941	61.4132	-0.443126	-1	-2.06421	0.0003	0.00545405
AT1G78170	Chr1:29413873-29415197	WT	flk-2 hos5-5	24.4573	17.9984	-0.442393	-1	-1.81861	0.00185	0.0242114
AT3G24770	Chr3:9046292-9047463	WT	flk-2 hos5-5	37.5607	27.6456	-0.442175	-1	-1.94521	0.00065	0.0103341
AT1G45474	Chr1:17179249-17183237	WT	flk-2 hos5-5	278.115	204.705	-0.442135	-1	-2.0601	0.0007	0.0109926
AT1G67740	Chr1:25394030-25395249	WT	flk-2 hos5-5	892.34	657.309	-0.441023	-1	-2.07535	0.0002	0.00385965
AT4G09620	Chr4:6076804-6079151	WT	flk-2 hos5-5	66.6407	49.0898	-0.44098	-1	-1.85533	0.00065	0.0103341
AT4G02920	Chr4:1292482-1295263	WT	flk-2 hos5-5	150.8	111.105	-0.440715	-1	-2.07322	0.0003	0.00545405
AT4G22920	Chr4:12016419-12018643	WT	flk-2 hos5-5	17.4894	12.8861	-0.440658	-1	-1.84956	0.0007	0.0109926
AT2G24090	Chr2:10241874-10243674	WT	flk-2 hos5-5	379.967	279.961	-0.440647	-1	-2.06906	0.00045	0.0076244
AT1G13080	Chr1:4459001-4460996	WT	flk-2 hos5-5	28.282	20.8394	-0.440573	-1	-1.94965	0.0007	0.0109926
AT5G67150	Chr5:26795769-26797397	WT	flk-2 hos5-5	15.3492	11.3107	-0.440475	-1	-1.79534	0.00175	0.0231689
AT5G20830	Chr5:7050216-7055398	WT	flk-2 hos5-5	22.0101	16.2201	-0.44038	-1	-1.98368	0.0005	0.00831241
AT3G04520	Chr3:1217173-1219847	WT	flk-2 hos5-5	21.7991	16.0662	-0.440237	-1	-1.85892	0.0017	0.022663
AT2G39710	Chr2:16561787-16563441	WT	flk-2 hos5-5	10.9498	8.07034	-0.440204	-1	-1.68956	0.0038	0.042563
AT2G37760	Chr2:15831655-15833921	WT	flk-2 hos5-5	47.2498	34.8275	-0.440081	-1	-1.99391	0.00075	0.0116381
AT4G37200	Chr4:17507003-17511364	WT	flk-2 hos5-5	86.2951	63.6105	-0.440012	-1	-1.78352	0.0019	0.0247342
AT2G18980	Chr2:8233334-8235440	WT	flk-2 hos5-5	33.5207	24.718	-0.43949	-1	-1.91589	0.00105	0.0153302
AT5G52320	Chr5:21244722-21246774	WT	flk-2 hos5-5	13.6234	10.0458	-0.439486	-1	-1.8003	0.00175	0.0231689
AT2G42740	Chr2:17791691-17793142	WT	flk-2 hos5-5	23.5191	17.3449	-0.439317	-1	-1.66341	0.00275	0.0330923
AT1G49740	Chr1:18407399-18410022	WT	flk-2 hos5-5	17.7535	13.0929	-0.439315	-1	-1.90275	0.00105	0.0153302
AT3G22840	Chr3:8084404-8085669	WT	flk-2 hos5-5	29.885	22.0547	-0.438333	-1	-1.79614	0.0019	0.0247342
AT1G74530	Chr1:28009464-28012893	WT	flk-2 hos5-5	19.903	14.6922	-0.43793	-1	-1.80122	0.00155	0.0210419
AT5G62710	Chr5:25187220-25190722	WT	flk-2 hos5-5	9.4865	7.00436	-0.437621	-1	-1.75207	0.00325	0.0376789
AT5G64770	Chr5:25897320-25898171	WT	flk-2 hos5-5	155.963	115.175	-0.437373	-1	-1.98963	0.0008	0.0122563
AT5G08760	Chr5:2854856-2855617	WT	flk-2 hos5-5	110.409	81.6018	-0.436179	-1	-1.81968	0.0026	0.0317028
AT4G37000	Chr4:17442611-17445615	WT	flk-2 hos5-5	52.6265	38.8981	-0.43609	-1	-1.85606	0.00095	0.0141114
AT4G01900	Chr4:819956-823569	WT	flk-2 hos5-5	73.168	54.0877	-0.435911	-1	-1.76146	0.00195	0.0252223
AT5G11950	Chr5:3854387-3857243	WT	flk-2 hos5-5	38.8001	28.6867	-0.43568	-1	-1.86844	0.00135	0.018834
AT1G13820	Chr1:4735473-4737910	WT	flk-2 hos5-5	46.5615	34.446	-0.434802	-1	-1.985	0.0005	0.00831241
AT1G06550	Chr1:2003626-2007212	WT	flk-2 hos5-5	45.3751	33.5736	-0.434576	-1	-1.98957	0.00075	0.0116381
AT3G17185	Chr3:5861490-5862437	WT	flk-2 hos5-5	71.4196	52.8572	-0.434222	-1	-1.80381	0.00145	0.02
AT5G10490	Chr5:3300191-3304784	WT	flk-2 hos5-5	28.2118	20.8819	-0.434048	-1	-1.98277	0.00035	0.00619816
AT4G27595	Chr4:13771088-13777458	WT	flk-2 hos5-5	5.47651	4.05371	-0.434016	-1	-1.80311	0.0015	0.0205148
AT3G10840	Chr3:3387077-3393536	WT	flk-2 hos5-5	21.5436	15.9526	-0.433466	-1	-1.66211	0.00415	0.0455703
AT1G77990	Chr1:29317766-29323358	WT	flk-2 hos5-5	10.8971	8.06931	-0.433428	-1	-1.79051	0.0016	0.021592
AT1G32060	Chr1:11532198-11536437	WT	flk-2 hos5-5	1136.97	841.944	-0.433401	-1	-1.98452	0.0003	0.00545405
AT4G03280	Chr4:1440145-1441863	WT	flk-2 hos5-5	1962.88	1454.1	-0.432845	-1	-2.03017	0.00035	0.00619816
AT4G23170	Chr4:12134972-12136796	WT	flk-2 hos5-5	19.0139	14.0913	-0.432244	-1	-1.86287	0.00115	0.0165584
AT2G30150	Chr2:12874464-12876330	WT	flk-2 hos5-5	19.4821	14.4425	-0.431829	-1	-1.75375	0.00175	0.0231689
AT5G23010	Chr5:7703040-7706973	WT	flk-2 hos5-5	164.088	121.658	-0.431637	-1	-2.02006	0.0007	0.0109926
AT5G20070	Chr5:6779840-6782501	WT	flk-2 hos5-5	51.6405	38.3077	-0.430867	-1	-1.97445	0.00075	0.0116381
AT2G38230	Chr2:16011232-16012515	WT	flk-2 hos5-5	145.8	108.182	-0.430528	-1	-2.00201	0.00055	0.00898577
AT4G21210	Chr4:11306944-11308925	WT	flk-2 hos5-5	161.711	120.03	-0.430021	-1	-2.0181	0.00025	0.00468206
AT2G34860	Chr2:14708242-14710267	WT	flk-2 hos5-5	167.686	124.594	-0.428526	-1	-2.00079	0.0004	0.00693877
AT1G56580	Chr1:21195643-21199130	WT	flk-2 hos5-5	139.736	103.836	-0.428391	-1	-1.94208	0.0007	0.0109926
AT3G56940	Chr3:21076504-21079925	WT	flk-2 hos5-5	1291.9	960.221	-0.428061	-1	-1.9819	0.00015	0.00301537
AT1G72970	Chr1:27452747-27455964	WT	flk-2 hos5-5	46.5165	34.5895	-0.427408	-1	-1.98228	0.0007	0.0109926
AT5G67030	Chr5:26753468-26757402	WT	flk-2 hos5-5	178.077	132.431	-0.427258	-1	-2.01238	0.0005	0.00831241
AT4G31590	Chr4:15309505-15312987	WT	flk-2 hos5-5	17.3517	12.9054	-0.427101	-1	-1.935	0.0011	0.0159467
AT1G15030	Chr1:5177479-5181402	WT	flk-2 hos5-5	34.0118	25.2996	-0.426921	-1	-1.72206	0.0029	0.0344491
AT5G48300	Chr5:19570237-19572804	WT	flk-2 hos5-5	306.063	227.666	-0.42691	-1	-2.01077	0.0003	0.00545405
AT3G15090	Chr3:5076623-5079159	WT	flk-2 hos5-5	18.8499	14.024	-0.426657	-1	-1.8026	0.00195	0.0252223
AT4G01070	Chr4:461512-463556	WT	flk-2 hos5-5	63.9813	47.6062	-0.426502	-1	-1.97554	0.00055	0.00898577
AT5G12860	Chr5:4056085-4062289	WT	flk-2 hos5-5	313.654	233.438	-0.426134	-1	-1.87648	0.0011	0.0159467
AT3G55330	Chr3:20513738-20515392	WT	flk-2 hos5-5	193.553	144.132	-0.425339	-1	-1.98755	0.00045	0.0076244
AT3G22425	Chr3:7951022-7953223	WT	flk-2 hos5-5	19.9457	14.8542	-0.425211	-1	-1.73934	0.0028	0.0335397
AT5G47840	Chr5:19375316-19378465	WT	flk-2 hos5-5	126.499	94.2112	-0.425158	-1	-1.99345	0.0006	0.00966656
AT2G03980	Chr2:1259057-1262740	WT	flk-2 hos5-5	24.202	18.0259	-0.425055	-1	-1.81361	0.0016	0.021592
AT3G25570	Chr3:9287177-9289338	WT	flk-2 hos5-5	13.4309	10.008	-0.424403	-1	-1.71976	0.00315	0.0368249
AT5G35630	Chr5:13830428-13833542	WT	flk-2 hos5-5	1621.07	1208.18	-0.424116	-1	-1.95722	0.00085	0.0128684
AT1G54500	Chr1:20356953-20357879	WT	flk-2 hos5-5	228.821	170.561	-0.42393	-1	-1.9784	0.00045	0.0076244
AT2G38750	Chr2:16196264-16198832	WT	flk-2 hos5-5	15.7212	11.7185	-0.423925	-1	-1.69441	0.0037	0.0416172
AT2G15820	Chr2:6888539-6891409	WT	flk-2 hos5-5	10.7273	7.99851	-0.423479	-1	-1.80789	0.00165	0.0221405
AT3G43540	Chr3:15430659-15433355	WT	flk-2 hos5-5	42.6846	31.8393	-0.422907	-1	-1.92079	0.0007	0.0109926
AT5G08720	Chr5:2841407-2845530	WT	flk-2 hos5-5	28.4505	21.2248	-0.422707	-1	-1.93624	0.0004	0.00693877
AT4G01150	Chr4:493545-494885	WT	flk-2 hos5-5	1328.2	990.912	-0.422647	-1	-1.98935	0.00055	0.00898577
AT3G57810	Chr3:21415759-21417961	WT	flk-2 hos5-5	18.0734	13.4865	-0.422359	-1	-1.72101	0.00295	0.0349149
AT1G48600	Chr1:17965870-17969354	WT	flk-2 hos5-5	199.865	149.152	-0.422243	-1	-1.99076	0.0004	0.00693877
AT3G60080	Chr3:22187274-22188934	WT	flk-2 hos5-5	19.2567	14.3765	-0.421653	-1	-1.79642	0.00215	0.0272869
AT4G33030	Chr4:15935372-15937833	WT	flk-2 hos5-5	69.9292	52.239	-0.420769	-1	-1.95519	0.0009	0.0134827
AT4G20960	Chr4:11211243-11213696	WT	flk-2 hos5-5	22.0963	16.5131	-0.420194	-1	-1.89416	0.00115	0.0165584
AT1G05140	Chr1:1482545-1484059	WT	flk-2 hos5-5	66.393	49.6193	-0.420131	-1	-1.93714	0.0009	0.0134827
AT5G24380	Chr5:8323894-8329499	WT	flk-2 hos5-5	40.5451	30.311	-0.419687	-1	-1.88659	0.001	0.0147243
AT5G17870	Chr5:5907588-5908464	WT	flk-2 hos5-5	371.93	278.061	-0.419629	-1	-1.95601	0.0005	0.00831241
AT2G29290	Chr2:12585572-12588174	WT	flk-2 hos5-5	34.5647	25.8432	-0.419511	-1	-1.78905	0.0024	0.0297928
AT1G22630	Chr1:8003222-8004304	WT	flk-2 hos5-5	147.605	110.379	-0.419273	-1	-1.92666	0.00105	0.0153302
AT2G41310	Chr2:17221839-17224880	WT	flk-2 hos5-5	19.001	14.2138	-0.418776	-1	-1.86658	0.00095	0.0141114
AT3G11660	Chr3:3678594-3679943	WT	flk-2 hos5-5	57.6701	43.1474	-0.418551	-1	-1.90557	0.0008	0.0122563
AT2G40600	Chr2:16946823-16948712	WT	flk-2 hos5-5	43.6086	32.6574	-0.417205	-1	-1.85917	0.00125	0.0176958
AT5G58870	Chr5:23769785-23773973	WT	flk-2 hos5-5	39.8004	29.8147	-0.41676	-1	-1.93086	0.00085	0.0128684
AT1G53520	Chr1:19976385-19978048	WT	flk-2 hos5-5	38.4682	28.8245	-0.416373	-1	-1.82276	0.00155	0.0210419
AT3G11630	Chr3:3669318-3674159	WT	flk-2 hos5-5	855.283	640.896	-0.416312	-1	-1.93649	0.00105	0.0153302
AT4G04890	Chr4:2476389-2482447	WT	flk-2 hos5-5	36.593	27.4276	-0.415938	-1	-1.92829	0.00115	0.0165584
AT5G10470	Chr5:3287749-3297434	WT	flk-2 hos5-5	38.6473	28.9702	-0.415801	-1	-1.72986	0.0024	0.0297928
AT1G06240	Chr1:1911094-1914895	WT	flk-2 hos5-5	16.0673	12.0454	-0.415642	-1	-1.72075	0.00285	0.0339601
AT2G47710	Chr2:19554723-19556126	WT	flk-2 hos5-5	105.328	78.9783	-0.415364	-1	-1.9136	0.00085	0.0128684
AT4G37040	Chr4:17455099-17459770	WT	flk-2 hos5-5	51.813	38.8524	-0.415312	-1	-1.87977	0.00105	0.0153302
AT4G13550	Chr4:7870994-7877059	WT	flk-2 hos5-5	17.6623	13.2515	-0.41452	-1	-1.86129	0.0015	0.0205148
AT3G56370	Chr3:20899098-20903080	WT	flk-2 hos5-5	26.557	19.9294	-0.414193	-1	-1.91503	0.00085	0.0128684
AT3G56650	Chr3:20984634-20988320	WT	flk-2 hos5-5	61.2856	46.0204	-0.413277	-1	-1.89835	0.00075	0.0116381
AT1G29120	Chr1:10174161-10178521	WT	flk-2 hos5-5	28.8188	21.6708	-0.411259	-1	-1.86482	0.0009	0.0134827
AT1G71695	Chr1:26964086-26966688	WT	flk-2 hos5-5	87.519	65.8184	-0.411105	-1	-1.90528	0.00055	0.00898577
AT5G66190	Chr5:26448937-26453199	WT	flk-2 hos5-5	1055.86	794.242	-0.410765	-1	-1.91573	0.00065	0.0103341
AT3G63410	Chr3:23412023-23417119	WT	flk-2 hos5-5	478.254	359.772	-0.410695	-1	-1.82107	0.00135	0.018834
AT2G46830	Chr2:19245590-19248915	WT	flk-2 hos5-5	55.6917	41.9213	-0.409779	-1	-1.84363	0.00145	0.02
AT3G21190	Chr3:7425475-7434743	WT	flk-2 hos5-5	23.9614	18.0386	-0.409627	-1	-1.74794	0.00195	0.0252223
AT3G11170	Chr3:3499536-3502452	WT	flk-2 hos5-5	235.069	177.105	-0.408481	-1	-1.92677	0.0005	0.00831241
AT5G22620	Chr5:7515216-7520281	WT	flk-2 hos5-5	53.4748	40.3079	-0.407798	-1	-1.84596	0.0016	0.021592
AT5G58330	Chr5:23577127-23582395	WT	flk-2 hos5-5	218.429	164.707	-0.407263	-1	-1.853	0.0016	0.021592
AT1G15260	Chr1:5249759-5250573	WT	flk-2 hos5-5	54.4441	41.0582	-0.407107	-1	-1.75582	0.0019	0.0247342
AT1G53090	Chr1:19783184-19789150	WT	flk-2 hos5-5	13.3319	10.0616	-0.406021	-1	-1.72012	0.00285	0.0339601
AT2G31750	Chr2:13497117-13502275	WT	flk-2 hos5-5	43.3005	32.6912	-0.405484	-1	-1.73003	0.00285	0.0339601
AT1G61300	Chr1:22607461-22610557	WT	flk-2 hos5-5	20.5103	15.4867	-0.405316	-1	-1.84853	0.0015	0.0205148
AT2G32500	Chr2:13795243-13797237	WT	flk-2 hos5-5	59.7947	45.153	-0.405195	-1	-1.85134	0.0015	0.0205148
AT3G26590	Chr3:9761671-9765570	WT	flk-2 hos5-5	23.6853	17.8892	-0.404903	-1	-1.73913	0.0023	0.0288102
AT3G14770	Chr3:4957333-4959704	WT	flk-2 hos5-5	20.4659	15.4585	-0.404821	-1	-1.73102	0.0029	0.0344491
AT2G43710	Chr2:18119872-18122889	WT	flk-2 hos5-5	130.218	98.3579	-0.404817	-1	-1.89977	0.0014	0.019439
AT5G11330	Chr5:3617137-3618913	WT	flk-2 hos5-5	58.1823	43.954	-0.404588	-1	-1.87337	0.00115	0.0165584
AT1G19400	Chr1:6712021-6714483	WT	flk-2 hos5-5	37.6043	28.451	-0.402418	-1	-1.79343	0.0019	0.0247342
AT4G26010	Chr4:13200413-13204057	WT	flk-2 hos5-5	30.034	22.7318	-0.401887	-1	-1.73403	0.0026	0.0317028
AT5G20720	Chr5:7014661-7022179	WT	flk-2 hos5-5	623.484	472.112	-0.401223	-1	-1.77803	0.0019	0.0247342
AT1G26580	Chr1:9184566-9187578	WT	flk-2 hos5-5	40.2207	30.4639	-0.400839	-1	-1.8457	0.0014	0.019439
AT3G46780	Chr3:17228641-17231229	WT	flk-2 hos5-5	556.539	421.748	-0.400102	-1	-1.88152	0.001	0.0147243
AT5G02790	Chr5:632795-637568	WT	flk-2 hos5-5	258.598	196	-0.399862	-1	-1.78311	0.00195	0.0252223
AT4G30950	Chr4:15056974-15059846	WT	flk-2 hos5-5	288.026	218.395	-0.399257	-1	-1.88373	0.00135	0.018834
AT3G02110	Chr3:370667-373805	WT	flk-2 hos5-5	22.2102	16.8418	-0.399174	-1	-1.75665	0.00235	0.0292785
AT4G25130	Chr4:12898513-12900090	WT	flk-2 hos5-5	218.174	165.46	-0.399	-1	-1.87042	0.0011	0.0159467
AT1G61210	Chr1:22564358-22572029	WT	flk-2 hos5-5	10.8584	8.23533	-0.398915	-1	-1.78044	0.0018	0.0236906
AT3G27850	Chr3:10324787-10325746	WT	flk-2 hos5-5	392.593	297.906	-0.398177	-1	-1.87513	0.0013	0.0182586
AT5G01890	Chr5:341375-345614	WT	flk-2 hos5-5	10.5783	8.02889	-0.39783	-1	-1.76438	0.002	0.0257364
AT5G61130	Chr5:24587172-24589580	WT	flk-2 hos5-5	78.6969	59.7365	-0.397694	-1	-1.82757	0.00135	0.018834
AT4G32260	Chr4:15573552-15574737	WT	flk-2 hos5-5	1298.69	985.794	-0.397693	-1	-1.86735	0.0013	0.0182586
AT5G39530	Chr5:15826016-15828035	WT	flk-2 hos5-5	61.942	47.0385	-0.397075	-1	-1.8302	0.00145	0.02
AT1G03310	Chr1:813412-816812	WT	flk-2 hos5-5	27.6942	21.0337	-0.396882	-1	-1.80931	0.00145	0.02
AT5G14970	Chr5:4847246-4849053	WT	flk-2 hos5-5	128.698	97.7595	-0.396678	-1	-1.85165	0.0012	0.0171359
AT4G28025	Chr4:13935537-13937555	WT	flk-2 hos5-5	111.995	85.1051	-0.396119	-1	-1.81727	0.0023	0.0288102
AT5G41685	Chr5:16667768-16669723	WT	flk-2 hos5-5	99.7156	75.7836	-0.395933	-1	-1.72322	0.0029	0.0344491
AT1G68550	Chr1:25725454-25727701	WT	flk-2 hos5-5	16.0729	12.2188	-0.39553	-1	-1.66959	0.0032	0.0372466
AT3G57630	Chr3:21337532-21343965	WT	flk-2 hos5-5	11.1669	8.48968	-0.395453	-1	-1.67954	0.0037	0.0416172
AT4G32980	Chr4:15914669-15918153	WT	flk-2 hos5-5	24.7635	18.83	-0.395183	-1	-1.78571	0.00185	0.0242114
AT1G04980	Chr1:1413643-1416218	WT	flk-2 hos5-5	15.6183	11.8817	-0.394495	-1	-1.63133	0.0044	0.047715
AT5G05740	Chr5:1723686-1727068	WT	flk-2 hos5-5	50.1044	38.1274	-0.394109	-1	-1.80815	0.002	0.0257364
AT5G49630	Chr5:20142429-20146690	WT	flk-2 hos5-5	18.5309	14.1025	-0.393978	-1	-1.71796	0.00255	0.0312512
AT4G14440	Chr4:8306589-8307934	WT	flk-2 hos5-5	46.4329	35.3405	-0.393823	-1	-1.78257	0.00245	0.0302669
AT4G21860	Chr4:11599644-11603283	WT	flk-2 hos5-5	234.923	178.916	-0.392903	-1	-1.80293	0.00185	0.0242114
AT2G34720	Chr2:14649705-14651709	WT	flk-2 hos5-5	39.0569	29.7643	-0.391996	-1	-1.70681	0.00335	0.0385404
AT5G10380	Chr5:3267634-3268813	WT	flk-2 hos5-5	37.8437	28.8516	-0.391399	-1	-1.68484	0.0032	0.0372466
AT4G13500	Chr4:7856766-7857933	WT	flk-2 hos5-5	188.065	143.406	-0.391129	-1	-1.80628	0.0018	0.0236906
AT3G51860	Chr3:19239304-19242913	WT	flk-2 hos5-5	18.1941	13.8739	-0.391095	-1	-1.68442	0.00405	0.0447198
AT3G44990	Chr3:16446934-16448844	WT	flk-2 hos5-5	62.5269	47.6861	-0.390909	-1	-1.79257	0.0023	0.0288102
AT1G19140	Chr1:6610651-6612609	WT	flk-2 hos5-5	22.6185	17.2535	-0.390617	-1	-1.68224	0.00325	0.0376789
AT1G79600	Chr1:29949909-29952726	WT	flk-2 hos5-5	81.4946	62.201	-0.389767	-1	-1.81938	0.0016	0.021592
AT2G28605	Chr2:12254887-12255923	WT	flk-2 hos5-5	54.7127	41.7785	-0.389115	-1	-1.73593	0.0024	0.0297928
AT1G14270	Chr1:4872855-4877256	WT	flk-2 hos5-5	56.3455	43.0301	-0.388954	-1	-1.75426	0.00205	0.0262671
AT2G31670	Chr2:13472245-13473556	WT	flk-2 hos5-5	69.4761	53.0647	-0.388763	-1	-1.78917	0.00125	0.0176958
AT5G48830	Chr5:19799952-19803098	WT	flk-2 hos5-5	19.5553	14.9365	-0.388721	-1	-1.70496	0.0027	0.0326471
AT5G64040	Chr5:25623951-25629708	WT	flk-2 hos5-5	1610.4	1230.18	-0.388552	-1	-1.77268	0.00175	0.0231689
AT3G62410	Chr3:23090943-23091580	WT	flk-2 hos5-5	1114.38	851.285	-0.388529	-1	-1.82762	0.0021	0.0267684
AT3G14415	Chr3:4818250-4821013	WT	flk-2 hos5-5	678.698	518.479	-0.388485	-1	-1.82183	0.0014	0.019439
AT1G53230	Chr1:19849787-19852127	WT	flk-2 hos5-5	53.4499	40.837	-0.388308	-1	-1.66662	0.00395	0.0438201
AT4G13050	Chr4:7617427-7619657	WT	flk-2 hos5-5	29.8396	22.8042	-0.387928	-1	-1.74663	0.00245	0.0302669
AT1G15060	Chr1:5181990-5187106	WT	flk-2 hos5-5	14.5869	11.1666	-0.385491	-1	-1.67869	0.00345	0.0394473
AT2G18160	Chr2:7898011-7899242	WT	flk-2 hos5-5	137.015	104.918	-0.385072	-1	-1.7933	0.00125	0.0176958
AT3G47350	Chr3:17446817-17450742	WT	flk-2 hos5-5	58.4305	44.7531	-0.384733	-1	-1.79255	0.002	0.0257364
AT1G31230	Chr1:11156697-11163274	WT	flk-2 hos5-5	37.034	28.3766	-0.384152	-1	-1.67305	0.0035	0.0398781
AT1G73655	Chr1:27690349-27691819	WT	flk-2 hos5-5	281.758	215.918	-0.383974	-1	-1.79534	0.0017	0.022663
AT3G46320	Chr3:17019784-17020428	WT	flk-2 hos5-5	79.9877	61.3042	-0.383792	-1	-1.68364	0.00305	0.0358775
AT1G07320	Chr1:2248966-2250529	WT	flk-2 hos5-5	304.71	233.586	-0.383483	-1	-1.78051	0.0021	0.0267684
AT1G35720	Chr1:13225167-13229931	WT	flk-2 hos5-5	397.439	304.704	-0.383326	-1	-1.80536	0.00155	0.0210419
AT1G14980	Chr1:5165488-5168336	WT	flk-2 hos5-5	104.878	80.4115	-0.383232	-1	-1.65555	0.00415	0.0455703
AT1G71500	Chr1:26935981-26937607	WT	flk-2 hos5-5	335.996	257.668	-0.382931	-1	-1.80457	0.00155	0.0210419
AT5G25560	Chr5:8897796-8903219	WT	flk-2 hos5-5	70.2647	53.9006	-0.382499	-1	-1.72052	0.0031	0.0363267
AT2G15292	Chr2:6644280-6645533	WT	flk-2 hos5-5	29.4333	22.5823	-0.382258	-1	-1.6581	0.00375	0.0420911
AT3G09970	Chr3:3063735-3065577	WT	flk-2 hos5-5	33.3967	25.625	-0.382153	-1	-1.68085	0.0037	0.0416172
[truncated: 1,895 more rows]

## Sheet: Table S3 flk GO Upregulated
Table S3 Overrepresented GO terms. Biological process
[truncated: 56 more rows]

## Sheet: Table S3 flk GO Downregulated
Table S3 Overrepresented GO terms. Biological process
[truncated: 24 more rows]

[truncated: 10 more sheets: Table S3 hos5 GO Upregulated, Table S3 hos5 GO Downregulated, Table S3 flk hos5 GO Upregulate, Table S3 flk hos5 GO Downregula, Table S4 flk vs WT UP, Table S4 flk vs WT DOWN,  Table S4 hos5 vs WT UP, Table S4 hos5 vs WT DOWN, Table S4 flk hos5 vs WT UP, Table S4 flk hos5 vs WT DOWN]
